# Supplementary material for: Effects of aspect on phenology of Larix gmelinii forest in Northeast China
Source: Sci Rep. 2022 Dec 22;12:22177. doi: 10.1038/s41598-022-26712-y (PMC9780224; doi:10.1038/s41598-022-26712-y)
Supplement: Supplementary file 1 — Supplementary Information 1. [file 41598_2022_26712_MOESM1_ESM.txt]

16 days NDVI:   https://code.earthengine.google.com/0f6418e7c8604fed1e0be8e0b7685edb

daily NDVI :   https://code.earthengine.google.com/41845c23d1fa388866090f71534a2557   

monthly average temperature：   https://code.earthengine.google.com/c1e9a656f704e748c0277d299a0e9def

DEM:   https://code.earthengine.google.com/44497dc9db53cdc70fab784f5c5e5e3b
