# Supplementary material for: Effects of aspect on phenology of Larix gmelinii forest in Northeast China
Source: Sci Rep. 2022 Dec 22;12:22177. doi: 10.1038/s41598-022-26712-y (PMC9780224; doi:10.1038/s41598-022-26712-y)
Supplement: Supplementary file 2 — Supplementary Information 2. [file 41598_2022_26712_MOESM2_ESM.xlsx]

## Sheet: Complete research area
	2000y	2001y	2002y	2003y	2004y	2005y	2006y	2007y	2008y	2009y	2010y	2011y	2012y	2013y	2014y	2015y	2016y	2017y	2018y	2019y	2020y
Jan.		-26.5587	-20.6203	-18.4823	-21.6335	-21.5228	-24.3125	-16.2323	-20.4683	-23.5495	-23.6245	-22.3738	-24.594	-24.906	-22.9695	-19.023	-20.7752	-18.6137	-20.7465	-17.959	-17.1653
Feb.	-16.3942	-18.942	-13.3172	-11.439	-16.5545	-19.329	-18.385	-15.8308	-13.4428	-20.9308	-20.464	-16.5325	-19.9462	-20.8775	-16.275	-12.1508	-16.8115	-12.2695	-19.2155	-11.3828	-11.4283
Mar.	-8.7355	-11.5503	-6.887	0.61525	-9.10525	-8.9345	-9.61925	-9.296	-2.24775	-10.8828	-11.2872	-7.81425	-10.2687	-12.5248	-3.16975	-5.12975	-2.9585	-3.8705	-3.71125	-4.49625	-3.50075
Apr.	-0.1925	5.1985	5.696	9.67525	0.02025	4.157	-0.06225	7.55875	9.27025	7.0995	1.76175	7.4215	7.76175	-0.685	15.0783	9.07825	6.41975	7.63575	9.841	9.05575	10.8188
May.	18.2222	20.353	20.9015	15.8432	15.973	17.7108	20.4552	17.623	18.2687	19.4058	18.3365	17.6573	17.4115	18.157	16.047	16.5227	18.8952	18.6223	20.775	16.9202	18.0062
Jun.	25.4657	22.1788	22.1977	24.7082	24.578	22.8368	22.4595	21.9757	25.974	19.0215	26.3137	23.3642	21.9008	21.7608	24.6038	22.6017	21.163	24.1827	20.712	21.4878	19.556
Jul.	22.376	23.7185	24.4903	21.2047	25.0352	24.0727	23.4565	23.4765	23.9675	21.755	23.341	24.886	22.451	20.733	21.9615	26.7355	22.538	23.9337	22.4495	22.3218	25.4168
Aug.	22.0555	21.6968	22.454	17.723	21.2145	24.1827	21.0805	23.583	20.536	18.6135	20.5117	21.715	20.08	17.2025	21.462	22.1847	19.552	19.0785	21.3358	20.4885	17.0263
Sep.	18.203	10.7667	17.9165	12.6578	15.641	16.2265	15.6485	17.959	11.4558	14.041	16.8438	15.3918	16.9797	14.888	15.2632	15.5427	14.5545	15.137	14.0083	14.4535	15.8722
Oct.	2.974	3.282	-1.2915	3.21925	7.201	5.14775	3.7175	5.13925	2.88725	6.08875	4.49975	6.7615	4.13775	3.47675	3.09825	5.064	-2.541	0.253	10.603	5.90525	2.099
Nov.	-19.6493	-5.059	-12.0297	-17.31	-6.6305	-13.4175	-10.504	-6.5515	-15.104	-13.882	-10.7408	-8.88625	-13.621	-2.7915	-7.7315	-14.7483	-14.7355	-11.294	-10.2725	-13.6328	-12.0297
Dec.	-28.4825	-18.7103	-19.8505	-20.6123	-23.847	-24.3185	-20.371	-18.5853	-24.5678	-24.688	-26.7422	-20.674	-23.5347	-17.7145	-21.0375	-17.9782	-20.0405	-23.1635	-21.5415	-23.4233	-20.5078

## Sheet: East
	2000y	2001y	2002y	2003y	2004y	2005y	2006y	2007y	2008y	2009y	2010y	2011y	2012y	2013y	2014y	2015y	2016y	2017y	2018y	2019y	2020y
Jan.		-26.522	-20.591	-18.443	-21.599	-21.486	-24.265	-16.203	-20.427	-23.506	-23.592	-22.316	-24.546	-24.86	-22.918	-18.994	-20.72	-18.583	-20.71	-17.917	-17.135
Feb.	-16.389	-18.872	-13.284	-11.396	-16.511	-19.29	-18.306	-15.803	-13.41	-20.901	-20.428	-16.495	-19.94	-20.836	-16.219	-12.119	-16.802	-12.244	-19.19	-11.368	-11.406
Mar.	-8.71	-11.52	-6.864	0.645	-9.074	-8.9	-9.586	-9.262	-2.233	-10.852	-11.26	-7.788	-10.254	-12.481	-3.119	-5.09	-2.939	-3.844	-3.682	-4.476	-3.476
Apr.	-0.176	5.235	5.731	9.704	0.034	4.194	-0.03	7.581	9.288	7.12	1.787	7.45	7.79	-0.667	15.101	9.088	6.433	7.651	9.86	9.071	10.836
May.	18.238	20.379	20.917	15.868	16.023	17.716	20.469	17.654	18.297	19.436	18.354	17.68	17.426	18.17	16.06	16.55	18.915	18.644	20.801	16.938	18.031
Jun.	25.478	22.19	22.209	24.724	24.593	22.849	22.48	21.993	25.985	19.034	26.328	23.369	21.902	21.768	24.614	22.608	21.169	24.189	20.722	21.498	19.572
Jul.	22.384	23.727	24.498	21.212	25.042	24.084	23.472	23.484	23.975	21.768	23.354	24.895	22.456	20.739	21.973	26.746	22.548	23.944	22.459	22.329	25.433
Aug.	22.064	21.708	22.466	17.735	21.231	24.19	21.095	23.592	20.549	18.617	20.519	21.724	20.084	17.214	21.475	22.194	19.554	19.078	21.346	20.506	17.039
Sep.	18.21	10.776	17.928	12.673	15.662	16.242	15.663	17.966	11.471	14.055	16.855	15.407	16.999	14.9	15.279	15.556	14.568	15.147	14.024	14.467	15.883
Oct.	2.987	3.295	-1.284	3.237	7.209	5.16	3.741	5.163	2.91	6.108	4.521	6.778	4.138	3.492	3.116	5.077	-2.525	0.271	10.621	5.917	2.113
Nov.	-19.615	-5.049	-12	-17.263	-6.612	-13.37	-10.468	-6.542	-15.071	-13.864	-10.691	-8.882	-13.56	-2.771	-7.714	-14.736	-14.711	-11.296	-10.257	-13.634	-12.011
Dec.	-28.455	-18.654	-19.82	-20.587	-23.789	-24.286	-20.336	-18.55	-24.535	-24.637	-26.708	-20.634	-23.487	-17.672	-20.999	-17.949	-20.007	-23.132	-21.524	-23.379	-20.472

## Sheet: South
	2000y	2001y	2002y	2003y	2004y	2005y	2006y	2007y	2008y	2009y	2010y	2011y	2012y	2013y	2014y	2015y	2016y	2017y	2018y	2019y	2020y
Jan.		-26.488	-20.574	-18.46	-21.569	-21.47	-24.252	-16.189	-20.42	-23.487	-23.578	-22.328	-24.525	-24.855	-22.922	-18.982	-20.737	-18.567	-20.717	-17.911	-17.126
Feb.	-16.375	-18.882	-13.272	-11.427	-16.516	-19.294	-18.32	-15.808	-13.412	-20.896	-20.423	-16.508	-19.94	-20.835	-16.242	-12.118	-16.808	-12.249	-19.201	-11.361	-11.414
Mar.	-8.715	-11.528	-6.874	0.628	-9.076	-8.917	-9.597	-9.275	-2.221	-10.862	-11.267	-7.795	-10.254	-12.502	-3.137	-5.112	-2.946	-3.85	-3.694	-4.485	-3.496
Apr.	-0.185	5.206	5.702	9.683	0.027	4.182	-0.047	7.568	9.284	7.118	1.77	7.432	7.788	-0.68	15.094	9.068	6.425	7.644	9.848	9.066	10.834
May.	18.222	20.357	20.905	15.842	15.974	17.716	20.459	17.639	18.273	19.407	18.347	17.66	17.418	18.16	16.028	16.522	18.9	18.628	20.776	16.916	18.005
Jun.	25.459	22.168	22.184	24.702	24.568	22.831	22.454	21.972	25.967	19.024	26.301	23.353	21.898	21.761	24.599	22.598	21.147	24.171	20.701	21.478	19.546
Jul.	22.369	23.705	24.498	21.198	25.031	24.072	23.455	23.465	23.966	21.75	23.333	24.888	22.444	20.721	21.96	26.736	22.528	23.927	22.443	22.31	25.416
Aug.	22.055	21.694	22.462	17.723	21.206	24.187	21.079	23.582	20.533	18.609	20.513	21.714	20.073	17.2	21.468	22.187	19.549	19.075	21.338	20.483	17.024
Sep.	18.212	10.771	17.928	12.674	15.644	16.236	15.66	17.966	11.464	14.047	16.852	15.399	16.993	14.893	15.275	15.542	14.562	15.142	14.019	14.459	15.881
Oct.	3.006	3.3	-1.272	3.236	7.218	5.167	3.741	5.164	2.916	6.127	4.519	6.787	4.154	3.497	3.117	5.088	-2.536	0.273	10.627	5.922	2.115
Nov.	-19.607	-5.045	-12	-17.265	-6.589	-13.376	-10.459	-6.512	-15.078	-13.86	-10.711	-8.881	-13.568	-2.725	-7.692	-14.742	-14.712	-11.276	-10.254	-13.609	-12.024
Dec.	-28.431	-18.67	-19.825	-20.567	-23.782	-24.284	-20.335	-18.532	-24.517	-24.628	-26.696	-20.621	-23.47	-17.655	-20.989	-17.943	-20.001	-23.127	-21.515	-23.375	-20.469

## Sheet: West
	2000y	2001y	2002y	2003y	2004y	2005y	2006y	2007y	2008y	2009y	2010y	2011y	2012y	2013y	2014y	2015y	2016y	2017y	2018y	2019y	2020y
Jan.		-26.612	-20.667	-18.51	-21.686	-21.569	-24.364	-16.268	-20.509	-23.606	-23.672	-22.422	-24.661	-24.953	-23.022	-19.057	-20.816	-18.649	-20.771	-18.008	-17.206
Feb.	-16.393	-19	-13.347	-11.468	-16.594	-19.363	-18.441	-15.858	-13.473	-20.957	-20.5	-16.565	-19.954	-20.917	-16.313	-12.183	-16.819	-12.285	-19.227	-11.382	-11.444
Mar.	-8.748	-11.57	-6.903	0.61	-9.127	-8.955	-9.639	-9.318	-2.246	-10.903	-11.302	-7.828	-10.28	-12.555	-3.184	-5.143	-2.959	-3.879	-3.707	-4.502	-3.506
Apr.	-0.192	5.201	5.691	9.665	0.019	4.145	-0.06	7.561	9.264	7.1	1.766	7.422	7.757	-0.679	15.069	9.09	6.427	7.636	9.843	9.066	10.819
May.	18.223	20.342	20.897	15.836	15.96	17.713	20.451	17.605	18.256	19.395	18.327	17.649	17.403	18.155	16.049	16.517	18.888	18.62	20.768	16.915	17.999
Jun.	25.463	22.175	22.2	24.701	24.574	22.835	22.447	21.968	25.973	19.013	26.315	23.366	21.903	21.76	24.598	22.603	21.174	24.186	20.714	21.489	19.554
Jul.	22.374	23.72	24.482	21.201	25.032	24.069	23.446	23.479	23.963	21.755	23.338	24.88	22.454	20.738	21.959	26.73	22.539	23.933	22.448	22.324	25.41
Aug.	22.053	21.693	22.441	17.72	21.212	24.18	21.074	23.577	20.531	18.618	20.507	21.711	20.086	17.201	21.452	22.18	19.557	19.085	21.33	20.484	17.022
Sep.	18.199	10.762	17.91	12.644	15.634	16.217	15.643	17.956	11.448	14.035	16.835	15.386	16.968	14.883	15.252	15.542	14.55	15.134	13.999	14.447	15.865
Oct.	2.975	3.278	-1.292	3.216	7.199	5.139	3.704	5.12	2.88	6.074	4.487	6.749	4.136	3.466	3.095	5.062	-2.538	0.248	10.587	5.9	2.097
Nov.	-19.68	-5.062	-12.049	-17.361	-6.647	-13.442	-10.48	-6.555	-15.134	-13.878	-10.762	-8.875	-13.658	-2.799	-7.736	-14.744	-14.749	-11.263	-10.28	-13.618	-12.041
Dec.	-28.527	-18.76	-19.872	-20.658	-23.903	-24.362	-20.402	-18.624	-24.608	-24.742	-26.769	-20.723	-23.595	-17.767	-21.072	-18.007	-20.078	-23.197	-21.558	-23.48	-20.544

## Sheet: North
	2000y	2001y	2002y	2003y	2004y	2005y	2006y	2007y	2008y	2009y	2010y	2011y	2012y	2013y	2014y	2015y	2016y	2017y	2018y	2019y	2020y
Jan.		-26.613	-20.649	-18.516	-21.68	-21.566	-24.369	-16.269	-20.517	-23.599	-23.656	-22.429	-24.644	-24.956	-23.016	-19.059	-20.828	-18.656	-20.788	-18	-17.194
Feb.	-16.42	-19.014	-13.366	-11.465	-16.597	-19.369	-18.473	-15.854	-13.476	-20.969	-20.505	-16.562	-19.951	-20.922	-16.326	-12.183	-16.817	-12.3	-19.244	-11.42	-11.449
Mar.	-8.769	-11.583	-6.907	0.578	-9.144	-8.966	-9.655	-9.329	-2.291	-10.914	-11.32	-7.846	-10.287	-12.561	-3.239	-5.174	-2.99	-3.909	-3.762	-4.522	-3.525
Apr.	-0.217	5.152	5.66	9.649	0.001	4.107	-0.112	7.525	9.245	7.06	1.724	7.382	7.712	-0.714	15.049	9.067	6.394	7.612	9.813	9.02	10.786
May.	18.206	20.334	20.887	15.827	15.935	17.698	20.442	17.594	18.249	19.385	18.318	17.64	17.399	18.143	16.051	16.502	18.878	18.597	20.755	16.912	17.99
Jun.	25.463	22.182	22.198	24.706	24.577	22.832	22.457	21.97	25.971	19.015	26.311	23.369	21.9	21.754	24.604	22.598	21.162	24.185	20.711	21.486	19.552
Jul.	22.377	23.722	24.483	21.208	25.036	24.066	23.453	23.478	23.966	21.747	23.339	24.881	22.45	20.734	21.954	26.73	22.537	23.931	22.448	22.324	25.408
Aug.	22.05	21.692	22.447	17.714	21.209	24.174	21.074	23.581	20.531	18.61	20.508	21.711	20.077	17.195	21.453	22.178	19.548	19.076	21.329	20.481	17.02
Sep.	18.191	10.758	17.9	12.64	15.624	16.211	15.628	17.948	11.44	14.027	16.833	15.375	16.959	14.876	15.247	15.531	14.538	15.125	13.991	14.441	15.86
Oct.	2.928	3.255	-1.318	3.188	7.178	5.125	3.684	5.11	2.843	6.046	4.472	6.732	4.123	3.452	3.065	5.029	-2.565	0.22	10.577	5.882	2.071
Nov.	-19.695	-5.08	-12.07	-17.351	-6.674	-13.482	-10.609	-6.597	-15.133	-13.926	-10.799	-8.907	-13.698	-2.871	-7.784	-14.771	-14.77	-11.341	-10.299	-13.67	-12.043
Dec.	-28.517	-18.757	-19.885	-20.637	-23.914	-24.342	-20.411	-18.635	-24.611	-24.745	-26.796	-20.718	-23.587	-17.764	-21.09	-18.014	-20.076	-23.198	-21.569	-23.459	-20.546
