# Supplementary material for: Effects of aspect on phenology of Larix gmelinii forest in Northeast China
Source: Sci Rep. 2022 Dec 22;12:22177. doi: 10.1038/s41598-022-26712-y (PMC9780224; doi:10.1038/s41598-022-26712-y)
Supplement: Supplementary file 3 — Supplementary Information 3. [file 41598_2022_26712_MOESM3_ESM.zip]

Archive with 17 entries (16 files):
- Fundamental vector data/
- Fundamental vector data/Distribution map of vegetation types in the study area.cpg
- Fundamental vector data/Distribution map of vegetation types in the study area.dbf
- Fundamental vector data/Distribution map of vegetation types in the study area.prj
- Fundamental vector data/Distribution map of vegetation types in the study area.sbn
- Fundamental vector data/Distribution map of vegetation types in the study area.sbx
- Fundamental vector data/Distribution map of vegetation types in the study area.shp
- Fundamental vector data/Distribution map of vegetation types in the study area.shp.xml
- Fundamental vector data/Distribution map of vegetation types in the study area.shx
- Fundamental vector data/Study area.CPG
- Fundamental vector data/Study area.dbf
- Fundamental vector data/Study area.prj
- Fundamental vector data/Study area.sbn
- Fundamental vector data/Study area.sbx
- Fundamental vector data/Study area.shp
- Fundamental vector data/Study area.shp.xml
- Fundamental vector data/Study area.shx
