# Supplementary material for: Effects of aspect on phenology of Larix gmelinii forest in Northeast China
Source: Sci Rep. 2022 Dec 22;12:22177. doi: 10.1038/s41598-022-26712-y (PMC9780224; doi:10.1038/s41598-022-26712-y)
Supplement: Supplementary file 3 — Supplementary Information 3. [file 41598_2022_26712_MOESM3_ESM.zip › Fundamental vector data/Distribution map of vegetation types in the study area.prj]

PROJCS["Krasovsky_1940_Albers",GEOGCS["GCS_Krasovsky_1940",DATUM["D_Krasovsky_1940",SPHEROID["Krasovsky_1940",6378245.0,298.3]],PRIMEM["Greenwich",0.0],UNIT["Degree",0.0174532925199433]],PROJECTION["Albers"],PARAMETER["False_Easting",0.0],PARAMETER["False_Northing",0.0],PARAMETER["Central_Meridian",110.0],PARAMETER["Standard_Parallel_1",25.0],PARAMETER["Standard_Parallel_2",47.0],PARAMETER["Latitude_Of_Origin",12.0],UNIT["Meter",1.0]]
