# Supplementary material for: Effects of aspect on phenology of Larix gmelinii forest in Northeast China
Source: Sci Rep. 2022 Dec 22;12:22177. doi: 10.1038/s41598-022-26712-y (PMC9780224; doi:10.1038/s41598-022-26712-y)
Supplement: Supplementary file 3 — Supplementary Information 3. [file 41598_2022_26712_MOESM3_ESM.zip › Fundamental vector data/Study area.shp.xml]

<?xml version="1.0" encoding="UTF-8"?>
<metadata xml:lang="zh"><Esri><CreaDate>20220713</CreaDate><CreaTime>16473300</CreaTime><ArcGISFormat>1.0</ArcGISFormat><SyncOnce>FALSE</SyncOnce><DataProperties><lineage><Process ToolSource="c:\program files\arcgis\desktop10.1\ArcToolbox\Toolboxes\Data Management Tools.tbx\DefineProjection" Date="20130222" Time="114640">DefineProjection 植被类型 PROJCS['China_Lambert_Conformal_Conic',GEOGCS['GCS_Beijing_1954',DATUM['D_Beijing_1954',SPHEROID['Krasovsky_1940',6378245.0,298.3]],PRIMEM['Greenwich',0.0],UNIT['Degree',0.0174532925199433]],PROJECTION['Lambert_Conformal_Conic'],PARAMETER['False_Easting',0.0],PARAMETER['False_Northing',0.0],PARAMETER['Central_Meridian',105.0],PARAMETER['Standard_Parallel_1',30.0],PARAMETER['Standard_Parallel_2',62.0],PARAMETER['Latitude_Of_Origin',0.0],UNIT['Meter',1.0]]</Process><Process ToolSource="c:\program files\arcgis\desktop10.1\ArcToolbox\Toolboxes\Data Management Tools.tbx\DefineProjection" Date="20130513" Time="162203">DefineProjection 植被类型 PROJCS['Krasovsky_1940_Albers',GEOGCS['GCS_Krasovsky_1940',DATUM['D_Krasovsky_1940',SPHEROID['Krasovsky_1940',6378245.0,298.3]],PRIMEM['Greenwich',0.0],UNIT['Degree',0.0174532925199433]],PROJECTION['Albers'],PARAMETER['False_Easting',0.0],PARAMETER['False_Northing',0.0],PARAMETER['Central_Meridian',110.0],PARAMETER['Standard_Parallel_1',25.0],PARAMETER['Standard_Parallel_2',47.0],PARAMETER['Latitude_Of_Origin',12.0],UNIT['Meter',1.0]]</Process><Process ToolSource="c:\program files (x86)\arcgis\desktop10.8\ArcToolbox\Toolboxes\Analysis Tools.tbx\Clip" Date="20220422" Time="174144">Clip 植被类型 Export_Output C:\Users\lenovo\Documents\ArcGIS\Default1.gdb\植被类型_Clip #</Process></lineage><itemProps><itemName Sync="TRUE">植被类型_Clip</itemName><imsContentType Sync="TRUE">002</imsContentType><itemLocation><linkage Sync="TRUE">file://\\WIN-NHNTRG8SA9U\E\study area\兴安落叶松分布区</linkage><protocol Sync="TRUE">Local Area Network</protocol></itemLocation></itemProps><coordRef><type Sync="TRUE">Projected</type><geogcsn Sync="TRUE">GCS_Krasovsky_1940</geogcsn><csUnits Sync="TRUE">Linear Unit: Meter (1.000000)</csUnits><projcsn Sync="TRUE">Krasovsky_1940_Albers</projcsn><peXml Sync="TRUE">&lt;ProjectedCoordinateSystem xsi:type='typens:ProjectedCoordinateSystem' xmlns:xsi='http://www.w3.org/2001/XMLSchema-instance' xmlns:xs='http://www.w3.org/2001/XMLSchema' xmlns:typens='http://www.esri.com/schemas/ArcGIS/10.7'&gt;&lt;WKT&gt;PROJCS[&amp;quot;Krasovsky_1940_Albers&amp;quot;,GEOGCS[&amp;quot;GCS_Krasovsky_1940&amp;quot;,DATUM[&amp;quot;D_Krasovsky_1940&amp;quot;,SPHEROID[&amp;quot;Krasovsky_1940&amp;quot;,6378245.0,298.3]],PRIMEM[&amp;quot;Greenwich&amp;quot;,0.0],UNIT[&amp;quot;Degree&amp;quot;,0.0174532925199433]],PROJECTION[&amp;quot;Albers&amp;quot;],PARAMETER[&amp;quot;False_Easting&amp;quot;,0.0],PARAMETER[&amp;quot;False_Northing&amp;quot;,0.0],PARAMETER[&amp;quot;Central_Meridian&amp;quot;,110.0],PARAMETER[&amp;quot;Standard_Parallel_1&amp;quot;,25.0],PARAMETER[&amp;quot;Standard_Parallel_2&amp;quot;,47.0],PARAMETER[&amp;quot;Latitude_Of_Origin&amp;quot;,12.0],UNIT[&amp;quot;Meter&amp;quot;,1.0]]&lt;/WKT&gt;&lt;XOrigin&gt;-17330900&lt;/XOrigin&gt;&lt;YOrigin&gt;-5904500&lt;/YOrigin&gt;&lt;XYScale&gt;10000&lt;/XYScale&gt;&lt;ZOrigin&gt;-100000&lt;/ZOrigin&gt;&lt;ZScale&gt;10000&lt;/ZScale&gt;&lt;MOrigin&gt;-100000&lt;/MOrigin&gt;&lt;MScale&gt;10000&lt;/MScale&gt;&lt;XYTolerance&gt;0.001&lt;/XYTolerance&gt;&lt;ZTolerance&gt;0.001&lt;/ZTolerance&gt;&lt;MTolerance&gt;0.001&lt;/MTolerance&gt;&lt;HighPrecision&gt;true&lt;/HighPrecision&gt;&lt;/ProjectedCoordinateSystem&gt;</peXml></coordRef><copyHistory><copy source="E:\paper-2\research area\兴安落叶松分布区" dest="\\WIN-NHNTRG8SA9U\E\study area\兴安落叶松分布区" date="20220713" time="16473300"></copy></copyHistory></DataProperties><SyncDate>20220422</SyncDate><SyncTime>17414200</SyncTime><ModDate>20220422</ModDate><ModTime>17414200</ModTime></Esri><dataIdInfo><envirDesc Sync="TRUE"> Version 6.2 (Build 9200) ; Esri ArcGIS 10.8.0.12790</envirDesc><dataLang><languageCode value="zho" Sync="TRUE"></languageCode><countryCode value="CHN" Sync="TRUE"></countryCode></dataLang><idCitation><resTitle Sync="TRUE">植被类型_Clip</resTitle><presForm><PresFormCd value="005" Sync="TRUE"></PresFormCd></presForm></idCitation><spatRpType><SpatRepTypCd value="001" Sync="TRUE"></SpatRepTypCd></spatRpType></dataIdInfo><mdLang><languageCode value="zho" Sync="TRUE"></languageCode><countryCode value="CHN" Sync="TRUE"></countryCode></mdLang><distInfo><distFormat><formatName Sync="TRUE">File Geodatabase Feature Class</formatName></distFormat></distInfo><mdHrLv><ScopeCd value="005" Sync="TRUE"></ScopeCd></mdHrLv><mdHrLvName Sync="TRUE">dataset</mdHrLvName><refSysInfo><RefSystem><refSysID><identCode code="0" Sync="TRUE"></identCode></refSysID></RefSystem></refSysInfo><spatRepInfo><VectSpatRep><geometObjs Name="植被类型_Clip"><geoObjTyp><GeoObjTypCd value="002" Sync="TRUE"></GeoObjTypCd></geoObjTyp><geoObjCnt Sync="TRUE">0</geoObjCnt></geometObjs><topLvl><TopoLevCd value="001" Sync="TRUE"></TopoLevCd></topLvl></VectSpatRep></spatRepInfo><spdoinfo><ptvctinf><esriterm Name="植被类型_Clip"><efeatyp Sync="TRUE">Simple</efeatyp><efeageom code="4" Sync="TRUE"></efeageom><esritopo Sync="TRUE">FALSE</esritopo><efeacnt Sync="TRUE">0</efeacnt><spindex Sync="TRUE">TRUE</spindex><linrefer Sync="TRUE">FALSE</linrefer></esriterm></ptvctinf></spdoinfo><eainfo><detailed Name="植被类型_Clip"><enttyp><enttypl Sync="TRUE">植被类型_Clip</enttypl><enttypt Sync="TRUE">Feature Class</enttypt><enttypc Sync="TRUE">0</enttypc></enttyp><attr><attrlabl Sync="TRUE">OBJECTID</attrlabl><attalias Sync="TRUE">FID</attalias><attrtype Sync="TRUE">OID</attrtype><attwidth Sync="TRUE">4</attwidth><atprecis Sync="TRUE">0</atprecis><attscale Sync="TRUE">0</attscale><attrdef Sync="TRUE">Internal feature number.</attrdef><attrdefs Sync="TRUE">Esri</attrdefs><attrdomv><udom Sync="TRUE">Sequential unique whole numbers that are automatically generated.</udom></attrdomv></attr><attr><attrlabl Sync="TRUE">Shape</attrlabl><attalias Sync="TRUE">Shape</attalias><attrtype Sync="TRUE">Geometry</attrtype><attwidth Sync="TRUE">0</attwidth><atprecis Sync="TRUE">0</atprecis><attscale Sync="TRUE">0</attscale><attrdef Sync="TRUE">Feature geometry.</attrdef><attrdefs Sync="TRUE">Esri</attrdefs><attrdomv><udom Sync="TRUE">Coordinates defining the features.</udom></attrdomv></attr><attr><attrlabl Sync="TRUE">PERIMETER</attrlabl><attalias Sync="TRUE">PERIMETER</attalias><attrtype Sync="TRUE">Double</attrtype><attwidth Sync="TRUE">8</attwidth><atprecis Sync="TRUE">0</atprecis><attscale Sync="TRUE">0</attscale></attr><attr><attrlabl Sync="TRUE">X_</attrlabl><attalias Sync="TRUE">X_</attalias><attrtype Sync="TRUE">Double</attrtype><attwidth Sync="TRUE">8</attwidth><atprecis Sync="TRUE">0</atprecis><attscale Sync="TRUE">0</attscale></attr><attr><attrlabl Sync="TRUE">X_ID</attrlabl><attalias Sync="TRUE">X_ID</attalias><attrtype Sync="TRUE">Double</attrtype><attwidth Sync="TRUE">8</attwidth><atprecis Sync="TRUE">0</atprecis><attscale Sync="TRUE">0</attscale></attr><attr><attrlabl Sync="TRUE">CODE</attrlabl><attalias Sync="TRUE">CODE</attalias><attrtype Sync="TRUE">String</attrtype><attwidth Sync="TRUE">13</attwidth><atprecis Sync="TRUE">0</atprecis><attscale Sync="TRUE">0</attscale></attr><attr><attrlabl Sync="TRUE">AREA_NEW1</attrlabl><attalias Sync="TRUE">AREA_NEW1</attalias><attrtype Sync="TRUE">Double</attrtype><attwidth Sync="TRUE">8</attwidth><atprecis Sync="TRUE">0</atprecis><attscale Sync="TRUE">0</attscale></attr><attr><attrlabl Sync="TRUE">CODE1</attrlabl><attalias Sync="TRUE">CODE1</attalias><attrtype Sync="TRUE">String</attrtype><attwidth Sync="TRUE">10</attwidth><atprecis Sync="TRUE">0</atprecis><attscale Sync="TRUE">0</attscale></attr><attr><attrlabl Sync="TRUE">CODE2</attrlabl><attalias Sync="TRUE">CODE2</attalias><attrtype Sync="TRUE">String</attrtype><attwidth Sync="TRUE">6</attwidth><atprecis Sync="TRUE">0</atprecis><attscale Sync="TRUE">0</attscale></attr><attr><attrlabl Sync="TRUE">CODE3</attrlabl><attalias Sync="TRUE">CODE3</attalias><attrtype Sync="TRUE">String</attrtype><attwidth Sync="TRUE">6</attwidth><atprecis Sync="TRUE">0</atprecis><attscale Sync="TRUE">0</attscale></attr><attr><attrlabl Sync="TRUE">CHINESENAM</attrlabl><attalias Sync="TRUE">CHINESENAM</attalias><attrtype Sync="TRUE">String</attrtype><attwidth Sync="TRUE">219</attwidth><atprecis Sync="TRUE">0</atprecis><attscale Sync="TRUE">0</attscale></attr><attr><attrlabl Sync="TRUE">Shape_Length</attrlabl><attalias Sync="TRUE">Shape_Length</attalias><attrtype Sync="TRUE">Double</attrtype><attwidth Sync="TRUE">8</attwidth><atprecis Sync="TRUE">0</atprecis><attscale Sync="TRUE">0</attscale><attrdef Sync="TRUE">Length of feature in internal units.</attrdef><attrdefs Sync="TRUE">Esri</attrdefs><attrdomv><udom Sync="TRUE">Positive real numbers that are automatically generated.</udom></attrdomv></attr><attr><attrlabl Sync="TRUE">Shape_Area</attrlabl><attalias Sync="TRUE">Shape_Area</attalias><attrtype Sync="TRUE">Double</attrtype><attwidth Sync="TRUE">8</attwidth><atprecis Sync="TRUE">0</atprecis><attscale Sync="TRUE">0</attscale><attrdef Sync="TRUE">Area of feature in internal units squared.</attrdef><attrdefs Sync="TRUE">Esri</attrdefs><attrdomv><udom Sync="TRUE">Positive real numbers that are automatically generated.</udom></attrdomv></attr></detailed></eainfo><mdDateSt Sync="TRUE">20220422</mdDateSt></metadata>
