# Supplementary material for: Effects of aspect on phenology of Larix gmelinii forest in Northeast China
Source: Sci Rep. 2022 Dec 22;12:22177. doi: 10.1038/s41598-022-26712-y (PMC9780224; doi:10.1038/s41598-022-26712-y)
Supplement: Supplementary file 4 — Supplementary Information 4. [file 41598_2022_26712_MOESM4_ESM.xlsx]

## Sheet: East
2000year			2001year			2002year			2003year			2004year			2005year			2006year			2007year			2008year			2009year			2010year			2011year			2012year			2013year			2014year			2015year			2016year
Date	NDVI		Date	NDVI		Date	NDVI		Date	NDVI		Date	NDVI		Date	NDVI		Date	NDVI		Date	NDVI		Date	NDVI		Date	NDVI		Date	NDVI		Date	NDVI		Date	NDVI		Date	NDVI		Date	NDVI		Date	NDVI		Date	NDVI
2000-02-18	0.0812472		2001-01-01	0.0770849		2002-01-01	0.196652		2003-01-01	0.340015		2004-01-01	0.106189		2005-01-01	0.167212		2006-01-01	0.181705		2007-01-01	0.245464		2008-01-01	0.307583		2009-01-01	0.109683		2010-01-01	0.12055		2011-01-01	0.143744		2012-01-01	0.297505		2013-01-01	0.231158		2014-01-01	0.256931		2015-01-01	0.30812		2016-01-01	0.31383
2000-03-05	0.0603847		2001-01-17	0.0932626		2002-01-17	0.188718		2003-01-17	0.271753		2004-01-17	0.0739386		2005-01-17	0.130753		2006-01-17	0.168961		2007-01-17	0.235533		2008-01-17	0.278828		2009-01-17	0.0866485		2010-01-17	0.204352		2011-01-17	0.177552		2012-01-17	0.279363		2013-01-17	0.193557		2014-01-17	0.285408		2015-01-17	0.285647		2016-01-17	0.319408
2000-03-21	0.0512382		2001-02-02	0.0793716		2002-02-02	0.147955		2003-02-02	0.235123		2004-02-02	0.111841		2005-02-02	0.140635		2006-02-02	0.168022		2007-02-02	0.173247		2008-02-02	0.248431		2009-02-02	0.073807		2010-02-02	0.144079		2011-02-02	0.149012		2012-02-02	0.2433		2013-02-02	0.191269		2014-02-02	0.22167		2015-02-02	0.248053		2016-02-02	0.281754
2000-04-06	0.104127		2001-02-18	0.0665999		2002-02-18	0.0938307		2003-02-18	0.216842		2004-02-18	0.0630869		2005-02-18	0.10329		2006-02-18	0.113115		2007-02-18	0.125735		2008-02-18	0.199408		2009-02-18	0.0565004		2010-02-18	0.105844		2011-02-18	0.0944256		2012-02-18	0.207675		2013-02-18	0.106205		2014-02-18	0.1527		2015-02-18	0.178116		2016-02-18	0.200719
2000-04-22	0.415007		2001-03-06	0.0497016		2002-03-06	0.0948285		2003-03-06	0.203629		2004-03-05	0.0418068		2005-03-06	0.0823339		2006-03-06	0.0656589		2007-03-06	0.0921475		2008-03-05	0.248459		2009-03-06	0.0536021		2010-03-06	0.0629142		2011-03-06	0.0840383		2012-03-05	0.131679		2013-03-06	0.0762284		2014-03-06	0.141358		2015-03-06	0.133586		2016-03-05	0.107312
2000-05-08	0.595947		2001-03-22	0.0423184		2002-03-22	0.274068		2003-03-22	0.379412		2004-03-21	0.0336731		2005-03-22	0.120551		2006-03-22	0.0548542		2007-03-22	0.103893		2008-03-21	0.347776		2009-03-22	0.0353695		2010-03-22	0.0609579		2011-03-22	0.0545274		2012-03-21	0.156613		2013-03-22	0.0649666		2014-03-22	0.398162		2015-03-22	0.165755		2016-03-21	0.101197
2000-05-24	0.678141		2001-04-07	0.148301		2002-04-07	0.173296		2003-04-07	0.414114		2004-04-06	0.0269035		2005-04-07	0.24972		2006-04-07	0.0612163		2007-04-07	0.320245		2008-04-06	0.432929		2009-04-07	0.128316		2010-04-07	0.119811		2011-04-07	0.229371		2012-04-06	0.334501		2013-04-07	0.0621961		2014-04-07	0.491526		2015-04-07	0.405308		2016-04-06	0.267669
2000-06-09	0.780586		2001-04-23	0.393722		2002-04-23	0.39938		2003-04-23	0.457088		2004-04-22	0.137339		2005-04-23	0.352276		2006-04-23	0.37409		2007-04-23	0.472213		2008-04-22	0.479832		2009-04-23	0.489564		2010-04-23	0.482682		2011-04-23	0.483003		2012-04-22	0.463187		2013-04-23	0.476372		2014-04-23	0.543246		2015-04-23	0.489444		2016-04-22	0.4609
2000-06-25	0.803709		2001-05-09	0.575627		2002-05-09	0.649736		2003-05-09	0.518779		2004-05-08	0.436704		2005-05-09	0.516028		2006-05-09	0.533615		2007-05-09	0.394298		2008-05-08	0.540443		2009-05-09	0.525797		2010-05-09	0.595055		2011-05-09	0.5636		2012-05-08	0.619853		2013-05-09	0.626086		2014-05-09	0.70188		2015-05-09	0.533944		2016-05-08	0.692721
2000-07-11	0.830978		2001-05-25	0.750439		2002-05-25	0.746651		2003-05-25	0.651485		2004-05-24	0.711095		2005-05-25	0.661019		2006-05-25	0.752804		2007-05-25	0.733141		2008-05-24	0.669381		2009-05-25	0.727809		2010-05-25	0.763116		2011-05-25	0.620077		2012-05-24	0.71264		2013-05-25	0.774054		2014-05-25	0.760818		2015-05-25	0.700452		2016-05-24	0.763927
2000-07-27	0.81599		2001-06-10	0.780911		2002-06-10	0.815806		2003-06-10	0.764647		2004-06-09	0.801039		2005-06-10	0.815594		2006-06-10	0.811641		2007-06-10	0.819294		2008-06-09	0.771385		2009-06-10	0.791034		2010-06-10	0.838065		2011-06-10	0.80716		2012-06-09	0.823456		2013-06-10	0.841722		2014-06-10	0.819949		2015-06-10	0.827486		2016-06-09	0.836547
2000-08-12	0.793864		2001-06-26	0.8284		2002-06-26	0.805168		2003-06-26	0.79789		2004-06-25	0.829627		2005-06-26	0.839141		2006-06-26	0.816402		2007-06-26	0.834529		2008-06-25	0.832516		2009-06-26	0.831728		2010-06-26	0.855969		2011-06-26	0.836495		2012-06-25	0.849418		2013-06-26	0.856772		2014-06-26	0.852837		2015-06-26	0.859813		2016-06-25	0.855965
2000-08-28	0.75701		2001-07-12	0.839967		2002-07-12	0.844763		2003-07-12	0.708163		2004-07-11	0.835951		2005-07-12	0.845193		2006-07-12	0.832242		2007-07-12	0.844504		2008-07-11	0.843292		2009-07-12	0.814857		2010-07-12	0.835385		2011-07-12	0.853182		2012-07-11	0.814822		2013-07-12	0.86023		2014-07-12	0.855756		2015-07-12	0.859514		2016-07-11	0.853898
2000-09-13	0.590718		2001-07-28	0.832575		2002-07-28	0.829209		2003-07-28	0.760988		2004-07-27	0.846248		2005-07-28	0.836451		2006-07-28	0.826764		2007-07-28	0.841693		2008-07-27	0.841112		2009-07-28	0.839597		2010-07-28	0.848848		2011-07-28	0.828115		2012-07-27	0.844631		2013-07-28	0.601716		2014-07-28	0.829279		2015-07-28	0.865863		2016-07-27	0.850153
2000-09-29	0.432329		2001-08-13	0.813196		2002-08-13	0.797298		2003-08-13	0.788421		2004-08-12	0.80765		2005-08-13	0.820073		2006-08-13	0.807549		2007-08-13	0.820989		2008-08-12	0.817644		2009-08-13	0.766318		2010-08-13	0.812107		2011-08-13	0.806808		2012-08-12	0.799021		2013-08-13	0.817512		2014-08-13	0.797023		2015-08-13	0.835037		2016-08-12	0.809526
2000-10-15	0.18377		2001-08-29	0.766437		2002-08-29	0.667754		2003-08-29	0.646207		2004-08-28	0.74862		2005-08-29	0.667608		2006-08-29	0.766009		2007-08-29	0.781075		2008-08-28	0.753509		2009-08-29	0.687213		2010-08-29	0.741603		2011-08-29	0.734515		2012-08-28	0.690862		2013-08-29	0.720506		2014-08-29	0.766883		2015-08-29	0.805803		2016-08-28	0.740954
2000-10-31	0.0790193		2001-09-14	0.439074		2002-09-14	0.535051		2003-09-14	0.49511		2004-09-13	0.489933		2005-09-14	0.51279		2006-09-14	0.45452		2007-09-14	0.458017		2008-09-13	0.608647		2009-09-14	0.526349		2010-09-14	0.526816		2011-09-14	0.476563		2012-09-13	0.522044		2013-09-14	0.511667		2014-09-14	0.492835		2015-09-14	0.582657		2016-09-13	0.462114
2000-11-16	0.0996311		2001-09-30	0.410695		2002-09-30	0.480628		2003-09-30	0.461787		2004-09-29	0.481302		2005-09-30	0.456336		2006-09-30	0.488605		2007-09-30	0.417188		2008-09-29	0.410488		2009-09-30	0.501794		2010-09-30	0.424956		2011-09-30	0.50677		2012-09-29	0.4814		2013-09-30	0.516732		2014-09-30	0.463678		2015-09-30	0.440053		2016-09-29	0.494545
2000-12-02	0.0862755		2001-10-16	0.452319		2002-10-16	0.45871		2003-10-16	0.298492		2004-10-15	0.48209		2005-10-16	0.398016		2006-10-16	0.460908		2007-10-16	0.428181		2008-10-15	0.209339		2009-10-16	0.413934		2010-10-16	0.243512		2011-10-16	0.475103		2012-10-15	0.351936		2013-10-16	0.526711		2014-10-16	0.398145		2015-10-16	0.525815		2016-10-15	0.42319
2000-12-18	0.0572847		2001-11-01	0.374921		2002-11-01	0.443432		2003-11-01	0.128696		2004-10-31	0.424936		2005-11-01	0.370906		2006-11-01	0.339215		2007-11-01	0.392362		2008-10-31	0.0959969		2009-11-01	0.337448		2010-11-01	0.280761		2011-11-01	0.363558		2012-10-31	0.396074		2013-11-01	0.52985		2014-11-01	0.373064		2015-11-01	0.370114		2016-10-31	0.408442
			2001-11-17	0.384572		2002-11-17	0.384291		2003-11-17	0.135866		2004-11-16	0.316763		2005-11-17	0.181488		2006-11-17	0.295452		2007-11-17	0.373419		2008-11-16	0.135736		2009-11-17	0.340409		2010-11-17	0.17012		2011-11-17	0.382077		2012-11-16	0.247076		2013-11-17	0.412117		2014-11-17	0.285869		2015-11-17	0.422263		2016-11-16	0.425877
			2001-12-03	0.302469		2002-12-03	0.336066		2003-12-03	0.0917676		2004-12-02	0.14335		2005-12-03	0.150032		2006-12-03	0.29635		2007-12-03	0.314715		2008-12-02	0.0784617		2009-12-03	0.238489		2010-12-03	0.135928		2011-12-03	0.298798		2012-12-02	0.0708707		2013-12-03	0.269699		2014-12-03	0.207938		2015-12-03	0.380192		2016-12-02	0.353646
			2001-12-19	0.189803		2002-12-19	0.279165		2003-12-19	0.0831432		2004-12-18	0.0985209		2005-12-19	0.127365		2006-12-19	0.213779		2007-12-19	0.139422		2008-12-18	0.073844		2009-12-19	0.0743552		2010-12-19	0.0933965		2011-12-19	0.258211		2012-12-18	0.205588		2013-12-19	0.134061		2014-12-19	0.241503		2015-12-19	0.260918		2016-12-18	0.124368

## Sheet: South
2000year			2001year			2002year			2003year			2004year			2005year			2006year			2007year			2008year			2009year			2010year			2011year			2012year			2013year			2014year			2015year			2016year
Date	NDVI		Date	NDVI		Date	NDVI		Date	NDVI		Date	NDVI		Date	NDVI		Date	NDVI		Date	NDVI		Date	NDVI		Date	NDVI		Date	NDVI		Date	NDVI		Date	NDVI		Date	NDVI		Date	NDVI		Date	NDVI		Date	NDVI
2000-02-18	0.0817179		2001-01-01	0.0809495		2002-01-01	0.193538		2003-01-01	0.323415		2004-01-01	0.104248		2005-01-01	0.163074		2006-01-01	0.176901		2007-01-01	0.235444		2008-01-01	0.296921		2009-01-01	0.111718		2010-01-01	0.119171		2011-01-01	0.144261		2012-01-01	0.290466		2013-01-01	0.224751		2014-01-01	0.257011		2015-01-01	0.305863		2016-01-01	0.321206
2000-03-05	0.0597478		2001-01-17	0.0912369		2002-01-17	0.180225		2003-01-17	0.258112		2004-01-17	0.0732588		2005-01-17	0.129473		2006-01-17	0.162383		2007-01-17	0.223784		2008-01-17	0.265495		2009-01-17	0.0891433		2010-01-17	0.194667		2011-01-17	0.168079		2012-01-17	0.27462		2013-01-17	0.186184		2014-01-17	0.274384		2015-01-17	0.273941		2016-01-17	0.309659
2000-03-21	0.05208		2001-02-02	0.0783096		2002-02-02	0.14235		2003-02-02	0.224567		2004-02-02	0.104954		2005-02-02	0.133836		2006-02-02	0.159248		2007-02-02	0.1654		2008-02-02	0.239817		2009-02-02	0.073323		2010-02-02	0.136912		2011-02-02	0.143311		2012-02-02	0.237028		2013-02-02	0.182689		2014-02-02	0.211266		2015-02-02	0.237756		2016-02-02	0.270256
2000-04-06	0.107695		2001-02-18	0.0650048		2002-02-18	0.0911858		2003-02-18	0.21028		2004-02-18	0.0610064		2005-02-18	0.100474		2006-02-18	0.107845		2007-02-18	0.124005		2008-02-18	0.200183		2009-02-18	0.0561072		2010-02-18	0.101794		2011-02-18	0.092219		2012-02-18	0.203861		2013-02-18	0.102543		2014-02-18	0.148369		2015-02-18	0.174018		2016-02-18	0.1925
2000-04-22	0.413024		2001-03-06	0.0495663		2002-03-06	0.0942375		2003-03-06	0.209274		2004-03-05	0.0422356		2005-03-06	0.0823389		2006-03-06	0.0655636		2007-03-06	0.0927734		2008-03-05	0.259956		2009-03-06	0.054451		2010-03-06	0.0638734		2011-03-06	0.0831891		2012-03-05	0.131		2013-03-06	0.0749872		2014-03-06	0.140817		2015-03-06	0.131766		2016-03-05	0.106097
2000-05-08	0.594402		2001-03-22	0.0427674		2002-03-22	0.285507		2003-03-22	0.387044		2004-03-21	0.0338435		2005-03-22	0.125417		2006-03-22	0.0561481		2007-03-22	0.109828		2008-03-21	0.358879		2009-03-22	0.0359195		2010-03-22	0.0611044		2011-03-22	0.0565011		2012-03-21	0.16572		2013-03-22	0.0654179		2014-03-22	0.411562		2015-03-22	0.172686		2016-03-21	0.104565
2000-05-24	0.676892		2001-04-07	0.151858		2002-04-07	0.170836		2003-04-07	0.416761		2004-04-06	0.028944		2005-04-07	0.26032		2006-04-07	0.0643854		2007-04-07	0.325888		2008-04-06	0.433946		2009-04-07	0.138142		2010-04-07	0.126061		2011-04-07	0.237696		2012-04-06	0.340568		2013-04-07	0.0636287		2014-04-07	0.490681		2015-04-07	0.409057		2016-04-06	0.277218
2000-06-09	0.780426		2001-04-23	0.394376		2002-04-23	0.402937		2003-04-23	0.45525		2004-04-22	0.143199		2005-04-23	0.349382		2006-04-23	0.374487		2007-04-23	0.470543		2008-04-22	0.475886		2009-04-23	0.487377		2010-04-23	0.480122		2011-04-23	0.483399		2012-04-22	0.460688		2013-04-23	0.474618		2014-04-23	0.543041		2015-04-23	0.486626		2016-04-22	0.46234
2000-06-25	0.802404		2001-05-09	0.571946		2002-05-09	0.6475		2003-05-09	0.51716		2004-05-08	0.432021		2005-05-09	0.512908		2006-05-09	0.530031		2007-05-09	0.382663		2008-05-08	0.537832		2009-05-09	0.521976		2010-05-09	0.593547		2011-05-09	0.561665		2012-05-08	0.615611		2013-05-09	0.62579		2014-05-09	0.702857		2015-05-09	0.530446		2016-05-08	0.692356
2000-07-11	0.830596		2001-05-25	0.749034		2002-05-25	0.745829		2003-05-25	0.65033		2004-05-24	0.708723		2005-05-25	0.657559		2006-05-25	0.752601		2007-05-25	0.731472		2008-05-24	0.666647		2009-05-25	0.724743		2010-05-25	0.762097		2011-05-25	0.617192		2012-05-24	0.711106		2013-05-25	0.773393		2014-05-25	0.761798		2015-05-25	0.697863		2016-05-24	0.765403
2000-07-27	0.815041		2001-06-10	0.780636		2002-06-10	0.815853		2003-06-10	0.763942		2004-06-09	0.800521		2005-06-10	0.814871		2006-06-10	0.810283		2007-06-10	0.817987		2008-06-09	0.770289		2009-06-10	0.78861		2010-06-10	0.838093		2011-06-10	0.805992		2012-06-09	0.822312		2013-06-10	0.841711		2014-06-10	0.820178		2015-06-10	0.827337		2016-06-09	0.83682
2000-08-12	0.794043		2001-06-26	0.827534		2002-06-26	0.803645		2003-06-26	0.798209		2004-06-25	0.828944		2005-06-26	0.838695		2006-06-26	0.815983		2007-06-26	0.833334		2008-06-25	0.831621		2009-06-26	0.830451		2010-06-26	0.855325		2011-06-26	0.835873		2012-06-25	0.849016		2013-06-26	0.856104		2014-06-26	0.853165		2015-06-26	0.859799		2016-06-25	0.855845
2000-08-28	0.756789		2001-07-12	0.83919		2002-07-12	0.843919		2003-07-12	0.709604		2004-07-11	0.835105		2005-07-12	0.844224		2006-07-12	0.831602		2007-07-12	0.844059		2008-07-11	0.842269		2009-07-12	0.813439		2010-07-12	0.834175		2011-07-12	0.853005		2012-07-11	0.812663		2013-07-12	0.859878		2014-07-12	0.85618		2015-07-12	0.859407		2016-07-11	0.85388
2000-09-13	0.591466		2001-07-28	0.83125		2002-07-28	0.827881		2003-07-28	0.75506		2004-07-27	0.84588		2005-07-28	0.835731		2006-07-28	0.825622		2007-07-28	0.840931		2008-07-27	0.839899		2009-07-28	0.838971		2010-07-28	0.848546		2011-07-28	0.828291		2012-07-27	0.844543		2013-07-28	0.60261		2014-07-28	0.829038		2015-07-28	0.865595		2016-07-27	0.849946
2000-09-29	0.432132		2001-08-13	0.812655		2002-08-13	0.796926		2003-08-13	0.787249		2004-08-12	0.806518		2005-08-13	0.818842		2006-08-13	0.807094		2007-08-13	0.820005		2008-08-12	0.816488		2009-08-13	0.761618		2010-08-13	0.812369		2011-08-13	0.806512		2012-08-12	0.799579		2013-08-13	0.817741		2014-08-13	0.797264		2015-08-13	0.833302		2016-08-12	0.810186
2000-10-15	0.17702		2001-08-29	0.767469		2002-08-29	0.669457		2003-08-29	0.64625		2004-08-28	0.748067		2005-08-29	0.666581		2006-08-29	0.765693		2007-08-29	0.780323		2008-08-28	0.752368		2009-08-29	0.686168		2010-08-29	0.742562		2011-08-29	0.734239		2012-08-28	0.691566		2013-08-29	0.721192		2014-08-29	0.767512		2015-08-29	0.806941		2016-08-28	0.740992
2000-10-31	0.0782287		2001-09-14	0.442554		2002-09-14	0.536616		2003-09-14	0.495073		2004-09-13	0.489884		2005-09-14	0.51224		2006-09-14	0.453582		2007-09-14	0.458927		2008-09-13	0.607274		2009-09-14	0.525329		2010-09-14	0.528429		2011-09-14	0.475751		2012-09-13	0.522286		2013-09-14	0.510983		2014-09-14	0.493586		2015-09-14	0.585688		2016-09-13	0.461799
2000-11-16	0.099241		2001-09-30	0.411141		2002-09-30	0.479314		2003-09-30	0.46001		2004-09-29	0.479323		2005-09-30	0.454192		2006-09-30	0.486354		2007-09-30	0.416958		2008-09-29	0.408978		2009-09-30	0.499915		2010-09-30	0.426839		2011-09-30	0.505107		2012-09-29	0.479319		2013-09-30	0.513953		2014-09-30	0.462651		2015-09-30	0.43909		2016-09-29	0.494661
2000-12-02	0.0895674		2001-10-16	0.454995		2002-10-16	0.458804		2003-10-16	0.289884		2004-10-15	0.481962		2005-10-16	0.400881		2006-10-16	0.460355		2007-10-16	0.428199		2008-10-15	0.206558		2009-10-16	0.416185		2010-10-16	0.242832		2011-10-16	0.474421		2012-10-15	0.343009		2013-10-16	0.526376		2014-10-16	0.396586		2015-10-16	0.524263		2016-10-15	0.419305
2000-12-18	0.0657447		2001-11-01	0.369495		2002-11-01	0.445268		2003-11-01	0.122206		2004-10-31	0.429116		2005-11-01	0.369882		2006-11-01	0.333426		2007-11-01	0.395454		2008-10-31	0.092034		2009-11-01	0.333153		2010-11-01	0.268157		2011-11-01	0.354003		2012-10-31	0.388347		2013-11-01	0.529971		2014-11-01	0.361602		2015-11-01	0.355024		2016-10-31	0.403985
			2001-11-17	0.381658		2002-11-17	0.372343		2003-11-17	0.130472		2004-11-16	0.301849		2005-11-17	0.17497		2006-11-17	0.27933		2007-11-17	0.367454		2008-11-16	0.130642		2009-11-17	0.335696		2010-11-17	0.175159		2011-11-17	0.36893		2012-11-16	0.236253		2013-11-17	0.39287		2014-11-17	0.281861		2015-11-17	0.407639		2016-11-16	0.411015
			2001-12-03	0.294492		2002-12-03	0.320886		2003-12-03	0.0944044		2004-12-02	0.143297		2005-12-03	0.150291		2006-12-03	0.279452		2007-12-03	0.303898		2008-12-02	0.0837822		2009-12-03	0.237728		2010-12-03	0.139112		2011-12-03	0.301291		2012-12-02	0.0788561		2013-12-03	0.274176		2014-12-03	0.213045		2015-12-03	0.388083		2016-12-02	0.350744
			2001-12-19	0.192475		2002-12-19	0.272446		2003-12-19	0.0857896		2004-12-18	0.105433		2005-12-19	0.130878		2006-12-19	0.20834		2007-12-19	0.14701		2008-12-18	0.079112		2009-12-19	0.0809499		2010-12-19	0.0980533		2011-12-19	0.255741		2012-12-18	0.204871		2013-12-19	0.142769		2014-12-19	0.247362		2015-12-19	0.272658		2016-12-18	0.134191

## Sheet: West
2000year			2001year			2002year			2003year			2004year			2005year			2006year			2007year			2008year			2009year			2010year			2011year			2012year			2013year			2014year			2015year			2016year
Date	NDVI		Date	NDVI		Date	NDVI		Date	NDVI		Date	NDVI		Date	NDVI		Date	NDVI		Date	NDVI		Date	NDVI		Date	NDVI		Date	NDVI		Date	NDVI		Date	NDVI		Date	NDVI		Date	NDVI		Date	NDVI		Date	NDVI
2000-02-18	0.0841749		2001-01-01	0.073413		2002-01-01	0.190682		2003-01-01	0.336039		2004-01-01	0.101387		2005-01-01	0.162655		2006-01-01	0.176765		2007-01-01	0.241881		2008-01-01	0.302566		2009-01-01	0.105307		2010-01-01	0.115757		2011-01-01	0.136737		2012-01-01	0.296264		2013-01-01	0.218905		2014-01-01	0.247464		2015-01-01	0.300882		2016-01-01	0.307717
2000-03-05	0.059949		2001-01-17	0.0903154		2002-01-17	0.184339		2003-01-17	0.272162		2004-01-17	0.0699679		2005-01-17	0.131235		2006-01-17	0.165085		2007-01-17	0.232759		2008-01-17	0.27854		2009-01-17	0.0811022		2010-01-17	0.199453		2011-01-17	0.170846		2012-01-17	0.280347		2013-01-17	0.18349		2014-01-17	0.275861		2015-01-17	0.281836		2016-01-17	0.315809
2000-03-21	0.0519101		2001-02-02	0.0788421		2002-02-02	0.147086		2003-02-02	0.234607		2004-02-02	0.109243		2005-02-02	0.140424		2006-02-02	0.167864		2007-02-02	0.172913		2008-02-02	0.249458		2009-02-02	0.0718819		2010-02-02	0.140786		2011-02-02	0.144643		2012-02-02	0.244618		2013-02-02	0.184895		2014-02-02	0.216086		2015-02-02	0.244394		2016-02-02	0.279955
2000-04-06	0.105979		2001-02-18	0.0640911		2002-02-18	0.0922909		2003-02-18	0.217681		2004-02-18	0.062103		2005-02-18	0.104498		2006-02-18	0.10925		2007-02-18	0.12799		2008-02-18	0.208622		2009-02-18	0.0551897		2010-02-18	0.104593		2011-02-18	0.0937023		2012-02-18	0.210849		2013-02-18	0.103151		2014-02-18	0.150654		2015-02-18	0.175001		2016-02-18	0.199709
2000-04-22	0.407318		2001-03-06	0.0487249		2002-03-06	0.0956784		2003-03-06	0.211419		2004-03-05	0.040967		2005-03-06	0.0815994		2006-03-06	0.066915		2007-03-06	0.0965293		2008-03-05	0.25771		2009-03-06	0.0541961		2010-03-06	0.0641696		2011-03-06	0.0809782		2012-03-05	0.133319		2013-03-06	0.07346		2014-03-06	0.141881		2015-03-06	0.134851		2016-03-05	0.108109
2000-05-08	0.592718		2001-03-22	0.0417481		2002-03-22	0.276987		2003-03-22	0.380979		2004-03-21	0.033571		2005-03-22	0.124016		2006-03-22	0.0555435		2007-03-22	0.110618		2008-03-21	0.346589		2009-03-22	0.034567		2010-03-22	0.0604323		2011-03-22	0.054863		2012-03-21	0.167395		2013-03-22	0.0657446		2014-03-22	0.39966		2015-03-22	0.1702		2016-03-21	0.103847
2000-05-24	0.674825		2001-04-07	0.150737		2002-04-07	0.169		2003-04-07	0.413095		2004-04-06	0.028412		2005-04-07	0.251269		2006-04-07	0.0636976		2007-04-07	0.319411		2008-04-06	0.42697		2009-04-07	0.133899		2010-04-07	0.127351		2011-04-07	0.234634		2012-04-06	0.330233		2013-04-07	0.0639033		2014-04-07	0.485122		2015-04-07	0.405821		2016-04-06	0.26603
2000-06-09	0.778385		2001-04-23	0.390916		2002-04-23	0.4009		2003-04-23	0.454346		2004-04-22	0.142216		2005-04-23	0.342883		2006-04-23	0.369654		2007-04-23	0.468237		2008-04-22	0.47456		2009-04-23	0.484668		2010-04-23	0.478234		2011-04-23	0.478102		2012-04-22	0.459572		2013-04-23	0.472954		2014-04-23	0.538539		2015-04-23	0.481523		2016-04-22	0.456176
2000-06-25	0.802852		2001-05-09	0.57214		2002-05-09	0.648002		2003-05-09	0.516466		2004-05-08	0.427728		2005-05-09	0.51381		2006-05-09	0.528262		2007-05-09	0.379765		2008-05-08	0.536259		2009-05-09	0.521722		2010-05-09	0.593982		2011-05-09	0.558882		2012-05-08	0.615903		2013-05-09	0.626983		2014-05-09	0.6969		2015-05-09	0.525877		2016-05-08	0.688868
2000-07-11	0.830848		2001-05-25	0.74708		2002-05-25	0.744518		2003-05-25	0.648307		2004-05-24	0.707945		2005-05-25	0.658236		2006-05-25	0.750087		2007-05-25	0.728788		2008-05-24	0.665525		2009-05-25	0.723221		2010-05-25	0.760468		2011-05-25	0.610952		2012-05-24	0.709576		2013-05-25	0.770247		2014-05-25	0.756815		2015-05-25	0.695903		2016-05-24	0.762572
2000-07-27	0.815341		2001-06-10	0.78004		2002-06-10	0.814388		2003-06-10	0.763551		2004-06-09	0.799065		2005-06-10	0.812783		2006-06-10	0.810565		2007-06-10	0.816944		2008-06-09	0.76809		2009-06-10	0.787099		2010-06-10	0.835892		2011-06-10	0.8054		2012-06-09	0.820858		2013-06-10	0.840495		2014-06-10	0.817062		2015-06-10	0.824508		2016-06-09	0.834358
2000-08-12	0.791954		2001-06-26	0.827442		2002-06-26	0.804362		2003-06-26	0.798041		2004-06-25	0.827534		2005-06-26	0.837774		2006-06-26	0.81495		2007-06-26	0.832071		2008-06-25	0.830592		2009-06-26	0.82968		2010-06-26	0.853869		2011-06-26	0.834625		2012-06-25	0.848414		2013-06-26	0.854451		2014-06-26	0.850954		2015-06-26	0.857554		2016-06-25	0.853515
2000-08-28	0.754667		2001-07-12	0.83964		2002-07-12	0.84319		2003-07-12	0.705175		2004-07-11	0.834561		2005-07-12	0.842948		2006-07-12	0.830767		2007-07-12	0.842896		2008-07-11	0.842568		2009-07-12	0.812785		2010-07-12	0.835026		2011-07-12	0.852837		2012-07-11	0.814763		2013-07-12	0.85856		2014-07-12	0.853969		2015-07-12	0.857939		2016-07-11	0.8513
2000-09-13	0.588661		2001-07-28	0.830422		2002-07-28	0.827131		2003-07-28	0.754812		2004-07-27	0.84485		2005-07-28	0.835348		2006-07-28	0.824703		2007-07-28	0.839821		2008-07-27	0.839646		2009-07-28	0.838299		2010-07-28	0.846253		2011-07-28	0.828299		2012-07-27	0.843764		2013-07-28	0.609719		2014-07-28	0.826876		2015-07-28	0.864101		2016-07-27	0.847326
2000-09-29	0.428448		2001-08-13	0.811315		2002-08-13	0.795612		2003-08-13	0.786982		2004-08-12	0.804593		2005-08-13	0.81769		2006-08-13	0.805473		2007-08-13	0.819185		2008-08-12	0.815895		2009-08-13	0.7633		2010-08-13	0.810392		2011-08-13	0.80566		2012-08-12	0.796691		2013-08-13	0.815619		2014-08-13	0.794127		2015-08-13	0.829899		2016-08-12	0.806788
2000-10-15	0.182925		2001-08-29	0.764941		2002-08-29	0.664668		2003-08-29	0.645016		2004-08-28	0.744267		2005-08-29	0.660197		2006-08-29	0.763527		2007-08-29	0.777681		2008-08-28	0.748912		2009-08-29	0.682012		2010-08-29	0.739807		2011-08-29	0.733004		2012-08-28	0.687087		2013-08-29	0.718339		2014-08-29	0.763938		2015-08-29	0.803052		2016-08-28	0.737906
2000-10-31	0.0786949		2001-09-14	0.433709		2002-09-14	0.530872		2003-09-14	0.492797		2004-09-13	0.483241		2005-09-14	0.506376		2006-09-14	0.448818		2007-09-14	0.452665		2008-09-13	0.602176		2009-09-14	0.517998		2010-09-14	0.519468		2011-09-14	0.46973		2012-09-13	0.51683		2013-09-14	0.507946		2014-09-14	0.487003		2015-09-14	0.578547		2016-09-13	0.454339
2000-11-16	0.0985046		2001-09-30	0.4047		2002-09-30	0.475028		2003-09-30	0.457116		2004-09-29	0.476574		2005-09-30	0.450486		2006-09-30	0.482315		2007-09-30	0.410748		2008-09-29	0.40397		2009-09-30	0.497588		2010-09-30	0.419688		2011-09-30	0.503361		2012-09-29	0.475967		2013-09-30	0.510547		2014-09-30	0.458917		2015-09-30	0.429703		2016-09-29	0.491986
2000-12-02	0.0832273		2001-10-16	0.453138		2002-10-16	0.454024		2003-10-16	0.296561		2004-10-15	0.478213		2005-10-16	0.399048		2006-10-16	0.455493		2007-10-16	0.428017		2008-10-15	0.203094		2009-10-16	0.412362		2010-10-16	0.249247		2011-10-16	0.46825		2012-10-15	0.346271		2013-10-16	0.521622		2014-10-16	0.397228		2015-10-16	0.520738		2016-10-15	0.421179
2000-12-18	0.0538002		2001-11-01	0.37464		2002-11-01	0.438397		2003-11-01	0.124243		2004-10-31	0.422805		2005-11-01	0.372357		2006-11-01	0.342949		2007-11-01	0.395946		2008-10-31	0.091073		2009-11-01	0.337296		2010-11-01	0.279028		2011-11-01	0.363079		2012-10-31	0.391663		2013-11-01	0.527718		2014-11-01	0.367851		2015-11-01	0.370366		2016-10-31	0.411378
			2001-11-17	0.387141		2002-11-17	0.38343		2003-11-17	0.130828		2004-11-16	0.311688		2005-11-17	0.180479		2006-11-17	0.295848		2007-11-17	0.372626		2008-11-16	0.128423		2009-11-17	0.342842		2010-11-17	0.171856		2011-11-17	0.375388		2012-11-16	0.236049		2013-11-17	0.400127		2014-11-17	0.283108		2015-11-17	0.418127		2016-11-16	0.420544
			2001-12-03	0.299149		2002-12-03	0.331091		2003-12-03	0.0884143		2004-12-02	0.141529		2005-12-03	0.147142		2006-12-03	0.289104		2007-12-03	0.308079		2008-12-02	0.0743181		2009-12-03	0.233803		2010-12-03	0.13224		2011-12-03	0.292694		2012-12-02	0.0679608		2013-12-03	0.262809		2014-12-03	0.203668		2015-12-03	0.37073		2016-12-02	0.344779
			2001-12-19	0.182137		2002-12-19	0.274967		2003-12-19	0.0779098		2004-12-18	0.0931532		2005-12-19	0.122424		2006-12-19	0.209811		2007-12-19	0.13455		2008-12-18	0.0701891		2009-12-19	0.0688185		2010-12-19	0.0872584		2011-12-19	0.252987		2012-12-18	0.196332		2013-12-19	0.129843		2014-12-19	0.233904		2015-12-19	0.255122		2016-12-18	0.118148

## Sheet: North
2000year			2001year			2002year			2003year			2004year			2005year			2006year			2007year			2008year			2009year			2010year			2011year			2012year			2013year			2014year			2015year			2016year
Date	NDVI		Date	NDVI		Date	NDVI		Date	NDVI		Date	NDVI		Date	NDVI		Date	NDVI		Date	NDVI		Date	NDVI		Date	NDVI		Date	NDVI		Date	NDVI		Date	NDVI		Date	NDVI		Date	NDVI		Date	NDVI		Date	NDVI
2000-02-18	0.0838272		2001-01-01	0.0676093		2002-01-01	0.192757		2003-01-01	0.35284		2004-01-01	0.102009		2005-01-01	0.165966		2006-01-01	0.178916		2007-01-01	0.249634		2008-01-01	0.314269		2009-01-01	0.101892		2010-01-01	0.113887		2011-01-01	0.135003		2012-01-01	0.302461		2013-01-01	0.22429		2014-01-01	0.246389		2015-01-01	0.299673		2016-01-01	0.302242
2000-03-05	0.0610781		2001-01-17	0.0905754		2002-01-17	0.191179		2003-01-17	0.283382		2004-01-17	0.0704105		2005-01-17	0.130478		2006-01-17	0.167929		2007-01-17	0.242294		2008-01-17	0.290235		2009-01-17	0.0774749		2010-01-17	0.20801		2011-01-17	0.177838		2012-01-17	0.283228		2013-01-17	0.18896		2014-01-17	0.28664		2015-01-17	0.292426		2016-01-17	0.326251
2000-03-21	0.0514391		2001-02-02	0.079112		2002-02-02	0.152692		2003-02-02	0.243991		2004-02-02	0.114017		2005-02-02	0.147358		2006-02-02	0.174288		2007-02-02	0.178074		2008-02-02	0.259252		2009-02-02	0.0717666		2010-02-02	0.147308		2011-02-02	0.150961		2012-02-02	0.252983		2013-02-02	0.191916		2014-02-02	0.226223		2015-02-02	0.254747		2016-02-02	0.293665
2000-04-06	0.0992601		2001-02-18	0.0655312		2002-02-18	0.0950017		2003-02-18	0.224821		2004-02-18	0.0635529		2005-02-18	0.106112		2006-02-18	0.114661		2007-02-18	0.129335		2008-02-18	0.208489		2009-02-18	0.0557841		2010-02-18	0.107023		2011-02-18	0.0953783		2012-02-18	0.215641		2013-02-18	0.10639		2014-02-18	0.154794		2015-02-18	0.180751		2016-02-18	0.20884
2000-04-22	0.412416		2001-03-06	0.0491957		2002-03-06	0.0965214		2003-03-06	0.206441		2004-03-05	0.0405094		2005-03-06	0.0825505		2006-03-06	0.0668425		2007-03-06	0.0958278		2008-03-05	0.248221		2009-03-06	0.0537391		2010-03-06	0.0634799		2011-03-06	0.0825113		2012-03-05	0.135178		2013-03-06	0.0745863		2014-03-06	0.143493		2015-03-06	0.136069		2016-03-05	0.109797
2000-05-08	0.60046		2001-03-22	0.0414575		2002-03-22	0.264898		2003-03-22	0.373302		2004-03-21	0.0337104		2005-03-22	0.116467		2006-03-22	0.0543063		2007-03-22	0.10451		2008-03-21	0.336278		2009-03-22	0.0345661		2010-03-22	0.0608818		2011-03-22	0.0538705		2012-03-21	0.15854		2013-03-22	0.0649344		2014-03-22	0.386492		2015-03-22	0.161807		2016-03-21	0.100662
2000-05-24	0.682385		2001-04-07	0.141767		2002-04-07	0.163886		2003-04-07	0.411724		2004-04-06	0.0268635		2005-04-07	0.238822		2006-04-07	0.0604848		2007-04-07	0.309947		2008-04-06	0.429713		2009-04-07	0.118716		2010-04-07	0.11739		2011-04-07	0.221149		2012-04-06	0.322777		2013-04-07	0.061784		2014-04-07	0.493425		2015-04-07	0.403141		2016-04-06	0.253536
2000-06-09	0.781763		2001-04-23	0.391397		2002-04-23	0.395734		2003-04-23	0.461738		2004-04-22	0.128667		2005-04-23	0.343918		2006-04-23	0.368743		2007-04-23	0.475831		2008-04-22	0.485056		2009-04-23	0.492444		2010-04-23	0.486676		2011-04-23	0.482677		2012-04-22	0.468738		2013-04-23	0.480869		2014-04-23	0.546428		2015-04-23	0.491237		2016-04-22	0.457491
2000-06-25	0.805498		2001-05-09	0.581613		2002-05-09	0.656691		2003-05-09	0.524335		2004-05-08	0.432609		2005-05-09	0.521947		2006-05-09	0.538133		2007-05-09	0.390862		2008-05-08	0.546477		2009-05-09	0.531554		2010-05-09	0.602692		2011-05-09	0.566937		2012-05-08	0.626308		2013-05-09	0.632753		2014-05-09	0.700858		2015-05-09	0.537121		2016-05-08	0.696286
2000-07-11	0.831915		2001-05-25	0.752668		2002-05-25	0.749583		2003-05-25	0.656314		2004-05-24	0.714933		2005-05-25	0.66782		2006-05-25	0.753439		2007-05-25	0.736328		2008-05-24	0.673953		2009-05-25	0.731008		2010-05-25	0.766587		2011-05-25	0.617995		2012-05-24	0.715365		2013-05-25	0.774799		2014-05-25	0.760922		2015-05-25	0.703928		2016-05-24	0.76674
2000-07-27	0.816989		2001-06-10	0.783202		2002-06-10	0.816559		2003-06-10	0.768032		2004-06-09	0.802494		2005-06-10	0.816179		2006-06-10	0.813343		2007-06-10	0.820432		2008-06-09	0.773273		2009-06-10	0.790952		2010-06-10	0.838186		2011-06-10	0.808842		2012-06-09	0.822398		2013-06-10	0.842397		2014-06-10	0.819281		2015-06-10	0.828193		2016-06-09	0.836793
2000-08-12	0.793265		2001-06-26	0.828419		2002-06-26	0.805742		2003-06-26	0.799318		2004-06-25	0.829703		2005-06-26	0.839945		2006-06-26	0.817464		2007-06-26	0.834535		2008-06-25	0.83287		2009-06-26	0.831435		2010-06-26	0.855998		2011-06-26	0.836685		2012-06-25	0.850261		2013-06-26	0.856411		2014-06-26	0.852586		2015-06-26	0.859926		2016-06-25	0.855424
2000-08-28	0.757461		2001-07-12	0.840938		2002-07-12	0.845216		2003-07-12	0.704192		2004-07-11	0.836875		2005-07-12	0.845599		2006-07-12	0.831965		2007-07-12	0.844741		2008-07-11	0.844381		2009-07-12	0.813579		2010-07-12	0.835904		2011-07-12	0.854007		2012-07-11	0.813806		2013-07-12	0.860107		2014-07-12	0.854772		2015-07-12	0.8601		2016-07-11	0.853335
2000-09-13	0.590617		2001-07-28	0.832458		2002-07-28	0.829669		2003-07-28	0.756966		2004-07-27	0.846661		2005-07-28	0.837885		2006-07-28	0.826701		2007-07-28	0.842234		2008-07-27	0.841713		2009-07-28	0.839709		2010-07-28	0.848195		2011-07-28	0.828372		2012-07-27	0.845144		2013-07-28	0.603485		2014-07-28	0.828851		2015-07-28	0.866155		2016-07-27	0.849114
2000-09-29	0.431747		2001-08-13	0.813946		2002-08-13	0.797939		2003-08-13	0.789354		2004-08-12	0.808112		2005-08-13	0.820864		2006-08-13	0.807163		2007-08-13	0.822031		2008-08-12	0.818111		2009-08-13	0.765614		2010-08-13	0.812604		2011-08-13	0.807783		2012-08-12	0.798253		2013-08-13	0.817581		2014-08-13	0.796475		2015-08-13	0.832506		2016-08-12	0.80881
2000-10-15	0.188093		2001-08-29	0.766872		2002-08-29	0.66637		2003-08-29	0.645496		2004-08-28	0.747728		2005-08-29	0.662553		2006-08-29	0.765973		2007-08-29	0.781513		2008-08-28	0.75237		2009-08-29	0.683915		2010-08-29	0.742362		2011-08-29	0.735212		2012-08-28	0.689154		2013-08-29	0.721014		2014-08-29	0.766789		2015-08-29	0.805578		2016-08-28	0.739531
2000-10-31	0.0786997		2001-09-14	0.43352		2002-09-14	0.533408		2003-09-14	0.493213		2004-09-13	0.488508		2005-09-14	0.512719		2006-09-14	0.453769		2007-09-14	0.457091		2008-09-13	0.606367		2009-09-14	0.519526		2010-09-14	0.523143		2011-09-14	0.475116		2012-09-13	0.521663		2013-09-14	0.511931		2014-09-14	0.491134		2015-09-14	0.580137		2016-09-13	0.459589
2000-11-16	0.0981638		2001-09-30	0.406693		2002-09-30	0.480585		2003-09-30	0.462737		2004-09-29	0.483163		2005-09-30	0.456859		2006-09-30	0.489683		2007-09-30	0.415041		2008-09-29	0.408761		2009-09-30	0.503877		2010-09-30	0.422069		2011-09-30	0.509777		2012-09-29	0.481928		2013-09-30	0.517997		2014-09-30	0.464004		2015-09-30	0.43547		2016-09-29	0.497018
2000-12-02	0.0781708		2001-10-16	0.452404		2002-10-16	0.458214		2003-10-16	0.305598		2004-10-15	0.483355		2005-10-16	0.398954		2006-10-16	0.460899		2007-10-16	0.431794		2008-10-15	0.207051		2009-10-16	0.413169		2010-10-16	0.251189		2011-10-16	0.474078		2012-10-15	0.351313		2013-10-16	0.528085		2014-10-16	0.401593		2015-10-16	0.528733		2016-10-15	0.430844
2000-12-18	0.0439133		2001-11-01	0.383068		2002-11-01	0.440986		2003-11-01	0.130135		2004-10-31	0.423003		2005-11-01	0.372527		2006-11-01	0.349477		2007-11-01	0.400017		2008-10-31	0.0945611		2009-11-01	0.342563		2010-11-01	0.294976		2011-11-01	0.379344		2012-10-31	0.399925		2013-11-01	0.532549		2014-11-01	0.384748		2015-11-01	0.391093		2016-10-31	0.42246
			2001-11-17	0.39376		2002-11-17	0.398367		2003-11-17	0.135338		2004-11-16	0.329199		2005-11-17	0.18234		2006-11-17	0.310288		2007-11-17	0.382293		2008-11-16	0.133444		2009-11-17	0.34645		2010-11-17	0.164332		2011-11-17	0.39274		2012-11-16	0.242851		2013-11-17	0.423052		2014-11-17	0.284644		2015-11-17	0.436425		2016-11-16	0.440276
			2001-12-03	0.305137		2002-12-03	0.344559		2003-12-03	0.0854559		2004-12-02	0.1371		2005-12-03	0.144823		2006-12-03	0.304809		2007-12-03	0.319276		2008-12-02	0.0664962		2009-12-03	0.231884		2010-12-03	0.124918		2011-12-03	0.291322		2012-12-02	0.0574691		2013-12-03	0.258904		2014-12-03	0.19655		2015-12-03	0.363722		2016-12-02	0.344837
			2001-12-19	0.179707		2002-12-19	0.278846		2003-12-19	0.0742994		2004-12-18	0.0846769		2005-12-19	0.116931		2006-12-19	0.210713		2007-12-19	0.1253		2008-12-18	0.0638681		2009-12-19	0.060596		2010-12-19	0.0807346		2011-12-19	0.251656		2012-12-18	0.192776		2013-12-19	0.11766		2014-12-19	0.224657		2015-12-19	0.24304		2016-12-18	0.107395
