# Supplementary material for: Effects of aspect on phenology of Larix gmelinii forest in Northeast China
Source: Sci Rep. 2022 Dec 22;12:22177. doi: 10.1038/s41598-022-26712-y (PMC9780224; doi:10.1038/s41598-022-26712-y)
Supplement: Supplementary file 5 — Supplementary Information 5. [file 41598_2022_26712_MOESM5_ESM.xlsx]

## Sheet: East
2000year			2001year			2002year			2003year			2004year			2005year			2006year			2007year			2008year			2009year			2010year			2011year			2012year			2013year			2014year			2015year			2016year
Date	NDVI		Date	NDVI		Date	NDVI		Date	NDVI		Date	NDVI		Date	NDVI		Date	NDVI		Date	NDVI		Date	NDVI		Date	NDVI		Date	NDVI		Date	NDVI		Date	NDVI		Date	NDVI		Date	NDVI		Date	NDVI		Date	NDVI
2000-02-18	0.0604862		2001-01-01	0.0726253		2002-01-01	0.207744		2003-01-01	0.355684		2004-01-01	0.0645561		2005-01-01	0.130513		2006-01-01	0.160867		2007-01-01	0.228241		2008-01-01	0.298758		2009-01-01	0.102575		2010-01-01	0.0868917		2011-01-01	0.113463		2012-01-01	0.269155		2013-01-01	0.146252		2014-01-01	0.228541		2015-01-01	0.246437		2016-01-01	0.323654
2000-03-05	0.0439234		2001-01-17	0.0716219		2002-01-17	0.136935		2003-01-17	0.293855		2004-01-17	0.0406189		2005-01-17	0.107158		2006-01-17	0.127115		2007-01-17	0.210639		2008-01-17	0.259884		2009-01-17	0.0831287		2010-01-17	0.13865		2011-01-17	0.111588		2012-01-17	0.237883		2013-01-17	0.115569		2014-01-17	0.216629		2015-01-17	0.20557		2016-01-17	0.285874
2000-03-21	0.0361231		2001-02-02	0.0624136		2002-02-02	0.0994777		2003-02-02	0.261067		2004-02-02	0.063951		2005-02-02	0.084811		2006-02-02	0.137609		2007-02-02	0.146895		2008-02-02	0.237764		2009-02-02	0.0683588		2010-02-02	0.0835722		2011-02-02	0.0996994		2012-02-02	0.21376		2013-02-02	0.104798		2014-02-02	0.173586		2015-02-02	0.173695		2016-02-02	0.251147
2000-04-06	0.0473418		2001-02-18	0.054994		2002-02-18	0.0674912		2003-02-18	0.239554		2004-02-18	0.0396961		2005-02-18	0.0581929		2006-02-18	0.0841854		2007-02-18	0.118512		2008-02-18	0.190561		2009-02-18	0.0389869		2010-02-18	0.0663854		2011-02-18	0.0669982		2012-02-18	0.170333		2013-02-18	0.0629607		2014-02-18	0.129988		2015-02-18	0.134292		2016-02-18	0.179525
2000-04-22	0.448312		2001-03-06	0.0361624		2002-03-06	0.0674767		2003-03-06	0.263728		2004-03-05	0.0265802		2005-03-06	0.049764		2006-03-06	0.0561931		2007-03-06	0.102365		2008-03-05	0.250492		2009-03-06	0.0399403		2010-03-06	0.0441213		2011-03-06	0.0610506		2012-03-05	0.109913		2013-03-06	0.0560587		2014-03-06	0.124083		2015-03-06	0.0882958		2016-03-05	0.0817597
2000-05-08	0.583747		2001-03-22	0.0317045		2002-03-22	0.271939		2003-03-22	0.374796		2004-03-21	0.0215997		2005-03-22	0.0659986		2006-03-22	0.0468417		2007-03-22	0.157928		2008-03-21	0.308491		2009-03-22	0.0206852		2010-03-22	0.047062		2011-03-22	0.0590392		2012-03-21	0.150221		2013-03-22	0.0458728		2014-03-22	0.36467		2015-03-22	0.167218		2016-03-21	0.10876
2000-05-24	0.682863		2001-04-07	0.127625		2002-04-07	0.0717052		2003-04-07	0.424727		2004-04-06	0.0164865		2005-04-07	0.178084		2006-04-07	0.0784172		2007-04-07	0.311834		2008-04-06	0.426967		2009-04-07	0.127528		2010-04-07	0.0976502		2011-04-07	0.22082		2012-04-06	0.297686		2013-04-07	0.0370122		2014-04-07	0.490931		2015-04-07	0.40212		2016-04-06	0.228056
2000-06-09	0.771706		2001-04-23	0.346336		2002-04-23	0.342782		2003-04-23	0.444084		2004-04-22	0.123453		2005-04-23	0.267875		2006-04-23	0.416111		2007-04-23	0.470582		2008-04-22	0.474205		2009-04-23	0.480513		2010-04-23	0.468139		2011-04-23	0.475859		2012-04-22	0.455886		2013-04-23	0.488546		2014-04-23	0.517251		2015-04-23	0.487797		2016-04-22	0.463836
2000-06-25	0.790393		2001-05-09	0.554663		2002-05-09	0.6557		2003-05-09	0.516832		2004-05-08	0.429588		2005-05-09	0.498957		2006-05-09	0.529618		2007-05-09	0.445903		2008-05-08	0.521182		2009-05-09	0.536134		2010-05-09	0.601941		2011-05-09	0.546692		2012-05-08	0.578412		2013-05-09	0.627752		2014-05-09	0.663009		2015-05-09	0.524964		2016-05-08	0.67349
2000-07-11	0.807501		2001-05-25	0.739792		2002-05-25	0.73289		2003-05-25	0.630982		2004-05-24	0.686355		2005-05-25	0.596376		2006-05-25	0.723465		2007-05-25	0.726402		2008-05-24	0.633234		2009-05-25	0.703628		2010-05-25	0.759738		2011-05-25	0.611989		2012-05-24	0.702187		2013-05-25	0.744119		2014-05-25	0.733172		2015-05-25	0.665542		2016-05-24	0.749989
2000-07-27	0.799365		2001-06-10	0.700283		2002-06-10	0.794148		2003-06-10	0.75405		2004-06-09	0.769737		2005-06-10	0.806006		2006-06-10	0.724895		2007-06-10	0.806246		2008-06-09	0.741789		2009-06-10	0.741472		2010-06-10	0.825997		2011-06-10	0.794443		2012-06-09	0.787372		2013-06-10	0.821917		2014-06-10	0.800172		2015-06-10	0.815236		2016-06-09	0.818663
2000-08-12	0.774053		2001-06-26	0.807168		2002-06-26	0.785725		2003-06-26	0.766371		2004-06-25	0.801576		2005-06-26	0.817063		2006-06-26	0.792627		2007-06-26	0.828198		2008-06-25	0.816154		2009-06-26	0.820571		2010-06-26	0.833267		2011-06-26	0.827016		2012-06-25	0.830284		2013-06-26	0.841855		2014-06-26	0.833733		2015-06-26	0.846217		2016-06-25	0.836664
2000-08-28	0.738452		2001-07-12	0.826424		2002-07-12	0.833321		2003-07-12	0.562599		2004-07-11	0.824964		2005-07-12	0.833887		2006-07-12	0.807094		2007-07-12	0.82819		2008-07-11	0.826925		2009-07-12	0.817743		2010-07-12	0.800042		2011-07-12	0.789503		2012-07-11	0.808713		2013-07-12	0.829751		2014-07-12	0.835798		2015-07-12	0.851251		2016-07-11	0.840068
2000-09-13	0.595449		2001-07-28	0.823785		2002-07-28	0.819483		2003-07-28	0.667444		2004-07-27	0.833591		2005-07-28	0.82545		2006-07-28	0.816728		2007-07-28	0.819542		2008-07-27	0.82591		2009-07-28	0.832927		2010-07-28	0.814569		2011-07-28	0.820546		2012-07-27	0.828238		2013-07-28	0.539144		2014-07-28	0.789154		2015-07-28	0.857575		2016-07-27	0.841
2000-09-29	0.436434		2001-08-13	0.803989		2002-08-13	0.782224		2003-08-13	0.770208		2004-08-12	0.798863		2005-08-13	0.809284		2006-08-13	0.787719		2007-08-13	0.802718		2008-08-12	0.810314		2009-08-13	0.756946		2010-08-13	0.793142		2011-08-13	0.792516		2012-08-12	0.771637		2013-08-13	0.796542		2014-08-13	0.785778		2015-08-13	0.80325		2016-08-12	0.793043
2000-10-15	0.150882		2001-08-29	0.771239		2002-08-29	0.630998		2003-08-29	0.639583		2004-08-28	0.703345		2005-08-29	0.660354		2006-08-29	0.736721		2007-08-29	0.754466		2008-08-28	0.723377		2009-08-29	0.675		2010-08-29	0.722667		2011-08-29	0.729529		2012-08-28	0.665319		2013-08-29	0.698296		2014-08-29	0.762314		2015-08-29	0.791349		2016-08-28	0.762223
2000-10-31	0.0771361		2001-09-14	0.449383		2002-09-14	0.519231		2003-09-14	0.484694		2004-09-13	0.517541		2005-09-14	0.523149		2006-09-14	0.463687		2007-09-14	0.521572		2008-09-13	0.569396		2009-09-14	0.485069		2010-09-14	0.547362		2011-09-14	0.488519		2012-09-13	0.520186		2013-09-14	0.495156		2014-09-14	0.50099		2015-09-14	0.570666		2016-09-13	0.453053
2000-11-16	0.0827298		2001-09-30	0.410683		2002-09-30	0.499291		2003-09-30	0.454383		2004-09-29	0.469997		2005-09-30	0.462371		2006-09-30	0.492856		2007-09-30	0.412943		2008-09-29	0.419289		2009-09-30	0.502952		2010-09-30	0.441535		2011-09-30	0.492968		2012-09-29	0.478719		2013-09-30	0.498025		2014-09-30	0.457468		2015-09-30	0.472214		2016-09-29	0.489066
2000-12-02	0.0981091		2001-10-16	0.432947		2002-10-16	0.456039		2003-10-16	0.313517		2004-10-15	0.474663		2005-10-16	0.41349		2006-10-16	0.46537		2007-10-16	0.457272		2008-10-15	0.318377		2009-10-16	0.414082		2010-10-16	0.419823		2011-10-16	0.474555		2012-10-15	0.345912		2013-10-16	0.518346		2014-10-16	0.446549		2015-10-16	0.518427		2016-10-15	0.399503
2000-12-18	0.0743354		2001-11-01	0.319775		2002-11-01	0.427599		2003-11-01	0.100875		2004-10-31	0.335461		2005-11-01	0.412145		2006-11-01	0.410179		2007-11-01	0.366418		2008-10-31	0.0904766		2009-11-01	0.332002		2010-11-01	0.342474		2011-11-01	0.354953		2012-10-31	0.404072		2013-11-01	0.530853		2014-11-01	0.341623		2015-11-01	0.356911		2016-10-31	0.364661
			2001-11-17	0.346064		2002-11-17	0.36782		2003-11-17	0.0947108		2004-11-16	0.248559		2005-11-17	0.179783		2006-11-17	0.273322		2007-11-17	0.338049		2008-11-16	0.113141		2009-11-17	0.329219		2010-11-17	0.213639		2011-11-17	0.319564		2012-11-16	0.159859		2013-11-17	0.336407		2014-11-17	0.226988		2015-11-17	0.398358		2016-11-16	0.356498
			2001-12-03	0.282765		2002-12-03	0.366816		2003-12-03	0.0803281		2004-12-02	0.152103		2005-12-03	0.172195		2006-12-03	0.282868		2007-12-03	0.316379		2008-12-02	0.0951251		2009-12-03	0.190983		2010-12-03	0.176119		2011-12-03	0.312655		2012-12-02	0.0944879		2013-12-03	0.231694		2014-12-03	0.208682		2015-12-03	0.386168		2016-12-02	0.334327
			2001-12-19	0.263339		2002-12-19	0.365505		2003-12-19	0.0778976		2004-12-18	0.124651		2005-12-19	0.160587		2006-12-19	0.226661		2007-12-19	0.263768		2008-12-18	0.102715		2009-12-19	0.110178		2010-12-19	0.0951555		2011-12-19	0.283669		2012-12-18	0.166604		2013-12-19	0.195997		2014-12-19	0.239734		2015-12-19	0.316871		2016-12-18	0.207487

## Sheet: South
2000year			2001year			2002year			2003year			2004year			2005year			2006year			2007year			2008year			2009year			2010year			2011year			2012year			2013year			2014year			2015year			2016year
Date	NDVI		Date	NDVI		Date	NDVI		Date	NDVI		Date	NDVI		Date	NDVI		Date	NDVI		Date	NDVI		Date	NDVI		Date	NDVI		Date	NDVI		Date	NDVI		Date	NDVI		Date	NDVI		Date	NDVI		Date	NDVI		Date	NDVI
2000-02-18	0.0633954		2001-01-01	0.0793417		2002-01-01	0.209713		2003-01-01	0.345707		2004-01-01	0.0687353		2005-01-01	0.131652		2006-01-01	0.16301		2007-01-01	0.224388		2008-01-01	0.29268		2009-01-01	0.103386		2010-01-01	0.0893747		2011-01-01	0.116471		2012-01-01	0.268491		2013-01-01	0.147995		2014-01-01	0.229646		2015-01-01	0.250672		2016-01-01	0.329104
2000-03-05	0.0452898		2001-01-17	0.0739852		2002-01-17	0.137442		2003-01-17	0.285991		2004-01-17	0.0435536		2005-01-17	0.109597		2006-01-17	0.128113		2007-01-17	0.206204		2008-01-17	0.256721		2009-01-17	0.0868505		2010-01-17	0.137953		2011-01-17	0.110177		2012-01-17	0.239874		2013-01-17	0.116444		2014-01-17	0.214436		2015-01-17	0.203354		2016-01-17	0.282429
2000-03-21	0.0373889		2001-02-02	0.0633843		2002-02-02	0.100292		2003-02-02	0.256882		2004-02-02	0.0639362		2005-02-02	0.0843673		2006-02-02	0.135952		2007-02-02	0.145409		2008-02-02	0.236432		2009-02-02	0.0690878		2010-02-02	0.083011		2011-02-02	0.0987097		2012-02-02	0.211566		2013-02-02	0.10448		2014-02-02	0.169772		2015-02-02	0.171982		2016-02-02	0.246376
2000-04-06	0.0500725		2001-02-18	0.0559213		2002-02-18	0.0684285		2003-02-18	0.239277		2004-02-18	0.0401388		2005-02-18	0.0591786		2006-02-18	0.0831659		2007-02-18	0.118798		2008-02-18	0.19575		2009-02-18	0.0398437		2010-02-18	0.0658098		2011-02-18	0.0671522		2012-02-18	0.171643		2013-02-18	0.0632146		2014-02-18	0.128564		2015-02-18	0.134262		2016-02-18	0.176638
2000-04-22	0.447649		2001-03-06	0.037516		2002-03-06	0.0703142		2003-03-06	0.273008		2004-03-05	0.0275579		2005-03-06	0.0507541		2006-03-06	0.0574234		2007-03-06	0.104397		2008-03-05	0.262595		2009-03-06	0.0408866		2010-03-06	0.0451768		2011-03-06	0.0616428		2012-03-05	0.112331		2013-03-06	0.0560702		2014-03-06	0.125164		2015-03-06	0.0883642		2016-03-05	0.0827538
2000-05-08	0.583		2001-03-22	0.0327195		2002-03-22	0.280891		2003-03-22	0.381415		2004-03-21	0.0220374		2005-03-22	0.0701291		2006-03-22	0.0488386		2007-03-22	0.166607		2008-03-21	0.321701		2009-03-22	0.0213268		2010-03-22	0.0474967		2011-03-22	0.0624264		2012-03-21	0.157622		2013-03-22	0.0468796		2014-03-22	0.376728		2015-03-22	0.175723		2016-03-21	0.114283
2000-05-24	0.68374		2001-04-07	0.132575		2002-04-07	0.0708433		2003-04-07	0.423898		2004-04-06	0.0184918		2005-04-07	0.187236		2006-04-07	0.0833849		2007-04-07	0.320737		2008-04-06	0.4269		2009-04-07	0.137449		2010-04-07	0.101733		2011-04-07	0.227059		2012-04-06	0.302164		2013-04-07	0.037832		2014-04-07	0.486286		2015-04-07	0.405236		2016-04-06	0.237179
2000-06-09	0.77347		2001-04-23	0.3511		2002-04-23	0.346067		2003-04-23	0.439628		2004-04-22	0.128379		2005-04-23	0.268932		2006-04-23	0.415935		2007-04-23	0.466096		2008-04-22	0.467582		2009-04-23	0.476706		2010-04-23	0.464008		2011-04-23	0.473059		2012-04-22	0.4498		2013-04-23	0.484824		2014-04-23	0.513743		2015-04-23	0.484886		2016-04-22	0.463684
2000-06-25	0.790661		2001-05-09	0.552445		2002-05-09	0.655208		2003-05-09	0.51502		2004-05-08	0.426165		2005-05-09	0.494377		2006-05-09	0.525191		2007-05-09	0.436991		2008-05-08	0.517031		2009-05-09	0.530606		2010-05-09	0.598624		2011-05-09	0.542419		2012-05-08	0.572469		2013-05-09	0.625093		2014-05-09	0.66502		2015-05-09	0.520412		2016-05-08	0.673233
2000-07-11	0.807983		2001-05-25	0.740474		2002-05-25	0.733871		2003-05-25	0.631841		2004-05-24	0.685053		2005-05-25	0.593681		2006-05-25	0.724573		2007-05-25	0.725012		2008-05-24	0.631672		2009-05-25	0.70229		2010-05-25	0.759576		2011-05-25	0.60962		2012-05-24	0.700991		2013-05-25	0.743216		2014-05-25	0.734816		2015-05-25	0.664886		2016-05-24	0.750868
2000-07-27	0.799863		2001-06-10	0.701707		2002-06-10	0.795211		2003-06-10	0.75519		2004-06-09	0.770208		2005-06-10	0.806739		2006-06-10	0.724437		2007-06-10	0.806376		2008-06-09	0.741565		2009-06-10	0.741272		2010-06-10	0.826533		2011-06-10	0.794471		2012-06-09	0.787805		2013-06-10	0.822758		2014-06-10	0.801439		2015-06-10	0.815656		2016-06-09	0.819604
2000-08-12	0.774156		2001-06-26	0.806856		2002-06-26	0.786792		2003-06-26	0.767013		2004-06-25	0.802087		2005-06-26	0.817911		2006-06-26	0.792721		2007-06-26	0.828619		2008-06-25	0.816021		2009-06-26	0.820335		2010-06-26	0.83349		2011-06-26	0.82688		2012-06-25	0.829873		2013-06-26	0.841683		2014-06-26	0.834868		2015-06-26	0.846936		2016-06-25	0.837571
2000-08-28	0.738715		2001-07-12	0.827029		2002-07-12	0.833763		2003-07-12	0.562538		2004-07-11	0.825467		2005-07-12	0.834503		2006-07-12	0.807389		2007-07-12	0.828139		2008-07-11	0.82713		2009-07-12	0.817215		2010-07-12	0.798905		2011-07-12	0.789018		2012-07-11	0.808038		2013-07-12	0.829945		2014-07-12	0.836062		2015-07-12	0.851737		2016-07-11	0.840548
2000-09-13	0.595508		2001-07-28	0.824359		2002-07-28	0.819756		2003-07-28	0.663945		2004-07-27	0.834571		2005-07-28	0.825891		2006-07-28	0.816457		2007-07-28	0.819912		2008-07-27	0.825696		2009-07-28	0.832588		2010-07-28	0.815095		2011-07-28	0.820236		2012-07-27	0.828555		2013-07-28	0.530793		2014-07-28	0.789729		2015-07-28	0.85833		2016-07-27	0.841283
2000-09-29	0.43338		2001-08-13	0.804645		2002-08-13	0.783205		2003-08-13	0.769811		2004-08-12	0.79951		2005-08-13	0.8098		2006-08-13	0.787792		2007-08-13	0.802456		2008-08-12	0.810474		2009-08-13	0.755591		2010-08-13	0.79369		2011-08-13	0.791959		2012-08-12	0.771875		2013-08-13	0.797525		2014-08-13	0.78545		2015-08-13	0.80297		2016-08-12	0.793667
2000-10-15	0.149247		2001-08-29	0.772525		2002-08-29	0.632286		2003-08-29	0.638453		2004-08-28	0.704632		2005-08-29	0.659749		2006-08-29	0.736945		2007-08-29	0.754869		2008-08-28	0.722443		2009-08-29	0.67429		2010-08-29	0.723572		2011-08-29	0.728954		2012-08-28	0.663727		2013-08-29	0.699028		2014-08-29	0.762303		2015-08-29	0.792038		2016-08-28	0.762556
2000-10-31	0.0779933		2001-09-14	0.449249		2002-09-14	0.519753		2003-09-14	0.48096		2004-09-13	0.515945		2005-09-14	0.520689		2006-09-14	0.460221		2007-09-14	0.519616		2008-09-13	0.56794		2009-09-14	0.483484		2010-09-14	0.546909		2011-09-14	0.485041		2012-09-13	0.516594		2013-09-14	0.490958		2014-09-14	0.498608		2015-09-14	0.57082		2016-09-13	0.449024
2000-11-16	0.0836273		2001-09-30	0.408567		2002-09-30	0.49489		2003-09-30	0.448286		2004-09-29	0.46432		2005-09-30	0.456881		2006-09-30	0.488021		2007-09-30	0.407481		2008-09-29	0.413674		2009-09-30	0.497761		2010-09-30	0.44005		2011-09-30	0.489112		2012-09-29	0.472761		2013-09-30	0.491644		2014-09-30	0.45456		2015-09-30	0.467304		2016-09-29	0.484647
2000-12-02	0.102153		2001-10-16	0.435639		2002-10-16	0.453099		2003-10-16	0.307024		2004-10-15	0.4702		2005-10-16	0.417021		2006-10-16	0.46293		2007-10-16	0.45452		2008-10-15	0.318941		2009-10-16	0.412225		2010-10-16	0.420396		2011-10-16	0.469814		2012-10-15	0.338193		2013-10-16	0.513339		2014-10-16	0.445393		2015-10-16	0.512834		2016-10-15	0.393293
2000-12-18	0.0825834		2001-11-01	0.312476		2002-11-01	0.428195		2003-11-01	0.0984977		2004-10-31	0.338663		2005-11-01	0.41513		2006-11-01	0.407135		2007-11-01	0.368806		2008-10-31	0.088983		2009-11-01	0.327573		2010-11-01	0.335934		2011-11-01	0.346156		2012-10-31	0.398593		2013-11-01	0.526209		2014-11-01	0.333116		2015-11-01	0.345484		2016-10-31	0.355938
			2001-11-17	0.342952		2002-11-17	0.36047		2003-11-17	0.0961771		2004-11-16	0.244586		2005-11-17	0.177621		2006-11-17	0.263391		2007-11-17	0.334465		2008-11-16	0.112801		2009-11-17	0.32429		2010-11-17	0.217934		2011-11-17	0.311301		2012-11-16	0.159682		2013-11-17	0.32548		2014-11-17	0.225595		2015-11-17	0.386207		2016-11-16	0.346097
			2001-12-03	0.280933		2002-12-03	0.356002		2003-12-03	0.0841022		2004-12-02	0.154545		2005-12-03	0.170952		2006-12-03	0.272795		2007-12-03	0.309039		2008-12-02	0.0992817		2009-12-03	0.19406		2010-12-03	0.178311		2011-12-03	0.310941		2012-12-02	0.101389		2013-12-03	0.236603		2014-12-03	0.218512		2015-12-03	0.388945		2016-12-02	0.333401
			2001-12-19	0.263482		2002-12-19	0.356256		2003-12-19	0.0834845		2004-12-18	0.128359		2005-12-19	0.162858		2006-12-19	0.224775		2007-12-19	0.262188		2008-12-18	0.105242		2009-12-19	0.113553		2010-12-19	0.0995801		2011-12-19	0.283537		2012-12-18	0.170051		2013-12-19	0.201974		2014-12-19	0.246174		2015-12-19	0.325286		2016-12-18	0.219179

## Sheet: West
2000year			2001year			2002year			2003year			2004year			2005year			2006year			2007year			2008year			2009year			2010year			2011year			2012year			2013year			2014year			2015year			2016year
Date	NDVI		Date	NDVI		Date	NDVI		Date	NDVI		Date	NDVI		Date	NDVI		Date	NDVI		Date	NDVI		Date	NDVI		Date	NDVI		Date	NDVI		Date	NDVI		Date	NDVI		Date	NDVI		Date	NDVI		Date	NDVI		Date	NDVI
2000-02-18	0.0616488		2001-01-01	0.0702608		2002-01-01	0.207035		2003-01-01	0.358059		2004-01-01	0.0622591		2005-01-01	0.126782		2006-01-01	0.159036		2007-01-01	0.226308		2008-01-01	0.297891		2009-01-01	0.0987217		2010-01-01	0.0821102		2011-01-01	0.107556		2012-01-01	0.27074		2013-01-01	0.142091		2014-01-01	0.223832		2015-01-01	0.241192		2016-01-01	0.318794
2000-03-05	0.0440997		2001-01-17	0.07026		2002-01-17	0.136773		2003-01-17	0.299599		2004-01-17	0.0388182		2005-01-17	0.108559		2006-01-17	0.125035		2007-01-17	0.209801		2008-01-17	0.262682		2009-01-17	0.080668		2010-01-17	0.137968		2011-01-17	0.107556		2012-01-17	0.239358		2013-01-17	0.111352		2014-01-17	0.215752		2015-01-17	0.202998		2016-01-17	0.286095
2000-03-21	0.0365512		2001-02-02	0.0608132		2002-02-02	0.0995206		2003-02-02	0.267264		2004-02-02	0.0643507		2005-02-02	0.0845143		2006-02-02	0.137185		2007-02-02	0.146971		2008-02-02	0.24056		2009-02-02	0.0675606		2010-02-02	0.0814208		2011-02-02	0.095997		2012-02-02	0.214266		2013-02-02	0.10242		2014-02-02	0.171117		2015-02-02	0.170946		2016-02-02	0.25296
2000-04-06	0.0503274		2001-02-18	0.0537821		2002-02-18	0.0661438		2003-02-18	0.24395		2004-02-18	0.0379828		2005-02-18	0.0584346		2006-02-18	0.0820414		2007-02-18	0.119662		2008-02-18	0.196413		2009-02-18	0.0377317		2010-02-18	0.0628077		2011-02-18	0.0647185		2012-02-18	0.173474		2013-02-18	0.0613573		2014-02-18	0.127676		2015-02-18	0.130603		2016-02-18	0.180077
2000-04-22	0.44794		2001-03-06	0.0358242		2002-03-06	0.0678384		2003-03-06	0.270151		2004-03-05	0.0258116		2005-03-06	0.0491438		2006-03-06	0.0564793		2007-03-06	0.104011		2008-03-05	0.254532		2009-03-06	0.0392446		2010-03-06	0.0436571		2011-03-06	0.0586438		2012-03-05	0.112212		2013-03-06	0.0544563		2014-03-06	0.1236		2015-03-06	0.085537		2016-03-05	0.0819218
2000-05-08	0.582282		2001-03-22	0.03124		2002-03-22	0.271878		2003-03-22	0.376176		2004-03-21	0.0218176		2005-03-22	0.0680152		2006-03-22	0.047335		2007-03-22	0.160078		2008-03-21	0.306645		2009-03-22	0.019777		2010-03-22	0.0457498		2011-03-22	0.0601544		2012-03-21	0.155033		2013-03-22	0.0455036		2014-03-22	0.363958		2015-03-22	0.166863		2016-03-21	0.111716
2000-05-24	0.681559		2001-04-07	0.130485		2002-04-07	0.07167		2003-04-07	0.423005		2004-04-06	0.0176		2005-04-07	0.17946		2006-04-07	0.0817213		2007-04-07	0.311551		2008-04-06	0.420569		2009-04-07	0.132831		2010-04-07	0.10006		2011-04-07	0.220809		2012-04-06	0.296784		2013-04-07	0.0372863		2014-04-07	0.485421		2015-04-07	0.397307		2016-04-06	0.226279
2000-06-09	0.770801		2001-04-23	0.343342		2002-04-23	0.339077		2003-04-23	0.442106		2004-04-22	0.127788		2005-04-23	0.263387		2006-04-23	0.413575		2007-04-23	0.466504		2008-04-22	0.469155		2009-04-23	0.475716		2010-04-23	0.462734		2011-04-23	0.470123		2012-04-22	0.452139		2013-04-23	0.482918		2014-04-23	0.512535		2015-04-23	0.483994		2016-04-22	0.458881
2000-06-25	0.789786		2001-05-09	0.553553		2002-05-09	0.655212		2003-05-09	0.513758		2004-05-08	0.423631		2005-05-09	0.495118		2006-05-09	0.525394		2007-05-09	0.436316		2008-05-08	0.516768		2009-05-09	0.5314		2010-05-09	0.598691		2011-05-09	0.540871		2012-05-08	0.574341		2013-05-09	0.62354		2014-05-09	0.658614		2015-05-09	0.517628		2016-05-08	0.668883
2000-07-11	0.807209		2001-05-25	0.738087		2002-05-25	0.732048		2003-05-25	0.62851		2004-05-24	0.684046		2005-05-25	0.594054		2006-05-25	0.721791		2007-05-25	0.722859		2008-05-24	0.629215		2009-05-25	0.699556		2010-05-25	0.757114		2011-05-25	0.604919		2012-05-24	0.700006		2013-05-25	0.739541		2014-05-25	0.729961		2015-05-25	0.664227		2016-05-24	0.746882
2000-07-27	0.799219		2001-06-10	0.699903		2002-06-10	0.794206		2003-06-10	0.753389		2004-06-09	0.768175		2005-06-10	0.80458		2006-06-10	0.721436		2007-06-10	0.803959		2008-06-09	0.739117		2009-06-10	0.737866		2010-06-10	0.824274		2011-06-10	0.791548		2012-06-09	0.787281		2013-06-10	0.821057		2014-06-10	0.798141		2015-06-10	0.812146		2016-06-09	0.818032
2000-08-12	0.771706		2001-06-26	0.805243		2002-06-26	0.7864		2003-06-26	0.766974		2004-06-25	0.800198		2005-06-26	0.816627		2006-06-26	0.790902		2007-06-26	0.827018		2008-06-25	0.814035		2009-06-26	0.818737		2010-06-26	0.831449		2011-06-26	0.824899		2012-06-25	0.82929		2013-06-26	0.839767		2014-06-26	0.83241		2015-06-26	0.844769		2016-06-25	0.834843
2000-08-28	0.736273		2001-07-12	0.825969		2002-07-12	0.832592		2003-07-12	0.5667		2004-07-11	0.824451		2005-07-12	0.833441		2006-07-12	0.806117		2007-07-12	0.826327		2008-07-11	0.826983		2009-07-12	0.815216		2010-07-12	0.798948		2011-07-12	0.788166		2012-07-11	0.809508		2013-07-12	0.829094		2014-07-12	0.834172		2015-07-12	0.849824		2016-07-11	0.837899
2000-09-13	0.593081		2001-07-28	0.823361		2002-07-28	0.817934		2003-07-28	0.6665		2004-07-27	0.833308		2005-07-28	0.824996		2006-07-28	0.814755		2007-07-28	0.818385		2008-07-27	0.824755		2009-07-28	0.831445		2010-07-28	0.813385		2011-07-28	0.82056		2012-07-27	0.827475		2013-07-28	0.53529		2014-07-28	0.787508		2015-07-28	0.856562		2016-07-27	0.83884
2000-09-29	0.434647		2001-08-13	0.802872		2002-08-13	0.78081		2003-08-13	0.769165		2004-08-12	0.797348		2005-08-13	0.80842		2006-08-13	0.785674		2007-08-13	0.800729		2008-08-12	0.809337		2009-08-13	0.755847		2010-08-13	0.790264		2011-08-13	0.790496		2012-08-12	0.768607		2013-08-13	0.795759		2014-08-13	0.783333		2015-08-13	0.800264		2016-08-12	0.79032
2000-10-15	0.150978		2001-08-29	0.769459		2002-08-29	0.629095		2003-08-29	0.636608		2004-08-28	0.701773		2005-08-29	0.657419		2006-08-29	0.733266		2007-08-29	0.750039		2008-08-28	0.718734		2009-08-29	0.670703		2010-08-29	0.72069		2011-08-29	0.727674		2012-08-28	0.659739		2013-08-29	0.697291		2014-08-29	0.759255		2015-08-29	0.787054		2016-08-28	0.758069
2000-10-31	0.0768341		2001-09-14	0.443932		2002-09-14	0.516459		2003-09-14	0.481604		2004-09-13	0.510938		2005-09-14	0.518793		2006-09-14	0.458205		2007-09-14	0.513811		2008-09-13	0.563997		2009-09-14	0.48111		2010-09-14	0.539377		2011-09-14	0.484171		2012-09-13	0.513382		2013-09-14	0.489506		2014-09-14	0.494875		2015-09-14	0.565855		2016-09-13	0.445785
2000-11-16	0.0797097		2001-09-30	0.406207		2002-09-30	0.494887		2003-09-30	0.450735		2004-09-29	0.466929		2005-09-30	0.458756		2006-09-30	0.488099		2007-09-30	0.408028		2008-09-29	0.414054		2009-09-30	0.498675		2010-09-30	0.438142		2011-09-30	0.489572		2012-09-29	0.475874		2013-09-30	0.491694		2014-09-30	0.453941		2015-09-30	0.465289		2016-09-29	0.486645
2000-12-02	0.0945637		2001-10-16	0.434132		2002-10-16	0.450939		2003-10-16	0.30851		2004-10-15	0.470828		2005-10-16	0.41661		2006-10-16	0.460453		2007-10-16	0.455796		2008-10-15	0.315548		2009-10-16	0.409935		2010-10-16	0.420069		2011-10-16	0.469083		2012-10-15	0.339799		2013-10-16	0.51236		2014-10-16	0.444084		2015-10-16	0.513217		2016-10-15	0.399912
2000-12-18	0.0712807		2001-11-01	0.32048		2002-11-01	0.425254		2003-11-01	0.0976083		2004-10-31	0.335951		2005-11-01	0.413675		2006-11-01	0.407251		2007-11-01	0.369549		2008-10-31	0.0891934		2009-11-01	0.333827		2010-11-01	0.342729		2011-11-01	0.359174		2012-10-31	0.400343		2013-11-01	0.527849		2014-11-01	0.338579		2015-11-01	0.358421		2016-10-31	0.367295
			2001-11-17	0.350616		2002-11-17	0.367316		2003-11-17	0.0938255		2004-11-16	0.247676		2005-11-17	0.180587		2006-11-17	0.272732		2007-11-17	0.338151		2008-11-16	0.111446		2009-11-17	0.331213		2010-11-17	0.219511		2011-11-17	0.315669		2012-11-16	0.155248		2013-11-17	0.332415		2014-11-17	0.222305		2015-11-17	0.40078		2016-11-16	0.352961
			2001-12-03	0.282765		2002-12-03	0.367134		2003-12-03	0.0782709		2004-12-02	0.14922		2005-12-03	0.169013		2006-12-03	0.279592		2007-12-03	0.312723		2008-12-02	0.0919186		2009-12-03	0.189267		2010-12-03	0.174094		2011-12-03	0.309228		2012-12-02	0.0916142		2013-12-03	0.22604		2014-12-03	0.205945		2015-12-03	0.382417		2016-12-02	0.326495
			2001-12-19	0.261859		2002-12-19	0.367584		2003-12-19	0.0760199		2004-12-18	0.121007		2005-12-19	0.159392		2006-12-19	0.225186		2007-12-19	0.260695		2008-12-18	0.0999392		2009-12-19	0.104825		2010-12-19	0.0895164		2011-12-19	0.281787		2012-12-18	0.161206		2013-12-19	0.190939		2014-12-19	0.233343		2015-12-19	0.313229		2016-12-18	0.201037

## Sheet: North
2000year			2001year			2002year			2003year			2004year			2005year			2006year			2007year			2008year			2009year			2010year			2011year			2012year			2013year			2014year			2015year			2016year
Date	NDVI		Date	NDVI		Date	NDVI		Date	NDVI		Date	NDVI		Date	NDVI		Date	NDVI		Date	NDVI		Date	NDVI		Date	NDVI		Date	NDVI		Date	NDVI		Date	NDVI		Date	NDVI		Date	NDVI		Date	NDVI		Date	NDVI
2000-02-18	0.0593567		2001-01-01	0.062048		2002-01-01	0.20469		2003-01-01	0.370037		2004-01-01	0.0584517		2005-01-01	0.125729		2006-01-01	0.157176		2007-01-01	0.229815		2008-01-01	0.305246		2009-01-01	0.096636		2010-01-01	0.0772406		2011-01-01	0.1034		2012-01-01	0.27205		2013-01-01	0.138701		2014-01-01	0.221435		2015-01-01	0.238541		2016-01-01	0.314465
2000-03-05	0.0432453		2001-01-17	0.0674416		2002-01-17	0.136483		2003-01-17	0.307842		2004-01-17	0.0360876		2005-01-17	0.105739		2006-01-17	0.123288		2007-01-17	0.215513		2008-01-17	0.267736		2009-01-17	0.0764529		2010-01-17	0.138418		2011-01-17	0.107775		2012-01-17	0.237566		2013-01-17	0.108798		2014-01-17	0.216965		2015-01-17	0.207656		2016-01-17	0.290337
2000-03-21	0.0355148		2001-02-02	0.0604974		2002-02-02	0.0989509		2003-02-02	0.272761		2004-02-02	0.0648145		2005-02-02	0.0851699		2006-02-02	0.139243		2007-02-02	0.148347		2008-02-02	0.244679		2009-02-02	0.0661422		2010-02-02	0.0823781		2011-02-02	0.0980531		2012-02-02	0.217978		2013-02-02	0.10324		2014-02-02	0.175044		2015-02-02	0.175716		2016-02-02	0.260653
2000-04-06	0.0462841		2001-02-18	0.0533056		2002-02-18	0.0661712		2003-02-18	0.246354		2004-02-18	0.0376037		2005-02-18	0.0576933		2006-02-18	0.0838192		2007-02-18	0.119543		2008-02-18	0.193897		2009-02-18	0.0371736		2010-02-18	0.0631675		2011-02-18	0.0649732		2012-02-18	0.173969		2013-02-18	0.0613025		2014-02-18	0.129683		2015-02-18	0.133199		2016-02-18	0.184838
2000-04-22	0.450892		2001-03-06	0.035184		2002-03-06	0.0667861		2003-03-06	0.263005		2004-03-05	0.0251404		2005-03-06	0.0490763		2006-03-06	0.055921		2007-03-06	0.102739		2008-03-05	0.246024		2009-03-06	0.0387394		2010-03-06	0.0429189		2011-03-06	0.0588502		2012-03-05	0.111258		2013-03-06	0.0547756		2014-03-06	0.123773		2015-03-06	0.0868504		2016-03-05	0.0818763
2000-05-08	0.588329		2001-03-22	0.0304306		2002-03-22	0.263614		2003-03-22	0.370901		2004-03-21	0.021702		2005-03-22	0.0645068		2006-03-22	0.0458444		2007-03-22	0.151167		2008-03-21	0.2948		2009-03-22	0.0196521		2010-03-22	0.0457764		2011-03-22	0.0564897		2012-03-21	0.149117		2013-03-22	0.0450443		2014-03-22	0.351841		2015-03-22	0.158875		2016-03-21	0.106505
2000-05-24	0.686352		2001-04-07	0.121315		2002-04-07	0.0673559		2003-04-07	0.426538		2004-04-06	0.0160589		2005-04-07	0.167199		2006-04-07	0.0761301		2007-04-07	0.301395		2008-04-06	0.424116		2009-04-07	0.120338		2010-04-07	0.0930839		2011-04-07	0.210496		2012-04-06	0.291279		2013-04-07	0.0367392		2014-04-07	0.496175		2015-04-07	0.395901		2016-04-06	0.213734
2000-06-09	0.772792		2001-04-23	0.337269		2002-04-23	0.333159		2003-04-23	0.451603		2004-04-22	0.114559		2005-04-23	0.257264		2006-04-23	0.414329		2007-04-23	0.47635		2008-04-22	0.481345		2009-04-23	0.484703		2010-04-23	0.471614		2011-04-23	0.476827		2012-04-22	0.463402		2013-04-23	0.491552		2014-04-23	0.522691		2015-04-23	0.492319		2016-04-22	0.462094
2000-06-25	0.791269		2001-05-09	0.560781		2002-05-09	0.660695		2003-05-09	0.521691		2004-05-08	0.427601		2005-05-09	0.504425		2006-05-09	0.534696		2007-05-09	0.446845		2008-05-08	0.526714		2009-05-09	0.542948		2010-05-09	0.606957		2011-05-09	0.55084		2012-05-08	0.585669		2013-05-09	0.63214		2014-05-09	0.661819		2015-05-09	0.526891		2016-05-08	0.675327
2000-07-11	0.807877		2001-05-25	0.741619		2002-05-25	0.735219		2003-05-25	0.634635		2004-05-24	0.689587		2005-05-25	0.602271		2006-05-25	0.724703		2007-05-25	0.728001		2008-05-24	0.636071		2009-05-25	0.706532		2010-05-25	0.761863		2011-05-25	0.610666		2012-05-24	0.704215		2013-05-25	0.744094		2014-05-25	0.733136		2015-05-25	0.669178		2016-05-24	0.75179
2000-07-27	0.799369		2001-06-10	0.699921		2002-06-10	0.794339		2003-06-10	0.755494		2004-06-09	0.770575		2005-06-10	0.80558		2006-06-10	0.723395		2007-06-10	0.806212		2008-06-09	0.744177		2009-06-10	0.740317		2010-06-10	0.826057		2011-06-10	0.794159		2012-06-09	0.787773		2013-06-10	0.821941		2014-06-10	0.799511		2015-06-10	0.815034		2016-06-09	0.818486
2000-08-12	0.772937		2001-06-26	0.806762		2002-06-26	0.784622		2003-06-26	0.767424		2004-06-25	0.801387		2005-06-26	0.817027		2006-06-26	0.793316		2007-06-26	0.828404		2008-06-25	0.816146		2009-06-26	0.820083		2010-06-26	0.832985		2011-06-26	0.826265		2012-06-25	0.830656		2013-06-26	0.84125		2014-06-26	0.833057		2015-06-26	0.845792		2016-06-25	0.835939
2000-08-28	0.73853		2001-07-12	0.826366		2002-07-12	0.833239		2003-07-12	0.562595		2004-07-11	0.825609		2005-07-12	0.833547		2006-07-12	0.807239		2007-07-12	0.827936		2008-07-11	0.827413		2009-07-12	0.816395		2010-07-12	0.799441		2011-07-12	0.787569		2012-07-11	0.809662		2013-07-12	0.82944		2014-07-12	0.835042		2015-07-12	0.851008		2016-07-11	0.839058
2000-09-13	0.595857		2001-07-28	0.823833		2002-07-28	0.819116		2003-07-28	0.669139		2004-07-27	0.834024		2005-07-28	0.826118		2006-07-28	0.81635		2007-07-28	0.819664		2008-07-27	0.826224		2009-07-28	0.832761		2010-07-28	0.81374		2011-07-28	0.820857		2012-07-27	0.828615		2013-07-28	0.54036		2014-07-28	0.787945		2015-07-28	0.857611		2016-07-27	0.839917
2000-09-29	0.440226		2001-08-13	0.804232		2002-08-13	0.781924		2003-08-13	0.77082		2004-08-12	0.799521		2005-08-13	0.809941		2006-08-13	0.78723		2007-08-13	0.802985		2008-08-12	0.810531		2009-08-13	0.756431		2010-08-13	0.792617		2011-08-13	0.792661		2012-08-12	0.771301		2013-08-13	0.796562		2014-08-13	0.78518		2015-08-13	0.801445		2016-08-12	0.792213
2000-10-15	0.152728		2001-08-29	0.771026		2002-08-29	0.631488		2003-08-29	0.639225		2004-08-28	0.703597		2005-08-29	0.660603		2006-08-29	0.736065		2007-08-29	0.753971		2008-08-28	0.721613		2009-08-29	0.673578		2010-08-29	0.72301		2011-08-29	0.730142		2012-08-28	0.665474		2013-08-29	0.699934		2014-08-29	0.761886		2015-08-29	0.790151		2016-08-28	0.760792
2000-10-31	0.0761751		2001-09-14	0.446839		2002-09-14	0.521145		2003-09-14	0.485222		2004-09-13	0.517737		2005-09-14	0.526767		2006-09-14	0.465285		2007-09-14	0.521226		2008-09-13	0.569656		2009-09-14	0.485214		2010-09-14	0.545887		2011-09-14	0.491096		2012-09-13	0.522529		2013-09-14	0.497937		2014-09-14	0.501087		2015-09-14	0.570846		2016-09-13	0.453549
2000-11-16	0.0779252		2001-09-30	0.410665		2002-09-30	0.502812		2003-09-30	0.46		2004-09-29	0.475911		2005-09-30	0.467223		2006-09-30	0.497576		2007-09-30	0.415606		2008-09-29	0.422179		2009-09-30	0.508014		2010-09-30	0.44352		2011-09-30	0.497136		2012-09-29	0.484228		2013-09-30	0.50232		2014-09-30	0.459809		2015-09-30	0.473857		2016-09-29	0.495338
2000-12-02	0.0898297		2001-10-16	0.434263		2002-10-16	0.457131		2003-10-16	0.316232		2004-10-15	0.479369		2005-10-16	0.417489		2006-10-16	0.467659		2007-10-16	0.462397		2008-10-15	0.319538		2009-10-16	0.414257		2010-10-16	0.422437		2011-10-16	0.478147		2012-10-15	0.347836		2013-10-16	0.522345		2014-10-16	0.448248		2015-10-16	0.523778		2016-10-15	0.411171
2000-12-18	0.0623264		2001-11-01	0.330959		2002-11-01	0.429307		2003-11-01	0.100162		2004-10-31	0.335836		2005-11-01	0.412992		2006-11-01	0.413432		2007-11-01	0.374642		2008-10-31	0.0897243		2009-11-01	0.339301		2010-11-01	0.354414		2011-11-01	0.373364		2012-10-31	0.409055		2013-11-01	0.537606		2014-11-01	0.351938		2015-11-01	0.375394		2016-10-31	0.382253
			2001-11-17	0.357726		2002-11-17	0.377273		2003-11-17	0.0924388		2004-11-16	0.253954		2005-11-17	0.181296		2006-11-17	0.283488		2007-11-17	0.344919		2008-11-16	0.111057		2009-11-17	0.335526		2010-11-17	0.215491		2011-11-17	0.326716		2012-11-16	0.153761		2013-11-17	0.344104		2014-11-17	0.224847		2015-11-17	0.41638		2016-11-16	0.36421
			2001-12-03	0.285365		2002-12-03	0.380648		2003-12-03	0.0748861		2004-12-02	0.146013		2005-12-03	0.1694		2006-12-03	0.290853		2007-12-03	0.321911		2008-12-02	0.0867144		2009-12-03	0.185285		2010-12-03	0.170757		2011-12-03	0.313614		2012-12-02	0.0835894		2013-12-03	0.219945		2014-12-03	0.195398		2015-12-03	0.380481		2016-12-02	0.326424
			2001-12-19	0.262046		2002-12-19	0.378257		2003-12-19	0.0696947		2004-12-18	0.115632		2005-12-19	0.155729		2006-12-19	0.22532		2007-12-19	0.261496		2008-12-18	0.0967069		2009-12-19	0.0992614		2010-12-19	0.0836009		2011-12-19	0.282008		2012-12-18	0.155706		2013-12-19	0.182163		2014-12-19	0.226164		2015-12-19	0.30306		2016-12-18	0.189821
