# Supplementary material for: Effects of aspect on phenology of Larix gmelinii forest in Northeast China
Source: Sci Rep. 2022 Dec 22;12:22177. doi: 10.1038/s41598-022-26712-y (PMC9780224; doi:10.1038/s41598-022-26712-y)
Supplement: Supplementary file 6 — Supplementary Information 6. [file 41598_2022_26712_MOESM6_ESM.xlsx]

## Sheet: East
2000year			2001year			2002year			2003year			2004year			2005year			2006year			2007year			2008year			2009year			2010year			2011year			2012year			2013year			2014year			2015year			2016year
Date	NDVI		Date	NDVI		Date	NDVI		Date	NDVI		Date	NDVI		Date	NDVI		Date	NDVI		Date	NDVI		Date	NDVI		Date	NDVI		Date	NDVI		Date	NDVI		Date	NDVI		Date	NDVI		Date	NDVI		Date	NDVI		Date	NDVI
2000-02-24	0		2001-01-01	0.044		2002-01-01	0.257		2003-01-01	0.206		2004-01-01	0.025		2005-01-01	0.046		2006-01-01	0.02		2007-01-01	0.181		2008-01-01	0.111		2009-01-01	0.032		2010-01-01	0.013		2011-01-01	0.126		2012-01-01	0.133		2013-01-01	0.022		2014-01-01	0.049		2015-01-01	0.1		2016-01-01	0.089
2000-02-25	0.056		2001-01-02	0.05		2002-01-02	0.097		2003-01-02	0.348		2004-01-02	0.026		2005-01-02	0.055		2006-01-02	0.017		2007-01-02	0.104		2008-01-02	0.261		2009-01-02	0.143		2010-01-02	0.047		2011-01-02	0.047		2012-01-02	0.147		2013-01-02	0.077		2014-01-02	0.204		2015-01-02	0.085		2016-01-02	0.062
2000-02-26	0.02		2001-01-03	0		2002-01-03	0.097		2003-01-03	0.14		2004-01-03	0.036		2005-01-03	0.036		2006-01-03	0.152		2007-01-03	0.121		2008-01-03	0.117		2009-01-03	0.031		2010-01-03	0.032		2011-01-03	0.124		2012-01-03	0.071		2013-01-03	0.079		2014-01-03	0.085		2015-01-03	0.277		2016-01-03	0.22
2000-02-27	0.133		2001-01-04	0.01		2002-01-04	0.033		2003-01-04	0.352		2004-01-04	0.013		2005-01-04	0.121		2006-01-04	0.037		2007-01-04	0.134		2008-01-04	0.207		2009-01-04	0.03		2010-01-04	0.017		2011-01-04	0.054		2012-01-04	0.219		2013-01-04	0.091		2014-01-04	0.202		2015-01-04	0.024		2016-01-04	0.109
2000-02-28	0		2001-01-05	0.019		2002-01-05	0.06		2003-01-05	0.166		2004-01-05	0.105		2005-01-05	0.082		2006-01-05	0.127		2007-01-05	0.006		2008-01-05	0.106		2009-01-05	0.031		2010-01-05	-0.002		2011-01-05	0.073		2012-01-05	0.092		2013-01-05	0.052		2014-01-05	0.104		2015-01-05	0.055		2016-01-05	0.034
2000-02-29	0.092		2001-01-06	0.039		2002-01-06	0.007		2003-01-06	0.335		2004-01-06	0.006		2005-01-06	0.065		2006-01-06	0.067		2007-01-06	0.237		2008-01-06	0.214		2009-01-06	0.052		2010-01-06	0.006		2011-01-06	0.002		2012-01-06	0.272		2013-01-06	0.202		2014-01-06	0.021		2015-01-06	0.066		2016-01-06	0.311
2000-03-01	0.035		2001-01-07	-0.002		2002-01-07	0		2003-01-07	0.195		2004-01-07	0.032		2005-01-07	0.026		2006-01-07	0.11		2007-01-07	0.076		2008-01-07	0.187		2009-01-07	0.037		2010-01-07	0.05		2011-01-07	0.015		2012-01-07	0.126		2013-01-07	0.055		2014-01-07	0.11		2015-01-07	0.21		2016-01-07	0.11
2000-03-02	0.016		2001-01-08	-0.009		2002-01-08	0.14		2003-01-08	0.184		2004-01-08	0.019		2005-01-08	0.055		2006-01-08	0.08		2007-01-08	0.19		2008-01-08	0.168		2009-01-08	0.032		2010-01-08	0.04		2011-01-08	0.169		2012-01-08	0.231		2013-01-08	0.156		2014-01-08	0.117		2015-01-08	0.101		2016-01-08	0.284
2000-03-03	0.045		2001-01-09	0.05		2002-01-09	0.028		2003-01-09	0.289		2004-01-09	0.001		2005-01-09	0.165		2006-01-09	0.077		2007-01-09	0.097		2008-01-09	0.245		2009-01-09	0.116		2010-01-09	0.085		2011-01-09	0.02		2012-01-09	0.077		2013-01-09	0.068		2014-01-09	0.267		2015-01-09	0.152		2016-01-09	0.107
2000-03-04	0.014		2001-01-10	0.026		2002-01-10	0.158		2003-01-10	0.072		2004-01-10	0.031		2005-01-10	0.057		2006-01-10	0.192		2007-01-10	0.182		2008-01-10	0.145		2009-01-10	0.027		2010-01-10	0.062		2011-01-10	0.141		2012-01-10	0.182		2013-01-10	0.104		2014-01-10	0.105		2015-01-10	0.212		2016-01-10	0.064
2000-03-05	-0.005		2001-01-11	0.04		2002-01-11	0.011		2003-01-11	0.293		2004-01-11	0.04		2005-01-11	0.02		2006-01-11	0.065		2007-01-11	0.121		2008-01-11	0.274		2009-01-11	0.131		2010-01-11	0.061		2011-01-11	0.054		2012-01-11	0.049		2013-01-11	0.084		2014-01-11	0.102		2015-01-11	0.11		2016-01-11	0.121
2000-03-06	0.015		2001-01-12	0.073		2002-01-12	0.116		2003-01-12	0.056		2004-01-12	0.094		2005-01-12	0.036		2006-01-12	0.117		2007-01-12	0.135		2008-01-12	0.104		2009-01-12	0.009		2010-01-12	0.12		2011-01-12	0.122		2012-01-12	0.167		2013-01-12	0.07		2014-01-12	0.107		2015-01-12	0.153		2016-01-12	0.005
2000-03-07	0.12		2001-01-13	0.037		2002-01-13	0.051		2003-01-13	0.286		2004-01-13	-0.005		2005-01-13	0.074		2006-01-13	0.065		2007-01-13	0.236		2008-01-13	0.042		2009-01-13	0.101		2010-01-13	0.046		2011-01-13	0.073		2012-01-13	0.27		2013-01-13	0.187		2014-01-13	0.186		2015-01-13	0.111		2016-01-13	0.251
2000-03-08	0.04		2001-01-14	0.121		2002-01-14	-0.008		2003-01-14	0.207		2004-01-14	0.106		2005-01-14	0.142		2006-01-14	0.129		2007-01-14	0.087		2008-01-14	0.071		2009-01-14	0.059		2010-01-14	0.159		2011-01-14	0.077		2012-01-14	0.173		2013-01-14	0.058		2014-01-14	0.058		2015-01-14	0.209		2016-01-14	0.114
2000-03-09	0.053		2001-01-15	0.049		2002-01-15	0.13		2003-01-15	0.149		2004-01-15	0.011		2005-01-15	0.058		2006-01-15	-0.004		2007-01-15	0.218		2008-01-15	0.177		2009-01-15	0.068		2010-01-15	0.05		2011-01-15	0.128		2012-01-15	0.261		2013-01-15	0.149		2014-01-15	0.124		2015-01-15	0.133		2016-01-15	0.069
2000-03-10	0.04		2001-01-16	0.082		2002-01-16	0.055		2003-01-16	0.155		2004-01-16	0.067		2005-01-16	0.152		2006-01-16	0.108		2007-01-16	0.108		2008-01-16	0.31		2009-01-16	0.075		2010-01-16	0.122		2011-01-16	0.016		2012-01-16	0.174		2013-01-16	0.07		2014-01-16	0.274		2015-01-16	0.078		2016-01-16	0.154
2000-03-11	0.022		2001-01-17	0.079		2002-01-17	0.17		2003-01-17	0.159		2004-01-17	0.021		2005-01-17	0.009		2006-01-17	0.183		2007-01-17	0.201		2008-01-17	0.181		2009-01-17	0.037		2010-01-17	0.072		2011-01-17	0.088		2012-01-17	0.213		2013-01-17	0.095		2014-01-17	0.068		2015-01-17	0.109		2016-01-17	0.023
2000-03-12	0.054		2001-01-18	0.045		2002-01-18	0.069		2003-01-18	0.241		2004-01-18	0		2005-01-18	0.083		2006-01-18	0.074		2007-01-18	0.172		2008-01-18	0.285		2009-01-18	0.052		2010-01-18	0.091		2011-01-18	0.061		2012-01-18	0.129		2013-01-18	0.041		2014-01-18	0.235		2015-01-18	0.118		2016-01-18	0.09
2000-03-13	0.03		2001-01-19	0.01		2002-01-19	0.109		2003-01-19	0.188		2004-01-19	0.013		2005-01-19	0.07		2006-01-19	0.177		2007-01-19	0.148		2008-01-19	0.17		2009-01-19	0.02		2010-01-19	0.009		2011-01-19	0.129		2012-01-19	0.058		2013-01-19	0.07		2014-01-19	0.123		2015-01-19	0.263		2016-01-19	0.128
2000-03-14	0.062		2001-01-20	0.041		2002-01-20	0.012		2003-01-20	0.304		2004-01-20	0.006		2005-01-20	0.088		2006-01-20	0.078		2007-01-20	0.219		2008-01-20	0.25		2009-01-20	0.12		2010-01-20	0.043		2011-01-20	0.082		2012-01-20	0.145		2013-01-20	0.164		2014-01-20	0.125		2015-01-20	0.085		2016-01-20	0.164
2000-03-15	0.025		2001-01-21	0.117		2002-01-21	0.053		2003-01-21	0.151		2004-01-21	0.039		2005-01-21	0.126		2006-01-21	0.159		2007-01-21	0.086		2008-01-21	0.216		2009-01-21	0		2010-01-21	0.183		2011-01-21	0.028		2012-01-21	0.025		2013-01-21	0.055		2014-01-21	0.153		2015-01-21	0.19		2016-01-21	0.164
2000-03-16	0.062		2001-01-22	0.034		2002-01-22	0.162		2003-01-22	0.27		2004-01-22	0.019		2005-01-22	0.023		2006-01-22	0.098		2007-01-22	0.223		2008-01-22	0.194		2009-01-22	0.092		2010-01-22	0.049		2011-01-22	0.006		2012-01-22	0.143		2013-01-22	0.132		2014-01-22	0.136		2015-01-22	0.136		2016-01-22	0.076
2000-03-17	0		2001-01-23	0.087		2002-01-23	0.065		2003-01-23	0.233		2004-01-23	0.076		2005-01-23	0.068		2006-01-23	0.101		2007-01-23	0.105		2008-01-23	0.124		2009-01-23	0.059		2010-01-23	0.149		2011-01-23	0.034		2012-01-23	0.152		2013-01-23	0.041		2014-01-23	0.021		2015-01-23	0.036		2016-01-23	0.144
2000-03-18	0.032		2001-01-24	0.047		2002-01-24	0.179		2003-01-24	0.248		2004-01-24	0.035		2005-01-24	0.063		2006-01-24	0.058		2007-01-24	0.189		2008-01-24	0.164		2009-01-24	-0.006		2010-01-24	0.002		2011-01-24	0.02		2012-01-24	0.198		2013-01-24	0.01		2014-01-24	0.111		2015-01-24	0.167		2016-01-24	0.282
2000-03-19	0.035		2001-01-25	0.066		2002-01-25	0.042		2003-01-25	0.277		2004-01-25	0.063		2005-01-25	0.165		2006-01-25	0.07		2007-01-25	0.146		2008-01-25	0.253		2009-01-25	0.02		2010-01-25	0.123		2011-01-25	0.052		2012-01-25	0.183		2013-01-25	0.101		2014-01-25	0.251		2015-01-25	0.08		2016-01-25	0.073
2000-03-20	0.02		2001-01-26	0		2002-01-26	0.09		2003-01-26	0.064		2004-01-26	0.05		2005-01-26	0.037		2006-01-26	0.066		2007-01-26	0.152		2008-01-26	0.167		2009-01-26	0.042		2010-01-26	0.003		2011-01-26	0.158		2012-01-26	0.155		2013-01-26	0.069		2014-01-26	0.081		2015-01-26	0.233		2016-01-26	0.019
2000-03-21	0.043		2001-01-27	0.047		2002-01-27	0.089		2003-01-27	0.258		2004-01-27	0.031		2005-01-27	0.114		2006-01-27	0.058		2007-01-27	0.183		2008-01-27	0.251		2009-01-27	0.131		2010-01-27	0.011		2011-01-27	0.062		2012-01-27	0.241		2013-01-27	0.051		2014-01-27	0.026		2015-01-27	0.11		2016-01-27	0.059
2000-03-22	-0.007		2001-01-28	0.124		2002-01-28	0.081		2003-01-28	0.187		2004-01-28	0.015		2005-01-28	0.097		2006-01-28	0.005		2007-01-28	0.062		2008-01-28	0.199		2009-01-28	0.049		2010-01-28	0.054		2011-01-28	0.109		2012-01-28	0.137		2013-01-28	0.007		2014-01-28	0.142		2015-01-28	0.257		2016-01-28	0.191
2000-03-23	0.01		2001-01-29	0.037		2002-01-29	0.043		2003-01-29	0.275		2004-01-29	0.016		2005-01-29	0.063		2006-01-29	0.044		2007-01-29	0.001		2008-01-29	0.148		2009-01-29	0.115		2010-01-29	0.039		2011-01-29	0.106		2012-01-29	0.219		2013-01-29	0.194		2014-01-29	0.142		2015-01-29	0.111		2016-01-29	0.279
2000-03-24	0.031		2001-01-30	0.129		2002-01-30	0.08		2003-01-30	0.214		2004-01-30	0.103		2005-01-30	0.024		2006-01-30	0.136		2007-01-30	0.033		2008-01-30	0.176		2009-01-30	0.068		2010-01-30	0.186		2011-01-30	0.067		2012-01-30	0.152		2013-01-30	0.029		2014-01-30	0.143		2015-01-30	0.202		2016-01-30	0.147
2000-03-25	0.028		2001-01-31	0.044		2002-01-31	0.198		2003-01-31	0.238		2004-01-31	0.019		2005-01-31	0.023		2006-01-31	0.117		2007-01-31	0.219		2008-01-31	0.165		2009-01-31	0.059		2010-01-31	0.06		2011-01-31	0.149		2012-01-31	0.148		2013-01-31	0.158		2014-01-31	0.117		2015-01-31	0.135		2016-01-31	0.31
2000-03-26	0.027		2001-02-01	0.079		2002-02-01	0.064		2003-02-01	0		2004-02-01	0.016		2005-02-01	0.075		2006-02-01	0.089		2007-02-01	0.113		2008-02-01	0.193		2009-02-01	0.072		2010-02-01	0.008		2011-02-01	0.058		2012-02-01	0.177		2013-02-01	0.035		2014-02-01	0.223		2015-02-01	0.146		2016-02-01	0.148
2000-03-27	0.003		2001-02-02	0.065		2002-02-02	0.149		2003-02-02	0.198		2004-02-02	0.002		2005-02-02	0.066		2006-02-02	0.029		2007-02-02	0.004		2008-02-02	0.149		2009-02-02	0.043		2010-02-02	0.011		2011-02-02	0.159		2012-02-02	0.168		2013-02-02	0.111		2014-02-02	0.032		2015-02-02	0.157		2016-02-02	0.258
2000-03-28	0.049		2001-02-03	0.065		2002-02-03	0.071		2003-02-03	0.281		2004-02-03	0.002		2005-02-03	0.131		2006-02-03	0.069		2007-02-03	0.109		2008-02-03	0.251		2009-02-03	0.122		2010-02-03	0.071		2011-02-03	0.052		2012-02-03	0.211		2013-02-03	0.095		2014-02-03	0.226		2015-02-03	0.088		2016-02-03	0.177
2000-03-29	-0.002		2001-02-04	0.132		2002-02-04	0.068		2003-02-04	0.187		2004-02-04	0.021		2005-02-04	0.075		2006-02-04	0.185		2007-02-04	0.006		2008-02-04	0.167		2009-02-04	0.008		2010-02-04	0.049		2011-02-04	0.121		2012-02-04	0.093		2013-02-04	0.07		2014-02-04	0.111		2015-02-04	0.255		2016-02-04	0.188
2000-03-30	0.006		2001-02-05	0.042		2002-02-05	0.065		2003-02-05	0.052		2004-02-05	0.03		2005-02-05	0.035		2006-02-05	0.069		2007-02-05	0.126		2008-02-05	0.207		2009-02-05	0.116		2010-02-05	0.029		2011-02-05	-0.003		2012-02-05	0.205		2013-02-05	0.137		2014-02-05	0.175		2015-02-05	0.092		2016-02-05	0.16
2000-03-31	0.025		2001-02-06	0.133		2002-02-06	0.028		2003-02-06	0.109		2004-02-06	0.123		2005-02-06	0.1		2006-02-06	0.134		2007-02-06	0.091		2008-02-06	0.199		2009-02-06	0.04		2010-02-06	0.169		2011-02-06	0.08		2012-02-06	0.102		2013-02-06	0.042		2014-02-06	0.134		2015-02-06	0.062		2016-02-06	0.155
2000-04-01	0.051		2001-02-07	0.047		2002-02-07	0.099		2003-02-07	0.163		2004-02-07	0.009		2005-02-07	0.048		2006-02-07	0.087		2007-02-07	0.201		2008-02-07	0.167		2009-02-07	0.085		2010-02-07	0.016		2011-02-07	0.113		2012-02-07	0.221		2013-02-07	0.178		2014-02-07	0.118		2015-02-07	0.031		2016-02-07	0.098
2000-04-02	0.013		2001-02-08	0.098		2002-02-08	0.063		2003-02-08	0.212		2004-02-08	0.097		2005-02-08	0.153		2006-02-08	0.084		2007-02-08	0.087		2008-02-08	0.253		2009-02-08	0.009		2010-02-08	0.033		2011-02-08	0.062		2012-02-08	0.064		2013-02-08	0.049		2014-02-08	0.2		2015-02-08	0.187		2016-02-08	0.126
2000-04-03	0.007		2001-02-09	0.014		2002-02-09	0.17		2003-02-09	0.204		2004-02-09	0.01		2005-02-09	0.033		2006-02-09	0.057		2007-02-09	0.041		2008-02-09	0.141		2009-02-09	0.053		2010-02-09	0.048		2011-02-09	0.172		2012-02-09	0.092		2013-02-09	0.066		2014-02-09	0.085		2015-02-09	0.152		2016-02-09	0.272
2000-04-04	0.021		2001-02-10	0.041		2002-02-10	0.064		2003-02-10	0.164		2004-02-10	0.031		2005-02-10	0.152		2006-02-10	0.078		2007-02-10	0.1		2008-02-10	0.043		2009-02-10	0.084		2010-02-10	0.059		2011-02-10	0.02		2012-02-10	0.177		2013-02-10	0.08		2014-02-10	0.204		2015-02-10	0.136		2016-02-10	0.115
2000-04-05	0.028		2001-02-11	0.058		2002-02-11	0.116		2003-02-11	0.195		2004-02-11	0.048		2005-02-11	0.068		2006-02-11	0.173		2007-02-11	0.138		2008-02-11	0.072		2009-02-11	0.035		2010-02-11	0.087		2011-02-11	0.15		2012-02-11	0.126		2013-02-11	0.076		2014-02-11	0.082		2015-02-11	0.166		2016-02-11	0.017
2000-04-06	0.033		2001-02-12	0.036		2002-02-12	0.079		2003-02-12	0.26		2004-02-12	0.018		2005-02-12	0.099		2006-02-12	-0.003		2007-02-12	0.04		2008-02-12	0.223		2009-02-12	-0.007		2010-02-12	0.059		2011-02-12	0.068		2012-02-12	0.227		2013-02-12	0.02		2014-02-12	0.161		2015-02-12	0.059		2016-02-12	0.158
2000-04-07	0.005		2001-02-13	0.116		2002-02-13	0.071		2003-02-13	0.185		2004-02-13	0.016		2005-02-13	0.067		2006-02-13	0.081		2007-02-13	0.061		2008-02-13	0.174		2009-02-13	0.042		2010-02-13	0.112		2011-02-13	0.093		2012-02-13	0.052		2013-02-13	0.027		2014-02-13	0.11		2015-02-13	0.218		2016-02-13	0.169
2000-04-08	-0.002		2001-02-14	0.031		2002-02-14	0.101		2003-02-14	0.232		2004-02-14	0.005		2005-02-14	0.059		2006-02-14	0.035		2007-02-14	0.178		2008-02-14	0.189		2009-02-14	-0.003		2010-02-14	0.045		2011-02-14	0.015		2012-02-14	0.148		2013-02-14	0.164		2014-02-14	0.112		2015-02-14	0.096		2016-02-14	0.254
2000-04-09	0.008		2001-02-15	0.012		2002-02-15	0.02		2003-02-15	0.217		2004-02-15	0.104		2005-02-15	0.126		2006-02-15	0.104		2007-02-15	0.079		2008-02-15	0.197		2009-02-15	0.011		2010-02-15	0.118		2011-02-15	0.069		2012-02-15	0.111		2013-02-15	0.054		2014-02-15	0.123		2015-02-15	0.059		2016-02-15	0.042
2000-04-10	0.025		2001-02-16	0.019		2002-02-16	0.005		2003-02-16	0.22		2004-02-16	0.006		2005-02-16	0.044		2006-02-16	0.056		2007-02-16	0.07		2008-02-16	0.154		2009-02-16	0.047		2010-02-16	0.045		2011-02-16	0.131		2012-02-16	0.125		2013-02-16	0.081		2014-02-16	0.087		2015-02-16	0.078		2016-02-16	0.209
2000-04-11	0.032		2001-02-17	0.062		2002-02-17	0.066		2003-02-17	0.231		2004-02-17	0.039		2005-02-17	0.117		2006-02-17	0.033		2007-02-17	0.095		2008-02-17	0.235		2009-02-17	0.068		2010-02-17	0.069		2011-02-17	0.051		2012-02-17	0.129		2013-02-17	0.011		2014-02-17	0.213		2015-02-17	0.048		2016-02-17	0.121
2000-04-12	0.023		2001-02-18	0.059		2002-02-18	0.14		2003-02-18	0.092		2004-02-18	0		2005-02-18	0.042		2006-02-18	0.146		2007-02-18	0.122		2008-02-18	0.139		2009-02-18	0.035		2010-02-18	0.027		2011-02-18	0.116		2012-02-18	0.134		2013-02-18	0.028		2014-02-18	0.083		2015-02-18	0.153		2016-02-18	0.183
2000-04-13	0.015		2001-02-19	0.037		2002-02-19	0.059		2003-02-19	0.262		2004-02-19	0		2005-02-19	0.024		2006-02-19	0.03		2007-02-19	0.112		2008-02-19	0.082		2009-02-19	0.103		2010-02-19	0.065		2011-02-19	0.05		2012-02-19	0.015		2013-02-19	0.035		2014-02-19	0.185		2015-02-19	0.07		2016-02-28	0
2000-04-14	0.013		2001-02-20	-0.004		2002-02-20	0.084		2003-02-20	0.08		2004-02-20	0.031		2005-02-20	0.065		2006-02-20	0.142		2007-02-20	0.029		2008-02-20	0.168		2009-02-20	0.032		2010-02-20	0.06		2011-02-20	0.082		2012-02-20	0.116		2013-02-20	0.063		2014-02-20	0.089		2015-02-20	0.206		2016-02-29	0.099
2000-04-15	0.01		2001-02-21	0.006		2002-02-21	0.032		2003-02-21	0.212		2004-02-21	0.024		2005-02-21	0.071		2006-02-21	0.005		2007-02-21	0.021		2008-02-21	0.044		2009-02-21	0.02		2010-02-21	0.042		2011-02-21	0.06		2012-02-21	0.216		2013-02-21	0.129		2014-02-21	0.119		2015-02-21	0.011		2016-03-01	0.079
2000-04-16	0.015		2001-02-22	0.122		2002-02-22	0.041		2003-02-22	0.193		2004-02-22	0.094		2005-02-22	0.073		2006-02-22	0.083		2007-02-22	0.081		2008-02-22	0.054		2009-02-22	0.041		2010-02-22	0.14		2011-02-22	0.046		2012-02-22	0.108		2013-02-22	0.048		2014-02-22	0.114		2015-02-22	0.021		2016-03-02	0.099
2000-04-17	0.027		2001-02-23	0.04		2002-02-23	0.116		2003-02-23	0.219		2004-02-23	0.009		2005-02-23	0.055		2006-02-23	0.039		2007-02-23	0.195		2008-02-23	0.152		2009-02-23	0.05		2010-02-23	0.04		2011-02-23	0.007		2012-02-23	0.162		2013-02-23	0.139		2014-02-23	0.086		2015-02-23	0.09		2016-03-03	0.233
2000-04-18	0.025		2001-02-24	0.058		2002-02-24	0.048		2003-02-24	0.197		2004-02-24	0.089		2005-02-24	0.101		2006-02-24	0.056		2007-02-24	0.077		2008-02-24	0.184		2009-02-24	0.05		2010-02-24	0.074		2011-02-24	0.023		2012-02-24	0.116		2013-02-24	0.048		2014-02-24	0.134		2015-02-24	0.057		2016-03-04	0.117
2000-04-19	0.017		2001-02-25	0.045		2002-02-25	0.111		2003-02-25	0.206		2004-02-25	0.021		2005-02-25	0.043		2006-02-25	0.097		2007-02-25	-0.002		2008-02-25	0.112		2009-02-25	0.035		2010-02-25	0.061		2011-02-25	0.117		2012-02-25	0.133		2013-02-25	0.077		2014-02-25	0.065		2015-02-25	0.019		2016-03-05	0.027
2000-04-20	0.077		2001-02-26	0.034		2002-02-26	0.008		2003-02-26	0.243		2004-02-26	0.034		2005-02-26	0.104		2006-02-26	0.041		2007-02-26	0.108		2008-02-26	0.017		2009-02-26	0.02		2010-02-26	0.079		2011-02-26	0.049		2012-02-26	0.157		2013-02-26	0.029		2014-02-26	0.005		2015-02-26	0.082		2016-03-06	0.027
2000-04-21	0.003		2001-02-27	0.027		2002-02-27	0.095		2003-02-27	0.126		2004-02-27	0.004		2005-02-27	0.052		2006-02-27	0.127		2007-02-27	0.093		2008-02-27	0.135		2009-02-27	0.029		2010-02-27	0.074		2011-02-27	0.108		2012-02-27	0.067		2013-02-27	0.022		2014-02-27	0.084		2015-02-27	0.168		2016-03-07	0.037
2000-04-22	0.003		2001-02-28	0.033		2002-02-28	0.055		2003-02-28	0.004		2004-02-28	0.011		2005-02-28	0.061		2006-02-28	0.042		2007-02-28	0.117		2008-02-28	0.104		2009-02-28	0.078		2010-02-28	0.047		2011-02-28	0.057		2012-02-28	0.136		2013-02-28	0.053		2014-02-28	0.157		2015-02-28	0.047		2016-03-08	0.003
2000-04-23	0.006		2001-03-01	0.11		2002-03-01	0.085		2003-03-01	0.072		2004-02-29	0.077		2005-03-01	0.063		2006-03-01	0.093		2007-03-01	0.001		2008-02-29	0.157		2009-03-01	0.03		2010-03-01	0.088		2011-03-01	0.07		2012-02-29	0.057		2013-03-01	0.049		2014-03-01	0.103		2015-03-01	0.154		2016-03-09	0.053
2000-04-24	0.008		2001-03-02	0.007		2002-03-02	0.097		2003-03-02	0.023		2004-03-01	0.022		2005-03-02	0.041		2006-03-02	0.05		2007-03-02	0.14		2008-03-01	0.148		2009-03-02	0.038		2010-03-02	0.015		2011-03-02	0.076		2012-03-01	0.159		2013-03-02	0.122		2014-03-02	0.102		2015-03-02	0.065		2016-03-10	0.15
2000-04-25	0.017		2001-03-03	0.007		2002-03-03	0.056		2003-03-03	0.17		2004-03-02	0.083		2005-03-03	0.094		2006-03-03	0.034		2007-03-03	0.065		2008-03-02	0.191		2009-03-03	0.041		2010-03-03	0.104		2011-03-03	0.052		2012-03-02	0.103		2013-03-03	0.039		2014-03-03	0.125		2015-03-03	0.141		2016-03-11	0.059
2000-04-26	0		2001-03-04	0.048		2002-03-04	0.068		2003-03-04	0.183		2004-03-03	0.02		2005-03-04	0.002		2006-03-04	0.071		2007-03-04	0.089		2008-03-03	0.123		2009-03-04	0.028		2010-03-04	0.013		2011-03-04	0.097		2012-03-03	0.138		2013-03-04	0.049		2014-03-04	0.071		2015-03-04	0.09		2016-03-12	0.043
2000-04-27	0		2001-03-05	0.052		2002-03-05	0.048		2003-03-05	0.198		2004-03-04	0.045		2005-03-05	0.072		2006-03-05	0.048		2007-03-05	0.09		2008-03-04	0.228		2009-03-05	0.002		2010-03-05	0.05		2011-03-05	0.042		2012-03-04	0.125		2013-03-05	0.044		2014-03-05	0.165		2015-03-05	0.042		2016-03-13	0.077
2000-04-28	0		2001-03-06	0.049		2002-03-06	0.106		2003-03-06	0.11		2004-03-05	0.022		2005-03-06	0.034		2006-03-06	0.032		2007-03-06	0.114		2008-03-05	0.131		2009-03-06	0.032		2010-03-06	0.047		2011-03-06	0.101		2012-03-05	0.088		2013-03-06	0.01		2014-03-06	0.05		2015-03-06	0.037		2016-03-14	0.073
2000-04-29	0.119		2001-03-07	0.033		2002-03-07	0.06		2003-03-07	0.237		2004-03-06	0.029		2005-03-07	0.025		2006-03-07	0.033		2007-03-07	0.043		2008-03-06	0.217		2009-03-07	0.082		2010-03-07	0.042		2011-03-07	0.024		2012-03-06	0.124		2013-03-07	0.057		2014-03-07	0.14		2015-03-07	0.037		2016-03-15	0.071
2000-04-30	0.031		2001-03-08	0.071		2002-03-08	0.028		2003-03-08	0.151		2004-03-07	0.04		2005-03-08	0.058		2006-03-08	0.133		2007-03-08	0.071		2008-03-07	0.155		2009-03-08	0.027		2010-03-08	0.062		2011-03-08	0.064		2012-03-07	0.037		2013-03-08	0.054		2014-03-08	0.076		2015-03-08	0.175		2016-03-16	0.053
2000-05-01	0.341		2001-03-09	0.025		2002-03-09	0.072		2003-03-09	0.135		2004-03-08	0.014		2005-03-09	0.063		2006-03-09	0.049		2007-03-09	0.127		2008-03-08	0.184		2009-03-09	0.011		2010-03-09	0.034		2011-03-09	0.031		2012-03-08	0.03		2013-03-09	0.004		2014-03-09	0.1		2015-03-09	0.064		2016-03-17	0.006
2000-05-02	0.29		2001-03-10	0.066		2002-03-10	0.03		2003-03-10	0.117		2004-03-09	0.006		2005-03-10	0.085		2006-03-10	0.031		2007-03-10	0.044		2008-03-09	0.228		2009-03-10	0.037		2010-03-10	0.008		2011-03-10	0.043		2012-03-09	0.088		2013-03-10	0.05		2014-03-10	0.1		2015-03-10	0.135		2016-03-18	0.069
2000-05-03	0.286		2001-03-11	0.027		2002-03-11	0.104		2003-03-11	0.034		2004-03-10	0.013		2005-03-11	0.041		2006-03-11	0.043		2007-03-11	0.138		2008-03-10	0.136		2009-03-11	0.039		2010-03-11	0.029		2011-03-11	0.045		2012-03-10	0.139		2013-03-11	0.032		2014-03-11	0.056		2015-03-11	0.047		2016-03-19	0.16
2000-05-04	0		2001-03-12	-0.005		2002-03-12	0.041		2003-03-12	0.184		2004-03-11	0.012		2005-03-12	0.101		2006-03-12	0.052		2007-03-12	0.062		2008-03-11	0.246		2009-03-12	0		2010-03-12	0.088		2011-03-12	0.038		2012-03-11	0.086		2013-03-12	0.023		2014-03-12	0.138		2015-03-12	0.088		2016-03-20	0.067
2000-05-05	0.446		2001-03-13	0.021		2002-03-13	-0.004		2003-03-13	0.121		2004-03-12	0.033		2005-03-13	0.038		2006-03-13	0.072		2007-03-13	0.086		2008-03-12	0.008		2009-03-13	0.031		2010-03-13	0.041		2011-03-13	0.023		2012-03-12	0.091		2013-03-13	0.088		2014-03-13	0.063		2015-03-13	0.095		2016-03-21	0.053
2000-05-06	0.244		2001-03-14	0.02		2002-03-14	0.056		2003-03-14	0.179		2004-03-13	0.03		2005-03-14	0.05		2006-03-14	0.033		2007-03-14	0.085		2008-03-13	0.287		2009-03-14	0.064		2010-03-14	0.045		2011-03-14	0.041		2012-03-13	0.1		2013-03-14	0.057		2014-03-14	0.06		2015-03-14	0.062		2016-03-22	0.054
2000-05-07	0.066		2001-03-15	0.044		2002-03-15	0.084		2003-03-15	0.157		2004-03-14	0.022		2005-03-15	0.056		2006-03-15	0.079		2007-03-15	0.078		2008-03-14	0.029		2009-03-15	0.016		2010-03-15	0.042		2011-03-15	0.096		2012-03-14	0.074		2013-03-15	0.062		2014-03-15	0.058		2015-03-15	0.066		2016-03-23	0.082
2000-05-08	0.285		2001-03-16	0.027		2002-03-16	0.061		2003-03-16	0.257		2004-03-15	0.013		2005-03-16	0.028		2006-03-16	0.035		2007-03-16	0.102		2008-03-15	0.068		2009-03-16	0.069		2010-03-16	0.036		2011-03-16	0.052		2012-03-15	0.096		2013-03-16	0.004		2014-03-16	0.051		2015-03-16	0.045		2016-03-24	0.115
2000-05-09	0.099		2001-03-17	0.03		2002-03-17	0.053		2003-03-17	0.199		2004-03-16	0.037		2005-03-17	0.045		2006-03-17	0.004		2007-03-17	0.067		2008-03-16	0.23		2009-03-17	0.015		2010-03-17	0.066		2011-03-17	0.029		2012-03-16	0.083		2013-03-17	0.016		2014-03-17	0.055		2015-03-17	0.133		2016-03-25	0.088
2000-05-10	0.213		2001-03-18	0.023		2002-03-18	0.042		2003-03-18	0.257		2004-03-17	0.008		2005-03-18	0.043		2006-03-18	0.039		2007-03-18	0.127		2008-03-17	0.176		2009-03-18	0.04		2010-03-18	0.029		2011-03-18	0.031		2012-03-17	0.138		2013-03-18	0.046		2014-03-18	0.072		2015-03-18	0.05		2016-03-26	0.194
2000-05-11	0.306		2001-03-19	0.003		2002-03-19	0.066		2003-03-19	0.248		2004-03-18	0.045		2005-03-19	0		2006-03-19	0.05		2007-03-19	0.078		2008-03-18	0.232		2009-03-19	0.034		2010-03-19	0.069		2011-03-19	0.051		2012-03-18	0.085		2013-03-19	0.042		2014-03-19	0.05		2015-03-19	0.049		2016-03-27	0.017
2000-05-12	0.003		2001-03-20	0.022		2002-03-28	0		2003-03-20	0.269		2004-03-19	0.011		2005-03-20	0.04		2006-03-20	0.053		2007-03-20	0.104		2008-03-19	0.221		2009-03-20	0.013		2010-03-20	0.03		2011-03-20	0.092		2012-03-19	0.088		2013-03-20	0.081		2014-03-20	0.054		2015-03-20	0.086		2016-03-28	0.042
2000-05-13	0.025		2001-03-21	0.031		2002-03-29	0.068		2003-03-21	0.293		2004-03-20	0.019		2005-03-21	0.062		2006-03-21	0.035		2007-03-21	0.079		2008-03-20	0.103		2009-03-21	0.009		2010-03-21	0.047		2011-03-21	0.037		2012-03-20	0.098		2013-03-21	0.025		2014-03-21	0.147		2015-03-21	0.032		2016-03-29	0.016
2000-05-14	0.128		2001-03-22	0.018		2002-03-30	0.042		2003-03-22	0.307		2004-03-21	0.016		2005-03-22	0.046		2006-03-22	0.004		2007-03-22	0.086		2008-03-21	0.074		2009-03-22	0.019		2010-03-22	0.04		2011-03-22	0.052		2012-03-21	0.027		2013-03-22	0.055		2014-03-22	0.076		2015-03-22	0.112		2016-03-30	0.081
2000-05-15	0.417		2001-03-23	0.034		2002-03-31	0.104		2003-03-23	0.264		2004-03-22	0.015		2005-03-23	0.056		2006-03-23	0.035		2007-03-23	0.093		2008-03-22	0.014		2009-03-23	0.034		2010-03-23	0.015		2011-03-23	0.037		2012-03-22	0.161		2013-03-23	0.054		2014-03-23	0.176		2015-03-23	0.062		2016-03-31	0.179
2000-05-16	0.194		2001-03-24	0.041		2002-04-01	0.136		2003-03-24	0.231		2004-03-23	0.019		2005-03-24	0.05		2006-03-24	0.016		2007-03-24	0.014		2008-03-23	0.031		2009-03-24	0.018		2010-03-24	0.061		2011-03-24	0.051		2012-03-23	0.047		2013-03-24	0.04		2014-03-24	0.125		2015-03-24	0.125		2016-04-01	-0.003
2000-05-17	0.286		2001-03-25	0.013		2002-04-02	0.165		2003-03-25	-0.001		2004-03-24	-0.003		2005-03-25	0.046		2006-03-25	0.043		2007-03-25	0.178		2008-03-24	0.026		2009-03-25	0.017		2010-03-25	0.027		2011-03-25	0.045		2012-03-24	0.177		2013-03-25	0.069		2014-03-25	0.211		2015-03-25	0.051		2016-04-02	0.006
2000-05-18	0.178		2001-03-26	0.019		2002-04-03	0.231		2003-03-26	0.071		2004-03-25	0.029		2005-03-26	0.066		2006-03-26	0.046		2007-03-26	0.105		2008-03-25	0.034		2009-03-26	0.023		2010-03-26	0.065		2011-03-26	0.015		2012-03-25	0.091		2013-03-26	0.03		2014-03-26	0.244		2015-03-26	0.036		2016-04-03	0.044
2000-05-19	0.414		2001-03-27	0.004		2002-04-04	0.098		2003-03-27	0.368		2004-03-26	-0.005		2005-03-27	0.038		2006-03-27	0.047		2007-03-27	0.152		2008-03-26	0.019		2009-03-27	0.033		2010-03-27	0.035		2011-03-27	0.073		2012-03-26	0.042		2013-03-27	0.024		2014-03-27	0.284		2015-03-27	0.073		2016-04-04	0.116
2000-05-20	0.575		2001-03-28	0.006		2002-04-05	0.306		2003-03-28	0.371		2004-03-27	0.004		2005-03-28	0.082		2006-03-28	0.042		2007-03-28	0.086		2008-03-27	0.203		2009-03-28	0.021		2010-03-28	0.067		2011-03-28	0.024		2012-03-27	0.029		2013-03-28	0.029		2014-03-28	0.36		2015-03-28	0.039		2016-04-05	0.057
2000-05-21	0.263		2001-03-29	0.029		2002-04-06	-0.001		2003-03-29	0.048		2004-03-28	0.011		2005-03-29	0.038		2006-03-29	0.055		2007-03-29	0.022		2008-03-28	0.157		2009-03-29	0.007		2010-03-29	0.024		2011-03-29	0.08		2012-03-28	0.058		2013-03-29	0.026		2014-03-29	0.276		2015-03-29	0.063		2016-04-06	0.09
2000-05-22	-0.002		2001-03-30	0.012		2002-04-07	-0.007		2003-03-30	0.01		2004-03-29	0.003		2005-03-30	0.033		2006-03-30	0.036		2007-03-30	0.098		2008-03-29	0.042		2009-03-30	0.04		2010-03-30	0.03		2011-03-30	0.031		2012-03-29	0.03		2013-03-30	0.024		2014-03-30	0.299		2015-03-30	0.069		2016-04-07	0.021
2000-05-23	0.3		2001-03-31	0.018		2002-04-08	0.009		2003-03-31	0.205		2004-03-30	0.003		2005-03-31	0.054		2006-03-31	0.022		2007-03-31	0.11		2008-03-30	0.212		2009-03-31	-0.002		2010-03-31	0.02		2011-03-31	0.006		2012-03-30	0.108		2013-03-31	0.036		2014-03-31	0.086		2015-03-31	0.258		2016-04-08	0.014
2000-05-24	0.22		2001-04-01	0.006		2002-04-09	0.005		2003-04-01	0.398		2004-03-31	0.02		2005-04-01	0.034		2006-04-01	0.032		2007-04-01	0.099		2008-03-31	0.271		2009-04-01	0.022		2010-04-01	0.006		2011-04-01	0.056		2012-03-31	0.184		2013-04-01	0.051		2014-04-01	0.349		2015-04-01	0.175		2016-04-09	0.142
2000-05-25	0.432		2001-04-02	0.067		2002-04-10	0.012		2003-04-02	0.12		2004-04-01	0.032		2005-04-02	0.066		2006-04-02	0.056		2007-04-02	0.067		2008-04-01	0.284		2009-04-02	-0.008		2010-04-02	0.035		2011-04-02	0.065		2012-04-01	0.098		2013-04-02	0.003		2014-04-02	0.209		2015-04-02	0.218		2016-04-10	0.074
2000-05-26	0.642		2001-04-03	0.013		2002-04-11	0.01		2003-04-03	0.287		2004-04-02	0.001		2005-04-03	0.039		2006-04-03	0.052		2007-04-03	0.089		2008-04-02	0.269		2009-04-03	-0.001		2010-04-03	0.028		2011-04-03	0.084		2012-04-02	0.167		2013-04-03	0.043		2014-04-03	0.122		2015-04-03	0.185		2016-04-11	0.205
2000-05-27	0.666		2001-04-04	0.017		2002-04-12	0.033		2003-04-04	0.085		2004-04-03	0.022		2005-04-04	0.018		2006-04-04	0.042		2007-04-04	0.124		2008-04-03	0.023		2009-04-04	0.014		2010-04-04	0.042		2011-04-04	0.079		2012-04-03	0.102		2013-04-04	0.039		2014-04-04	0.041		2015-04-04	0.044		2016-04-12	0.018
2000-05-28	0.595		2001-04-05	0.008		2002-04-13	0.003		2003-04-05	0.283		2004-04-04	-0.001		2005-04-05	0.093		2006-04-05	0.063		2007-04-05	0.17		2008-04-04	0.334		2009-04-05	-0.001		2010-04-05	0.031		2011-04-05	0.109		2012-04-04	0.054		2013-04-05	0.065		2014-04-05	0.299		2015-04-05	0.017		2016-04-13	0.067
2000-05-29	0		2001-04-06	0.008		2002-04-14	0.004		2003-04-06	0.321		2004-04-05	0.001		2005-04-06	-0.006		2006-04-06	0.044		2007-04-06	0.136		2008-04-05	0.21		2009-04-06	0.012		2010-04-06	0.047		2011-04-06	0.013		2012-04-05	0.141		2013-04-06	0.03		2014-04-06	0.369		2015-04-06	0.109		2016-04-14	0.007
2000-05-30	0.608		2001-04-07	0.022		2002-04-16	0.009		2003-04-07	0.423		2004-04-06	0.006		2005-04-07	0.005		2006-04-07	0.078		2007-04-07	0.055		2008-04-06	0.289		2009-04-07	0.002		2010-04-07	0.031		2011-04-07	0.229		2012-04-06	0.119		2013-04-07	0.038		2014-04-07	0.376		2015-04-07	0.236		2016-04-15	0.144
2000-05-31	0.234		2001-04-08	0.015		2002-04-17	0.01		2003-04-08	0.411		2004-04-07	0.007		2005-04-08	0.093		2006-04-08	0.035		2007-04-08	0.111		2008-04-07	0.215		2009-04-08	0.025		2010-04-08	0.013		2011-04-08	0.059		2012-04-07	0.105		2013-04-08	0.04		2014-04-08	0.442		2015-04-08	0.106		2016-04-16	0.133
2000-06-01	0.56		2001-04-09	0.022		2002-04-18	0.03		2003-04-09	0.424		2004-04-08	0.005		2005-04-09	-0.003		2006-04-09	0.112		2007-04-09	0.122		2008-04-08	0.254		2009-04-09	0.049		2010-04-09	0.047		2011-04-09	0.027		2012-04-08	0.018		2013-04-09	0.02		2014-04-09	0.397		2015-04-09	0.013		2016-04-17	0.192
2000-06-02	0.723		2001-04-10	0.01		2002-04-19	0.052		2003-04-10	0.295		2004-04-09	-0.01		2005-04-10	0.018		2006-04-10	0		2007-04-10	0.124		2008-04-09	0.415		2009-04-10	0.096		2010-04-10	0.025		2011-04-10	0.153		2012-04-09	0.172		2013-04-10	0.008		2014-04-10	0.454		2015-04-10	0.154		2016-04-18	0.113
2000-06-03	0.698		2001-04-11	0.049		2002-04-20	0.089		2003-04-11	0.014		2004-04-10	0.021		2005-04-11	0.004		2006-04-11	0.021		2007-04-11	0.217		2008-04-10	0.319		2009-04-11	0.039		2010-04-11	0.033		2011-04-11	0.218		2012-04-10	0.081		2013-04-11	0.031		2014-04-11	0.456		2015-04-11	0.213		2016-04-19	0.052
2000-06-04	0.743		2001-04-12	0.024		2002-04-21	0		2003-04-12	0.011		2004-04-11	-0.007		2005-04-12	0.159		2006-04-12	0.03		2007-04-12	0.303		2008-04-11	0.104		2009-04-12	0.055		2010-04-12	0.057		2011-04-12	0.183		2012-04-11	0.189		2013-04-12	0.039		2014-04-12	0.477		2015-04-12	0.227		2016-04-20	0.283
2000-06-05	0.558		2001-04-13	0.075		2002-04-22	0.014		2003-04-13	0.373		2004-04-12	0.01		2005-04-13	0.015		2006-04-13	0.028		2007-04-13	0.208		2008-04-12	0.167		2009-04-13	0.148		2010-04-13	0.101		2011-04-13	0.191		2012-04-12	0.259		2013-04-13	0.005		2014-04-13	0.391		2015-04-13	0.023		2016-04-21	-0.003
2000-06-06	0.347		2001-04-14	0.031		2002-04-23	0.032		2003-04-14	0.068		2004-04-13	0.012		2005-04-14	0.045		2006-04-14	0.042		2007-04-14	0.083		2008-04-13	0.07		2009-04-14	0.021		2010-04-14	0.029		2011-04-14	-0.001		2012-04-13	0.122		2013-04-14	0.043		2014-04-14	0.049		2015-04-14	0.297		2016-04-22	0.024
2000-06-07	0.715		2001-04-15	0.048		2002-04-24	0.128		2003-04-15	0.011		2004-04-14	0.031		2005-04-15	0.132		2006-04-15	0.038		2007-04-15	0.116		2008-04-14	0.404		2009-04-15	0.173		2010-04-15	0.04		2011-04-15	0.125		2012-04-14	0.099		2013-04-15	0.023		2014-04-15	0.503		2015-04-15	0.127		2016-04-23	0.023
2000-06-08	0.642		2001-04-16	0.115		2002-04-25	0.132		2003-04-16	0.008		2004-04-15	-0.004		2005-04-16	0.042		2006-04-16	0.087		2007-04-16	0.064		2008-04-15	0.451		2009-04-16	0.073		2010-04-16	0.045		2011-04-16	0.047		2012-04-15	0.209		2013-04-16	0.016		2014-04-16	0.488		2015-04-16	0.021		2016-04-24	0.116
2000-06-09	0.375		2001-04-17	0.03		2002-04-26	0.167		2003-04-17	0.02		2004-04-16	0.01		2005-04-17	0.123		2006-04-17	0.062		2007-04-17	0.19		2008-04-16	0.103		2009-04-17	0.184		2010-04-17	0.041		2011-04-17	0.165		2012-04-16	0.08		2013-04-17	0.029		2014-04-17	0.502		2015-04-17	0.019		2016-04-25	0.089
2000-06-10	0.499		2001-04-18	0.13		2002-04-27	0.139		2003-04-18	0.1		2004-04-17	-0.009		2005-04-18	0.033		2006-04-18	0.015		2007-04-18	0.145		2008-04-17	0.445		2009-04-18	0.136		2010-04-18	0.097		2011-04-18	0.25		2012-04-17	0.07		2013-04-18	0.02		2014-04-18	0.485		2015-04-18	0.439		2016-04-26	0.158
2000-06-11	0.731		2001-04-19	0.122		2002-04-28	0.013		2003-04-19	0.255		2004-04-18	0.006		2005-04-19	0.007		2006-04-19	0.022		2007-04-19	0.038		2008-04-18	-0.013		2009-04-19	0.072		2010-04-19	0.008		2011-04-19	0.007		2012-04-18	0.265		2013-04-19	0.045		2014-04-19	0.462		2015-04-19	0.039		2016-04-27	0.337
2000-06-12	0.365		2001-04-20	0.041		2002-04-29	0.066		2003-04-20	0.331		2004-04-19	0.016		2005-04-20	0.009		2006-04-20	0.084		2007-04-20	0.003		2008-04-19	0.428		2009-04-20	0.048		2010-04-20	0.011		2011-04-20	0.203		2012-04-19	0.044		2013-04-20	0.002		2014-04-20	0.108		2015-04-20	0.025		2016-04-28	0.338
2000-06-13	0.78		2001-04-21	0.16		2002-04-30	0.342		2003-04-21	0.233		2004-04-20	-0.01		2005-04-21	0.011		2006-04-21	0.002		2007-04-21	0.09		2008-04-20	0.005		2009-04-21	0.077		2010-04-21	0.039		2011-04-21	0.212		2012-04-20	0.115		2013-04-21	0.032		2014-04-21	0.323		2015-04-21	0.037		2016-04-29	0.289
2000-06-14	0.398		2001-04-22	0.041		2002-05-01	0.203		2003-04-22	0.116		2004-04-21	-0.001		2005-04-22	0.006		2006-04-22	0.006		2007-04-22	0.275		2008-04-21	0.176		2009-04-22	0.101		2010-04-22	0.107		2011-04-22	0.149		2012-04-21	0.16		2013-04-22	0.017		2014-04-22	0.471		2015-04-22	0.038		2016-04-30	0.183
2000-06-15	0.215		2001-04-23	0.217		2002-05-02	0.01		2003-04-23	0.429		2004-04-22	0.01		2005-04-23	0.022		2006-04-23	0.094		2007-04-23	0.075		2008-04-22	0.197		2009-04-23	0.187		2010-04-23	0.094		2011-04-23	0.118		2012-04-22	0.456		2013-04-23	0.004		2014-04-23	0.5		2015-04-23	0.021		2016-05-01	0.001
2000-06-16	0.705		2001-04-24	0.25		2002-05-03	0.027		2003-04-24	0.398		2004-04-23	0.018		2005-04-24	0.012		2006-04-24	0.051		2007-04-24	0.379		2008-04-23	0.214		2009-04-24	0.316		2010-04-24	0.157		2011-04-24	0.199		2012-04-23	0.402		2013-04-24	0.012		2014-04-24	0.453		2015-04-24	0.343		2016-05-02	0.307
2000-06-17	0.674		2001-04-25	0.263		2002-05-04	0.057		2003-04-25	0.182		2004-04-24	0.033		2005-04-25	0.11		2006-04-25	0.075		2007-04-25	0.398		2008-04-24	0.447		2009-04-25	0.311		2010-04-25	0.062		2011-04-25	0.013		2012-04-24	0.45		2013-04-25	0.054		2014-04-25	0.029		2015-04-25	0.436		2016-05-03	0.463
2000-06-18	0.79		2001-04-26	0.31		2002-05-05	0.338		2003-04-26	0.187		2004-04-25	0.009		2005-04-26	0.141		2006-04-26	0.22		2007-04-26	0.412		2008-04-25	0.048		2009-04-26	0.349		2010-04-26	0.035		2011-04-26	0.092		2012-04-25	0.015		2013-04-26	0.08		2014-04-26	0.198		2015-04-26	0.258		2016-05-04	0.46
2000-06-19	0.751		2001-04-27	0.335		2002-05-06	0.353		2003-04-27	0.091		2004-04-26	0.046		2005-04-27	0.011		2006-04-27	0.141		2007-04-27	0.448		2008-04-26	0.458		2009-04-27	0.38		2010-04-27	0.019		2011-04-27	0.398		2012-04-26	0.095		2013-04-27	0.028		2014-04-27	0.414		2015-04-27	0.507		2016-05-05	0.363
2000-06-20	0.49		2001-04-28	0.001		2002-05-07	0.396		2003-04-28	0.27		2004-04-27	0.001		2005-04-28	0.098		2006-04-28	0.196		2007-04-28	0.079		2008-04-27	0.35		2009-04-28	0.202		2010-04-28	0.005		2011-04-28	0.409		2012-04-27	0.286		2013-04-28	0.02		2014-04-28	0.53		2015-04-28	0.065		2016-05-06	0.037
2000-06-21	0.209		2001-04-29	0.131		2002-05-08	0.122		2003-04-29	0.179		2004-04-28	-0.01		2005-04-29	0.299		2006-04-29	0		2007-04-29	0.082		2008-04-28	0.002		2009-04-29	0.201		2010-04-29	0.089		2011-04-29	0.434		2012-04-28	0.001		2013-04-29	0.03		2014-04-29	0.449		2015-04-29	0.097		2016-05-07	0.395
2000-06-22	0.554		2001-04-30	0.014		2002-05-09	0.348		2003-04-30	0.24		2004-04-29	0.063		2005-04-30	0.001		2006-04-30	0.011		2007-04-30	0.418		2008-04-29	0.095		2009-04-30	0.361		2010-04-30	0.239		2011-04-30	0.34		2012-04-29	0.082		2013-04-30	0.262		2014-04-30	0.274		2015-04-30	0.394		2016-05-08	0.413
2000-06-23	0.145		2001-05-01	0.242		2002-05-10	0.22		2003-05-01	0.355		2004-04-30	0.058		2005-05-01	0.003		2006-05-01	0.086		2007-05-01	0.065		2008-04-30	0.007		2009-05-01	0.002		2010-05-01	0.262		2011-05-01	0.144		2012-04-30	0.063		2013-05-01	0.203		2014-05-01	0.237		2015-05-01	0.005		2016-05-09	0.49
2000-06-24	-0.004		2001-05-02	0.002		2002-05-11	0.001		2003-05-02	0.358		2004-05-01	0.008		2005-05-02	0.022		2006-05-02	0.133		2007-05-02	0.463		2008-05-01	0.48		2009-05-02	0.237		2010-05-02	0.015		2011-05-02	0.307		2012-05-01	0.173		2013-05-02	0.401		2014-05-02	0.427		2015-05-02	0.145		2016-05-10	0.109
2000-06-25	0.133		2001-05-03	0.259		2002-05-12	0.19		2003-05-03	0.454		2004-05-02	0.001		2005-05-03	0.087		2006-05-03	0.218		2007-05-03	0.006		2008-05-02	0.245		2009-05-03	0.161		2010-05-03	0.135		2011-05-03	0.126		2012-05-02	0.034		2013-05-03	0.415		2014-05-03	0.536		2015-05-03	-0.006		2016-05-11	0.009
2000-06-26	0.301		2001-05-04	-0.002		2002-05-13	0.009		2003-05-04	0.326		2004-05-03	0.003		2005-05-04	0.104		2006-05-04	0.405		2007-05-04	0.408		2008-05-03	0		2009-05-04	0.467		2010-05-04	0.349		2011-05-04	0.298		2012-05-03	0.01		2013-05-04	0.271		2014-05-04	0.506		2015-05-04	0.007		2016-05-12	0.065
2000-06-27	0.7		2001-05-05	0.225		2002-05-14	0.51		2003-05-05	0.134		2004-05-04	0.019		2005-05-05	0.185		2006-05-05	0.343		2007-05-05	0.072		2008-05-04	0.066		2009-05-05	0.226		2010-05-05	0.455		2011-05-05	0.424		2012-05-04	0.207		2013-05-05	0.466		2014-05-05	0.025		2015-05-05	0.015		2016-05-13	0.545
2000-06-28	0.698		2001-05-06	0.028		2002-05-15	0.566		2003-05-06	0.056		2004-05-05	0.016		2005-05-06	0.001		2006-05-06	0.106		2007-05-06	0.256		2008-05-05	0.084		2009-05-06	0.393		2010-05-06	0.44		2011-05-06	0.218		2012-05-05	0.291		2013-05-06	0.491		2014-05-06	0.15		2015-05-06	0.008		2016-05-14	0.146
2000-06-29	0.002		2001-05-07	0.045		2002-05-16	0.605		2003-05-07	0.029		2004-05-06	0.131		2005-05-07	0.043		2006-05-07	0.014		2007-05-07	-0.001		2008-05-06	0.057		2009-05-07	0.497		2010-05-07	0.485		2011-05-07	0.498		2012-05-06	0.16		2013-05-07	0.071		2014-05-07	0.298		2015-05-07	0.052		2016-05-15	0.474
2000-06-30	0.034		2001-05-08	0.022		2002-05-17	0.589		2003-05-08	0.104		2004-05-07	0.173		2005-05-08	0.03		2006-05-08	0.339		2007-05-08	0.043		2008-05-07	0.056		2009-05-08	0.495		2010-05-08	0.497		2011-05-08	0.284		2012-05-07	0.019		2013-05-08	0.012		2014-05-08	0.213		2015-05-08	0.075		2016-05-16	0.562
2000-07-01	0.327		2001-05-09	0.205		2002-05-18	0.025		2003-05-09	0.093		2004-05-08	0.075		2005-05-09	0.177		2006-05-09	0.09		2007-05-09	0.33		2008-05-08	0.092		2009-05-09	0.524		2010-05-09	0.369		2011-05-09	0.018		2012-05-08	0.264		2013-05-09	0.002		2014-05-09	0.122		2015-05-09	0.17		2016-05-17	0.516
2000-07-02	0.548		2001-05-10	0.25		2002-05-19	0.272		2003-05-10	-0.012		2004-05-09	0.28		2005-05-10	0.088		2006-05-10	0.153		2007-05-10	0.282		2008-05-09	0.04		2009-05-10	0.52		2010-05-10	0.015		2011-05-10	0.371		2012-05-09	0.309		2013-05-10	0.163		2014-05-10	0.222		2015-05-10	0.334		2016-05-18	0.574
2000-07-03	0.188		2001-05-11	0.43		2002-05-20	0.276		2003-05-11	0.007		2004-05-10	0		2005-05-11	0.241		2006-05-11	0.122		2007-05-11	0		2008-05-10	0.342		2009-05-11	0.009		2010-05-11	0.045		2011-05-11	0.164		2012-05-10	0.008		2013-05-11	0.007		2014-05-11	0.205		2015-05-11	0.46		2016-05-19	0.486
2000-07-04	0.294		2001-05-12	0.448		2002-05-21	0.249		2003-05-12	0.01		2004-05-11	0.339		2005-05-12	0.1		2006-05-12	0.392		2007-05-12	0.023		2008-05-11	0.079		2009-05-12	0.234		2010-05-12	0.295		2011-05-12	0.059		2012-05-11	0.227		2013-05-12	0.094		2014-05-12	0.018		2015-05-12	0.094		2016-05-20	0.09
2000-07-05	0.791		2001-05-13	0.498		2002-05-22	0.044		2003-05-13	0.145		2004-05-12	0.37		2005-05-13	0.129		2006-05-13	0.138		2007-05-13	0.063		2008-05-12	0.284		2009-05-13	0.523		2010-05-13	0.266		2011-05-13	0.078		2012-05-12	0.268		2013-05-13	0.024		2014-05-13	0.009		2015-05-13	0.015		2016-05-21	0.429
2000-07-06	0.572		2001-05-14	0.081		2002-05-23	0.529		2003-05-14	0.189		2004-05-13	0.397		2005-05-14	0.339		2006-05-14	0.274		2007-05-14	0.166		2008-05-13	0.201		2009-05-14	0.418		2010-05-14	0.063		2011-05-14	0.023		2012-05-13	0.192		2013-05-14	0.13		2014-05-14	0.012		2015-05-14	0.004		2016-05-22	0.73
2000-07-07	0.393		2001-05-15	0.018		2002-05-24	0.69		2003-05-15	0.247		2004-05-14	0.091		2005-05-15	0.134		2006-05-15	0.453		2007-05-15	0.015		2008-05-14	0.197		2009-05-15	0.331		2010-05-15	0.186		2011-05-15	0.218		2012-05-14	0.012		2013-05-15	0.336		2014-05-15	0.015		2015-05-15	0.014		2016-05-23	0.689
2000-07-08	0.721		2001-05-16	0.522		2002-05-25	0.555		2003-05-16	0.468		2004-05-15	0.191		2005-05-16	0.027		2006-05-16	0.454		2007-05-16	0.081		2008-05-15	0.259		2009-05-16	0.048		2010-05-16	0.129		2011-05-16	0.541		2012-05-15	0.011		2013-05-16	0.148		2014-05-16	0.102		2015-05-16	0.153		2016-05-24	0.035
2000-07-09	0.023		2001-05-17	0.078		2002-05-26	0.636		2003-05-17	0.102		2004-05-16	0.073		2005-05-17	0.499		2006-05-17	0.205		2007-05-17	0.01		2008-05-16	0.04		2009-05-17	0.338		2010-05-17	0.243		2011-05-17	0.48		2012-05-16	0.512		2013-05-17	0.007		2014-05-17	0.146		2015-05-17	0.308		2016-05-25	0.009
2000-07-10	0.322		2001-05-18	0.159		2002-05-27	0.356		2003-05-18	-0.016		2004-05-17	0.178		2005-05-18	0.416		2006-05-18	0.014		2007-05-18	0.075		2008-05-17	0.223		2009-05-18	0.009		2010-05-18	0.112		2011-05-18	0.114		2012-05-17	0.368		2013-05-18	0.517		2014-05-18	0.13		2015-05-18	0.268		2016-05-26	0.171
2000-07-11	0.345		2001-05-19	0.04		2002-05-28	0.011		2003-05-19	0.517		2004-05-18	0.068		2005-05-19	0.21		2006-05-19	0.291		2007-05-19	0.101		2008-05-18	0.029		2009-05-19	0.501		2010-05-19	0.009		2011-05-19	0.026		2012-05-18	0.373		2013-05-19	0.309		2014-05-19	0.214		2015-05-19	0.301		2016-05-27	0.71
2000-07-12	0.653		2001-05-20	0.22		2002-05-29	0.3		2003-05-20	0.371		2004-05-19	-0.002		2005-05-20	0.07		2006-05-20	0.523		2007-05-20	0.423		2008-05-19	0.49		2009-05-20	0.493		2010-05-20	0.074		2011-05-20	0.153		2012-05-19	0.558		2013-05-20	0.052		2014-05-20	0.19		2015-05-20	0.492		2016-05-28	0.14
2000-07-13	0.137		2001-05-21	0.052		2002-05-30	0.013		2003-05-21	0.033		2004-05-20	0.017		2005-05-21	0.184		2006-05-21	0.023		2007-05-21	0.202		2008-05-20	0.063		2009-05-21	0.675		2010-05-21	0.37		2011-05-21	0.228		2012-05-20	0.061		2013-05-21	0.065		2014-05-21	0.115		2015-05-21	0.49		2016-05-29	0.235
2000-07-14	0.228		2001-05-22	0.322		2002-05-31	0.159		2003-05-22	0.193		2004-05-21	0.014		2005-05-22	0.063		2006-05-22	0.2		2007-05-22	0.176		2008-05-21	0.509		2009-05-22	0.61		2010-05-22	0.447		2011-05-22	0.207		2012-05-21	0.226		2013-05-22	0.563		2014-05-22	0.079		2015-05-22	0.314		2016-05-30	0.213
2000-07-15	0.435		2001-05-23	0.434		2002-06-01	0.608		2003-05-23	0.003		2004-05-22	0.452		2005-05-23	0.276		2006-05-23	0.562		2007-05-23	0.01		2008-05-22	0.243		2009-05-23	0.581		2010-05-23	0.594		2011-05-23	0.186		2012-05-22	0.007		2013-05-23	0.112		2014-05-23	0.178		2015-05-23	0.233		2016-05-31	0.512
2000-07-16	0.104		2001-05-24	0.596		2002-06-02	0.54		2003-05-24	0.552		2004-05-23	0.156		2005-05-24	0.505		2006-05-24	0.456		2007-05-24	-0.004		2008-05-23	0.074		2009-05-24	0.191		2010-05-24	0.078		2011-05-24	0.447		2012-05-23	0.043		2013-05-24	0.354		2014-05-24	0.666		2015-05-24	0.037		2016-06-01	0.35
2000-07-17	0.291		2001-05-25	0.139		2002-06-03	0.685		2003-05-25	0.012		2004-05-24	0.401		2005-05-25	0.409		2006-05-25	0.059		2007-05-25	0.15		2008-05-24	0.039		2009-05-25	0.691		2010-05-25	0.556		2011-05-25	0.053		2012-05-24	0.106		2013-05-25	0.124		2014-05-25	0.005		2015-05-25	0.057		2016-06-02	0.391
2000-07-18	0.083		2001-05-26	0.452		2002-06-04	0.599		2003-05-26	0.113		2004-05-25	0.175		2005-05-26	0.525		2006-05-26	0.156		2007-05-26	0.018		2008-05-25	0.525		2009-05-26	0.717		2010-05-26	0.731		2011-05-26	0.268		2012-05-25	0.073		2013-05-26	0.597		2014-05-26	0.207		2015-05-26	0.511		2016-06-03	0.474
2000-07-19	0.032		2001-05-27	0.3		2002-06-05	0.56		2003-05-27	0		2004-05-26	0.325		2005-05-27	0.029		2006-05-27	0.352		2007-05-27	0.027		2008-05-26	0.526		2009-05-27	0.661		2010-05-27	0.574		2011-05-27	0.108		2012-05-26	0.084		2013-05-27	0.003		2014-05-27	0.414		2015-05-27	0.349		2016-06-04	0.519
2000-07-20	0.128		2001-05-28	0.153		2002-06-06	0.576		2003-05-28	0.09		2004-05-27	0.079		2005-05-28	0.079		2006-05-28	0.625		2007-05-28	0.136		2008-05-27	0.029		2009-05-28	0.036		2010-05-28	0.093		2011-05-28	0.005		2012-05-27	0.019		2013-05-28	0.151		2014-05-28	0.022		2015-05-28	0.286		2016-06-05	0.454
2000-07-21	0.1		2001-05-29	0.132		2002-06-07	0.305		2003-05-29	0.046		2004-05-28	0.322		2005-05-29	0.431		2006-05-29	0.091		2007-05-29	0.364		2008-05-28	0.098		2009-05-29	0.313		2010-05-29	0.035		2011-05-29	0.145		2012-05-28	0.383		2013-05-29	0.025		2014-05-29	0.16		2015-05-29	0.029		2016-06-06	0.052
2000-07-22	0.112		2001-05-30	0.352		2002-06-08	0.603		2003-05-30	0.561		2004-05-29	0.095		2005-05-30	0.597		2006-05-30	0.49		2007-05-30	0.701		2008-05-29	0.013		2009-05-30	0.15		2010-05-30	0.439		2011-05-30	0.156		2012-05-29	0.455		2013-05-30	0.503		2014-05-30	0.144		2015-05-30	0.337		2016-06-07	0.145
2000-07-23	0		2001-05-31	0.111		2002-06-09	0.204		2003-05-31	0.603		2004-05-30	0.153		2005-05-31	0.248		2006-05-31	0.512		2007-05-31	0.326		2008-05-30	-0.001		2009-05-31	0.119		2010-05-31	0.454		2011-05-31	0		2012-05-30	0.21		2013-05-31	0.117		2014-05-31	0.454		2015-05-31	0.392		2016-06-08	0.027
2000-07-24	0.637		2001-06-01	0.235		2002-06-10	0.018		2003-06-01	0.633		2004-05-31	0.257		2005-06-01	0.007		2006-06-01	0.226		2007-06-01	0.043		2008-05-31	0.018		2009-06-01	0.04		2010-06-01	0.66		2011-06-01	0.047		2012-05-31	0.056		2013-06-01	0.043		2014-06-01	0.714		2015-06-01	0.352		2016-06-09	0.061
2000-07-25	0.672		2001-06-02	0.509		2002-06-11	0.406		2003-06-02	0.586		2004-06-01	0.643		2005-06-02	0.698		2006-06-02	0.052		2007-06-02	0.055		2008-06-01	0.275		2009-06-02	0.025		2010-06-02	0.501		2011-06-02	0.056		2012-06-01	0.344		2013-06-02	0.126		2014-06-02	0.711		2015-06-02	0.244		2016-06-10	0.059
2000-07-26	0.244		2001-06-03	0.575		2002-06-12	0.207		2003-06-03	0.237		2004-06-02	0.211		2005-06-03	0.667		2006-06-03	0.731		2007-06-03	0.013		2008-06-02	0.494		2009-06-03	0.014		2010-06-03	0.78		2011-06-03	0.102		2012-06-02	0.325		2013-06-03	0.4		2014-06-03	0.616		2015-06-03	0.447		2016-06-11	0.113
2000-07-27	0.532		2001-06-04	0.249		2002-06-13	0.273		2003-06-04	0.05		2004-06-03	0.686		2005-06-04	0.313		2006-06-04	0.396		2007-06-04	0.021		2008-06-03	0.058		2009-06-04	0.058		2010-06-04	0.591		2011-06-04	0.482		2012-06-03	0.409		2013-06-04	0.723		2014-06-04	0.035		2015-06-04	0.043		2016-06-12	0.089
2000-07-28	-0.006		2001-06-05	0.013		2002-06-14	0.521		2003-06-05	0.006		2004-06-04	0.595		2005-06-05	0.435		2006-06-05	0.348		2007-06-05	0.676		2008-06-04	0.031		2009-06-05	0.154		2010-06-05	0.735		2011-06-05	0.217		2012-06-04	0.271		2013-06-05	0.526		2014-06-05	0.029		2015-06-05	0.098		2016-06-13	0.082
2000-07-29	0.096		2001-06-06	0.736		2002-06-15	0.543		2003-06-06	0.01		2004-06-05	0.676		2005-06-06	0.561		2006-06-06	0.024		2007-06-06	0.771		2008-06-05	0.168		2009-06-06	0.055		2010-06-06	0.294		2011-06-06	0.29		2012-06-05	0.613		2013-06-06	0.584		2014-06-06	0.152		2015-06-06	0.009		2016-06-14	0.303
2000-07-30	0.029		2001-06-07	0.745		2002-06-16	0.258		2003-06-07	-0.004		2004-06-06	0.445		2005-06-07	0.369		2006-06-07	-0.001		2007-06-07	0.762		2008-06-06	0.418		2009-06-07	0.108		2010-06-07	0.48		2011-06-07	0.097		2012-06-06	0.391		2013-06-07	0.339		2014-06-07	0.774		2015-06-07	0.014		2016-06-15	0.381
2000-07-31	0.612		2001-06-08	0.542		2002-06-17	0.453		2003-06-08	0.038		2004-06-07	0.072		2005-06-08	0.105		2006-06-08	0.011		2007-06-08	0.784		2008-06-07	0.189		2009-06-08	0.201		2010-06-08	0.33		2011-06-08	0.076		2012-06-07	0.058		2013-06-08	0.165		2014-06-08	0.227		2015-06-08	0.353		2016-06-16	0.115
2000-08-01	0.516		2001-06-09	0.404		2002-06-18	0.176		2003-06-09	0.031		2004-06-08	0.576		2005-06-09	0.364		2006-06-09	0.03		2007-06-09	0.589		2008-06-08	0.29		2009-06-09	0.216		2010-06-09	0.641		2011-06-09	0.165		2012-06-08	0.496		2013-06-09	0.159		2014-06-09	0.028		2015-06-09	0.358		2016-06-17	0.129
2000-08-02	0.488		2001-06-10	0.492		2002-06-19	0.03		2003-06-10	0.502		2004-06-09	0.643		2005-06-10	0.128		2006-06-10	0.057		2007-06-10	0.384		2008-06-09	0.742		2009-06-10	0.067		2010-06-10	0.712		2011-06-10	0.555		2012-06-09	0.082		2013-06-10	0.151		2014-06-10	0.132		2015-06-10	0.199		2016-06-18	0.029
2000-08-03	0.623		2001-06-11	0.593		2002-06-20	0.005		2003-06-11	0.699		2004-06-10	0.401		2005-06-11	0.286		2006-06-11	0.205		2007-06-11	0.077		2008-06-10	0.575		2009-06-11	-0.003		2010-06-11	0.406		2011-06-11	0.494		2012-06-10	0		2013-06-11	0.593		2014-06-11	0.409		2015-06-11	0.101		2016-06-19	0.445
2000-08-04	0.751		2001-06-12	0.304		2002-06-21	0.443		2003-06-12	0.669		2004-06-11	0.742		2005-06-12	0.39		2006-06-12	-0.004		2007-06-12	0.239		2008-06-11	0.706		2009-06-12	0.536		2010-06-12	0.469		2011-06-12	0.618		2012-06-11	0.007		2013-06-12	0.012		2014-06-12	0.726		2015-06-12	0.651		2016-06-20	0.048
2000-08-05	0.713		2001-06-13	0.502		2002-06-22	0.565		2003-06-13	0.417		2004-06-12	0.167		2005-06-13	0.029		2006-06-13	0.151		2007-06-13	0.773		2008-06-12	0.77		2009-06-13	0.418		2010-06-13	0.143		2011-06-13	0.744		2012-06-12	0.208		2013-06-13	0.233		2014-06-13	0.607		2015-06-13	0.68		2016-06-21	0.174
2000-08-18	0		2001-06-14	0.063		2002-06-23	0.743		2003-06-14	0.715		2004-06-13	0.728		2005-06-14	0.027		2006-06-14	0.013		2007-06-14	0.625		2008-06-13	0.762		2009-06-14	0.329		2010-06-14	0.406		2011-06-14	0.482		2012-06-13	0.176		2013-06-14	0.476		2014-06-14	0.614		2015-06-14	0.626		2016-06-22	0.365
2000-08-19	0.566		2001-06-15	0.321		2002-06-24	0.559		2003-06-15	0.229		2004-06-14	0.683		2005-06-15	0.006		2006-06-15	0.028		2007-06-15	0.452		2008-06-14	0.771		2009-06-15	0.494		2010-06-15	0.319		2011-06-15	0.311		2012-06-14	0.294		2013-06-15	0.276		2014-06-15	0.652		2015-06-15	0.199		2016-06-23	0.828
2000-08-20	0.719		2001-07-03	0		2002-06-25	0.313		2003-06-16	0.526		2004-06-15	0.68		2005-06-16	0.235		2006-06-16	-0.001		2007-06-16	0.486		2008-06-15	0.742		2009-06-16	0.594		2010-06-16	0.479		2011-06-16	0.372		2012-06-15	0.436		2013-06-16	0.673		2014-06-16	0.55		2015-06-16	0.599		2016-06-24	0.582
2000-08-21	0.415		2001-07-04	0.537		2002-06-26	0.562		2003-06-17	0.508		2004-06-16	0.453		2005-06-17	0.419		2006-06-17	0.064		2007-06-17	0.357		2008-06-16	0.57		2009-06-17	0.023		2010-06-17	0.474		2011-06-17	0.767		2012-06-16	0.139		2013-06-17	0.41		2014-06-17	0.33		2015-06-17	0.067		2016-06-25	0.829
2000-08-22	0.034		2001-07-05	0.661		2002-06-27	0.074		2003-06-18	0.477		2004-06-17	0.306		2005-06-18	0.536		2006-06-18	0.02		2007-06-18	0.019		2008-06-17	0.679		2009-06-18	0.584		2010-06-18	0.505		2011-06-18	0.433		2012-06-17	0.252		2013-06-18	0.284		2014-06-18	0.039		2015-06-18	0.556		2016-06-26	0.786
2000-08-23	0.007		2001-07-06	0.606		2002-06-28	0.186		2003-06-19	0.225		2004-06-18	0.211		2005-06-19	0.434		2006-06-19	0.216		2007-06-19	0.079		2008-06-18	0.207		2009-06-19	0.011		2010-06-19	0.401		2011-06-19	0.072		2012-06-18	0.553		2013-06-19	0.091		2014-06-19	0.427		2015-06-19	0.783		2016-06-27	0.627
2000-08-24	0.001		2001-07-07	0.8		2002-06-29	0.136		2003-06-20	0.787		2004-06-19	0.562		2005-06-20	0.167		2006-06-20	0.184		2007-06-20	0.744		2008-06-19	0		2009-06-20	0.065		2010-06-20	0.245		2011-06-20	0.041		2012-06-19	0.634		2013-06-20	0.199		2014-06-20	0.309		2015-06-20	0.832		2016-06-28	0.17
2000-08-25	0.367		2001-07-08	-0.001		2002-06-30	0.121		2003-06-21	0.086		2004-06-20	0.748		2005-06-21	0.576		2006-06-21	0		2007-06-21	0.585		2008-06-20	0.003		2009-06-21	0.093		2010-06-21	0.371		2011-06-21	0.179		2012-06-20	0.666		2013-06-21	0.436		2014-06-21	0.691		2015-06-21	0.083		2016-06-29	0.249
2000-08-26	0.751		2001-07-09	0.027		2002-07-01	0.378		2003-06-22	0.421		2004-06-21	0.665		2005-06-22	0.355		2006-06-22	0.367		2007-06-22	0.235		2008-06-21	0.122		2009-06-22	0.109		2010-06-22	0.785		2011-06-22	0.02		2012-06-21	0.662		2013-06-22	0.634		2014-06-22	0.605		2015-06-22	0.255		2016-06-30	0.188
2000-08-27	0.239		2001-07-10	0.065		2002-07-02	0.268		2003-06-23	0.701		2004-06-22	0.797		2005-06-23	0.808		2006-06-23	0.43		2007-06-23	0.638		2008-06-22	0.281		2009-06-23	0.167		2010-06-23	0.661		2011-06-23	0.782		2012-06-22	0.629		2013-06-23	0.707		2014-06-23	0.547		2015-06-23	0.34		2016-07-01	0.297
2000-08-28	0.525		2001-07-11	0.263		2002-07-03	0.185		2003-06-24	0.005		2004-06-23	0.71		2005-06-24	0.274		2006-06-24	0.596		2007-06-24	0.048		2008-06-23	0.151		2009-06-24	0.269		2010-06-24	0.824		2011-06-24	0.644		2012-06-23	0.393		2013-06-24	0.63		2014-06-24	0.411		2015-06-24	0.727		2016-07-02	0.758
2000-08-29	0.116		2001-07-12	0.237		2002-07-04	0.279		2003-06-25	0.405		2004-06-24	0.243		2005-06-25	0.803		2006-06-25	0.6		2007-06-25	0.006		2008-06-24	0.299		2009-06-25	0.097		2010-06-25	0.784		2011-06-25	0.559		2012-06-24	0.157		2013-06-25	0.715		2014-06-25	0.228		2015-06-25	0.64		2016-07-03	0.834
2000-08-30	0.742		2001-07-13	0.027		2002-07-05	0.599		2003-06-26	0.002		2004-06-25	0.672		2005-06-26	0.556		2006-06-26	0.023		2007-06-26	0.106		2008-06-25	0.767		2009-06-26	0.193		2010-06-26	0.797		2011-06-26	0.808		2012-06-25	0.014		2013-06-26	0.35		2014-06-26	0.798		2015-06-26	0.838		2016-07-04	0.629
2000-08-31	0.733		2001-07-14	0.055		2002-07-06	0.419		2003-06-27	-0.009		2004-06-26	0.033		2005-06-27	0.706		2006-06-27	0.794		2007-06-27	0.606		2008-06-26	0.262		2009-06-27	0.486		2010-06-27	0.515		2011-06-27	0.694		2012-06-26	0.239		2013-06-27	0.17		2014-06-27	0.692		2015-06-27	0.796		2016-07-05	0.464
2000-09-01	0.712		2001-07-15	0.818		2002-07-07	0.441		2003-06-28	0.017		2004-06-27	0.003		2005-06-28	0.591		2006-06-28	0.806		2007-06-28	0.46		2008-06-27	0.331		2009-06-28	0.173		2010-06-28	0.732		2011-06-28	0.624		2012-06-27	0.815		2013-06-28	0.146		2014-06-28	0.591		2015-06-28	0.676		2016-07-06	0.783
2000-09-02	0.281		2001-07-16	0.774		2002-07-08	0.142		2003-06-29	0.01		2004-06-28	0.543		2005-06-29	0.455		2006-06-29	0.733		2007-06-29	0.409		2008-06-28	0.214		2009-06-29	0.014		2010-06-29	0.569		2011-06-29	0.42		2012-06-28	0.035		2013-06-29	0.27		2014-06-29	0.738		2015-06-29	0.507		2016-07-07	0.779
2000-09-03	0.183		2001-07-17	0.363		2002-07-09	0.273		2003-06-30	0.611		2004-06-29	0.67		2005-06-30	0.703		2006-06-30	0.555		2007-06-30	0.513		2008-06-29	0.116		2009-06-30	0.166		2010-06-30	0.428		2011-06-30	0.141		2012-06-29	0.011		2013-06-30	0.553		2014-06-30	0.756		2015-06-30	0.435		2016-07-08	0.594
2000-09-04	0.228		2001-07-18	0.09		2002-07-10	0.486		2003-07-01	0.266		2004-06-30	0.517		2005-07-01	0.367		2006-07-01	0.615		2007-07-01	0.684		2008-06-30	0.26		2009-07-01	0.41		2010-07-01	0.474		2011-07-01	0.726		2012-06-30	0.238		2013-07-01	0.152		2014-07-01	0.476		2015-07-01	0.009		2016-07-09	0.732
2000-09-05	0.741		2001-07-19	0.533		2002-07-11	0.027		2003-07-02	0.002		2004-07-01	0.19		2005-07-02	0.798		2006-07-02	0.524		2007-07-02	0.553		2008-07-01	0.46		2009-07-02	0.097		2010-07-02	0.522		2011-07-02	0.314		2012-07-01	0.628		2013-07-02	0.026		2014-07-02	0.617		2015-07-02	0.258		2016-07-10	0.225
2000-09-06	0.702		2001-07-20	0.156		2002-07-12	0.097		2003-07-03	0.649		2004-07-02	0.042		2005-07-03	0.196		2006-07-03	0.09		2007-07-03	0.689		2008-07-02	0.385		2009-07-03	0.814		2010-07-03	0.005		2011-07-03	0.828		2012-07-02	0		2013-07-03	0.014		2014-07-03	0.062		2015-07-03	0.348		2016-07-11	0.122
2000-09-07	0.373		2001-07-21	0.595		2002-07-13	0.022		2003-07-04	0.357		2004-07-03	0.023		2005-07-04	0.07		2006-07-04	0.545		2007-07-04	0.631		2008-07-03	0.142		2009-07-04	0.805		2010-07-04	0.031		2011-07-04	0.713		2012-07-03	0.34		2013-07-04	0.012		2014-07-04	0.27		2015-07-04	0.44		2016-07-12	0.513
2000-09-08	0.031		2001-07-22	0.053		2002-07-14	0.22		2003-07-05	0.014		2004-07-04	0.072		2005-07-05	0.021		2006-07-05	0.815		2007-07-05	0.004		2008-07-04	0.274		2009-07-05	0.309		2010-07-05	0.016		2011-07-05	0.763		2012-07-04	0.335		2013-07-05	0.311		2014-07-05	0.454		2015-07-05	0.682		2016-07-13	0.834
2000-09-09	0.008		2001-07-23	0.7		2002-07-15	0.555		2003-07-06	0.107		2004-07-05	0.039		2005-07-06	0.013		2006-07-06	0.045		2007-07-06	0.556		2008-07-05	-0.007		2009-07-06	-0.008		2010-07-06	0.095		2011-07-06	0.258		2012-07-05	0.568		2013-07-06	0.766		2014-07-06	0.812		2015-07-06	0.807		2016-07-14	0.843
2000-09-10	0.096		2001-07-24	0.319		2002-07-16	0.713		2003-07-07	0.062		2004-07-06	0.082		2005-07-07	0.099		2006-07-07	0.558		2007-07-07	0.808		2008-07-06	0.028		2009-07-07	0.133		2010-07-07	0.295		2011-07-07	0.075		2012-07-06	0.624		2013-07-07	-0.004		2014-07-07	0.345		2015-07-07	0.434		2016-07-15	0.587
2000-09-11	0.638		2001-07-25	0.795		2002-07-17	0.058		2003-07-08	0.147		2004-07-07	0.286		2005-07-08	0.268		2006-07-08	0.759		2007-07-08	0.696		2008-07-07	0.502		2009-07-08	0.116		2010-07-08	0.687		2011-07-08	0.034		2012-07-07	0.658		2013-07-08	0.55		2014-07-08	0.002		2015-07-08	0.78		2016-07-16	0.243
2000-09-12	0.596		2001-07-26	0.016		2002-07-18	0.127		2003-07-09	0.465		2004-07-08	0.51		2005-07-09	0.535		2006-07-09	0.726		2007-07-09	0.296		2008-07-08	0.82		2009-07-09	0.009		2010-07-09	0.23		2011-07-09	0.094		2012-07-08	0.413		2013-07-09	0.456		2014-07-09	0.008		2015-07-09	0.391		2016-07-17	0.191
2000-09-13	0.601		2001-07-27	0.009		2002-07-19	0.673		2003-07-10	0.49		2004-07-09	0.591		2005-07-10	0.722		2006-07-10	0.775		2007-07-10	0.009		2008-07-09	0.034		2009-07-10	0.11		2010-07-10	0.632		2011-07-10	0.17		2012-07-09	0.194		2013-07-10	0.626		2014-07-10	0.345		2015-07-10	0.783		2016-07-18	0.54
2000-09-14	0.597		2001-07-28	0.055		2002-07-20	0.457		2003-07-11	0.2		2004-07-10	0.666		2005-07-11	0.625		2006-07-11	0.403		2007-07-11	0.349		2008-07-10	0.719		2009-07-11	0.307		2010-07-11	0.641		2011-07-11	0.263		2012-07-10	0.386		2013-07-11	0.837		2014-07-11	0.349		2015-07-11	0.307		2016-07-19	0.832
2000-09-15	0.551		2001-07-29	0.113		2002-07-21	0.484		2003-07-12	0.002		2004-07-11	0.689		2005-07-12	0.595		2006-07-12	0.672		2007-07-12	0.528		2008-07-11	0.084		2009-07-12	0.013		2010-07-12	0.404		2011-07-12	0.492		2012-07-11	0.133		2013-07-12	0.708		2014-07-12	0.297		2015-07-12	0.864		2016-07-20	0.699
2000-09-16	0.5		2001-07-30	0.469		2002-07-22	0.444		2003-07-13	0.037		2004-07-12	0.7		2005-07-13	0.624		2006-07-13	0.008		2007-07-13	0.719		2008-07-12	-0.006		2009-07-13	0.047		2010-07-13	0.714		2011-07-13	0.277		2012-07-12	0.531		2013-07-13	0.748		2014-07-13	0.366		2015-07-13	0.729		2016-07-21	0.098
2000-09-17	0.583		2001-07-31	0.573		2002-07-23	0.049		2003-07-14	0.105		2004-07-13	0.688		2005-07-14	0.139		2006-07-14	0.014		2007-07-14	0.781		2008-07-13	0.007		2009-07-14	0.039		2010-07-14	0.058		2011-07-14	0.299		2012-07-13	0.592		2013-07-14	0.614		2014-07-14	0.441		2015-07-14	0.526		2016-07-22	0.035
2000-09-18	0.557		2001-08-01	0.412		2002-07-24	0.088		2003-07-15	0.26		2004-07-14	0.796		2005-07-15	0.607		2006-07-15	0.079		2007-07-15	0.697		2008-07-14	0.584		2009-07-15	0.302		2010-07-15	0.041		2011-07-15	0.078		2012-07-14	0.531		2013-07-15	0.419		2014-07-15	0.253		2015-07-15	0.839		2016-07-23	0.001
2000-09-19	0.193		2001-08-02	0.543		2002-07-25	0.525		2003-07-16	0.135		2004-07-15	0.733		2005-07-16	0.299		2006-07-16	0.05		2007-07-16	0.092		2008-07-15	0.363		2009-07-16	0.231		2010-07-16	0.014		2011-07-16	0.382		2012-07-15	0.112		2013-07-16	-0.004		2014-07-16	0.581		2015-07-16	0.796		2016-07-24	0.11
2000-09-20	0.475		2001-08-03	0.603		2002-07-26	0.881		2003-07-17	0.135		2004-07-16	0.676		2005-07-17	0.647		2006-07-17	0.106		2007-07-17	0.784		2008-07-16	0.477		2009-07-17	0.127		2010-07-17	0.02		2011-07-17	0.491		2012-07-16	0.541		2013-07-17	0.668		2014-07-17	0.486		2015-07-17	0.297		2016-07-25	0.858
2000-09-21	0.517		2001-08-04	0.416		2002-07-27	0.831		2003-07-18	0		2004-07-17	0.338		2005-07-18	0.639		2006-07-18	0.32		2007-07-18	0.206		2008-07-17	0.238		2009-07-18	0.608		2010-07-18	0.041		2011-07-18	0.704		2012-07-17	0.541		2013-07-18	0.281		2014-07-18	0.487		2015-07-18	0.782		2016-07-26	0.041
2000-09-22	0.427		2001-08-05	0.014		2002-07-28	0.65		2003-07-19	0.004		2004-07-18	0.069		2005-07-19	0.304		2006-07-19	0.674		2007-07-19	0.609		2008-07-18	0.625		2009-07-19	0.326		2010-07-19	0.245		2011-07-19	0.656		2012-07-18	0.297		2013-07-19	0.452		2014-07-19	0.131		2015-07-19	0.821		2016-07-27	0.244
2000-09-23	0.045		2001-08-06	0.436		2002-07-29	0.731		2003-07-20	0.218		2004-07-19	0.057		2005-07-20	0.36		2006-07-20	0.288		2007-07-20	0.079		2008-07-19	0.484		2009-07-20	0.195		2010-07-20	0.366		2011-07-20	0.579		2012-07-19	0.168		2013-07-20	0.044		2014-07-20	0.163		2015-07-20	0.694		2016-07-28	0.238
2000-09-24	0.068		2001-08-07	0.555		2002-07-30	0.072		2003-07-21	0.318		2004-07-20	0.73		2005-07-21	0.311		2006-07-21	0.047		2007-07-21	0.098		2008-07-20	0.501		2009-07-21	0.098		2010-07-21	0.244		2011-07-21	0.597		2012-07-20	0.387		2013-07-21	0.074		2014-07-21	0.003		2015-07-21	0.045		2016-07-29	0.446
2000-09-25	0.152		2001-08-08	0.294		2002-07-31	0.681		2003-07-22	0.074		2004-07-21	0.782		2005-07-22	0.438		2006-07-22	0.004		2007-07-22	0.341		2008-07-21	0.006		2009-07-22	0.032		2010-07-22	0.544		2011-07-22	0.064		2012-07-21	0.066		2013-07-22	0.476		2014-07-22	0.465		2015-07-22	0.275		2016-07-30	0.734
2000-09-26	0.208		2001-08-09	0.753		2002-08-01	0.678		2003-07-23	0.437		2004-07-22	0.712		2005-07-23	0.277		2006-07-23	-0.002		2007-07-23	0.129		2008-07-22	0.669		2009-07-23	0.438		2010-07-23	0.658		2011-07-23	0.42		2012-07-22	-0.002		2013-07-23	0.031		2014-07-23	0.742		2015-07-23	0.831		2016-07-31	0.515
2000-09-27	0.421		2001-08-10	0.79		2002-08-02	0.228		2003-07-24	0.09		2004-07-23	0.634		2005-07-24	0.749		2006-07-24	0.716		2007-07-24	0.747		2008-07-23	0.635		2009-07-24	0.234		2010-07-24	0.343		2011-07-24	0.272		2012-07-23	0.602		2013-07-24	0.064		2014-07-24	0.735		2015-07-24	0.811		2016-08-01	0.838
2000-09-28	0.431		2001-08-11	0.409		2002-08-03	0.606		2003-07-25	0.016		2004-07-24	0.818		2005-07-25	-0.002		2006-07-25	0.684		2007-07-25	0.234		2008-07-24	0.66		2009-07-25	0.269		2010-07-25	0.141		2011-07-25	0.098		2012-07-24	0.382		2013-07-25	0.105		2014-07-25	0.853		2015-07-25	0.065		2016-08-02	0.506
2000-09-29	0.044		2001-08-12	0.243		2002-08-04	0.049		2003-07-26	0.025		2004-07-25	0.799		2005-07-26	0.133		2006-07-26	0.759		2007-07-26	0.757		2008-07-25	0.72		2009-07-26	0.532		2010-07-26	0.106		2011-07-26	0.015		2012-07-25	0.301		2013-07-26	0.102		2014-07-26	0.816		2015-07-26	0.005		2016-08-03	0.291
2000-09-30	0.293		2001-08-13	0.768		2002-08-05	0.092		2003-07-27	0.005		2004-07-26	0.621		2005-07-27	0.743		2006-07-27	0.68		2007-07-27	0.793		2008-07-26	0.375		2009-07-27	0.791		2010-07-27	0.137		2011-07-27	0.263		2012-07-26	0.023		2013-07-27	0.011		2014-07-27	0.517		2015-07-27	0.004		2016-08-04	0.779
2000-10-01	0.011		2001-08-14	0.622		2002-08-06	0.243		2003-07-28	0.211		2004-07-27	0.38		2005-07-28	0.538		2006-07-28	0.647		2007-07-28	0.593		2008-07-27	0.602		2009-07-28	0.594		2010-07-28	0.211		2011-07-28	0.163		2012-07-27	0.558		2013-07-28	0.037		2014-07-28	0.37		2015-07-28	0.028		2016-08-05	0.2
2000-10-02	0.413		2001-08-15	0.36		2002-08-07	0.553		2003-07-29	0.048		2004-07-28	0.66		2005-07-29	0.385		2006-07-29	0.776		2007-07-29	0.643		2008-07-28	0.171		2009-07-29	0.549		2010-07-29	0.294		2011-07-29	0.214		2012-07-28	0.61		2013-07-29	0.142		2014-07-29	0.472		2015-07-29	0.84		2016-08-06	0.204
2000-10-03	0.408		2001-08-16	0.264		2002-08-08	0.611		2003-07-30	0.134		2004-07-29	0.667		2005-07-30	0.661		2006-07-30	0.162		2007-07-30	0.528		2008-07-29	0.12		2009-07-30	0.479		2010-07-30	0.03		2011-07-30	-0.001		2012-07-29	0.303		2013-07-30	0.023		2014-07-30	0.391		2015-07-30	0.541		2016-08-07	0.621
2000-10-04	0.104		2001-08-17	0.288		2002-08-09	0.605		2003-07-31	0.188		2004-07-30	-0.004		2005-07-31	0.762		2006-07-31	0.007		2007-07-31	0.398		2008-07-30	0.581		2009-07-31	0.539		2010-07-31	0.002		2011-07-31	0.029		2012-07-30	0.741		2013-07-31	0.318		2014-07-31	0.247		2015-07-31	0.898		2016-08-08	0.757
2000-10-05	0.35		2001-08-18	0.078		2002-08-10	0.625		2003-08-01	0.026		2004-07-31	0.479		2005-08-01	0.792		2006-08-01	0.03		2007-08-01	0.436		2008-07-31	0.294		2009-08-01	0.124		2010-08-01	0.631		2011-08-01	0.07		2012-07-31	0.833		2013-08-01	0.286		2014-08-01	0.471		2015-08-01	0.566		2016-08-09	0.329
2000-10-06	0.02		2001-08-19	0.332		2002-08-11	0.641		2003-08-02	0.007		2004-08-01	0.134		2005-08-02	0.649		2006-08-02	0.111		2007-08-02	0.581		2008-08-01	0.095		2009-08-02	0.023		2010-08-02	0.606		2011-08-02	0.033		2012-08-01	0.778		2013-08-02	0.071		2014-08-02	0.127		2015-08-02	0.054		2016-08-10	0.051
2000-10-07	0.013		2001-08-20	0.025		2002-08-12	0.738		2003-08-03	0.1		2004-08-02	0.596		2005-08-03	0.1		2006-08-03	0.712		2007-08-03	0.594		2008-08-02	0.816		2009-08-03	0.298		2010-08-03	0.001		2011-08-03	0.332		2012-08-02	0.51		2013-08-03	0.25		2014-08-03	0.062		2015-08-03	0.057		2016-08-11	0.006
2000-10-08	-0.006		2001-08-21	0.014		2002-08-13	0.416		2003-08-04	0.261		2004-08-03	0.076		2005-08-04	0.82		2006-08-04	0.781		2007-08-04	0.579		2008-08-03	0.664		2009-08-04	0.748		2010-08-04	0.04		2011-08-04	0.55		2012-08-03	0.37		2013-08-04	0.244		2014-08-04	0.396		2015-08-04	0.125		2016-08-12	0.501
2000-10-09	0.038		2001-08-22	0.556		2002-08-14	0.624		2003-08-05	0.449		2004-08-04	0.27		2005-08-05	0.667		2006-08-05	0.532		2007-08-05	0.343		2008-08-04	0.297		2009-08-05	0.134		2010-08-05	0.132		2011-08-05	0.641		2012-08-04	0.508		2013-08-05	0.294		2014-08-05	0.409		2015-08-05	0.046		2016-08-13	0.096
2000-10-10	-0.004		2001-08-23	0.636		2002-08-15	0.352		2003-08-06	0.513		2004-08-05	0.385		2005-08-06	0.504		2006-08-06	0.787		2007-08-06	0.558		2008-08-05	0.817		2009-08-06	0.677		2010-08-06	0.735		2011-08-06	0.663		2012-08-05	0.767		2013-08-06	0.151		2014-08-06	0.725		2015-08-06	0.146		2016-08-14	0.026
2000-10-11	0.053		2001-08-24	0.795		2002-08-16	0.065		2003-08-07	0.502		2004-08-06	-0.003		2005-08-07	0.659		2006-08-07	0.173		2007-08-07	0.771		2008-08-06	0.752		2009-08-07	0.608		2010-08-07	0.428		2011-08-07	0.434		2012-08-06	0.413		2013-08-07	0.075		2014-08-07	0.461		2015-08-07	0.019		2016-08-15	0.721
2000-10-12	0.359		2001-08-25	0.804		2002-08-17	0.634		2003-08-08	0.443		2004-08-07	0.573		2005-08-08	0.023		2006-08-08	0.802		2007-08-08	0.276		2008-08-07	0.018		2009-08-08	0.631		2010-08-08	0.542		2011-08-08	0.428		2012-08-07	0.184		2013-08-08	0.049		2014-08-08	0.535		2015-08-08	0.05		2016-08-16	0.327
2000-10-13	0.185		2001-08-26	0.67		2002-08-18	0.574		2003-08-09	0.077		2004-08-08	0.259		2005-08-09	0.271		2006-08-09	0.812		2007-08-09	0.521		2008-08-08	0.149		2009-08-09	0.801		2010-08-09	-0.002		2011-08-09	0.351		2012-08-08	0.108		2013-08-09	0.007		2014-08-09	0.176		2015-08-09	0.577		2016-08-17	0.529
2000-10-14	-0.007		2001-08-27	0.748		2002-08-19	0.355		2003-08-10	0.128		2004-08-09	0.816		2005-08-10	0.797		2006-08-10	0.46		2007-08-10	0.535		2008-08-09	0.029		2009-08-10	-0.003		2010-08-10	0.44		2011-08-10	0.697		2012-08-09	0.171		2013-08-10	0.05		2014-08-10	0.098		2015-08-10	0.636		2016-08-18	0.206
2000-10-15	0.112		2001-08-28	0.751		2002-08-20	0.002		2003-08-11	0.036		2004-08-10	0		2005-08-11	0.127		2006-08-11	0.785		2007-08-11	0.268		2008-08-10	0.494		2009-08-11	0.281		2010-08-11	0.362		2011-08-11	0.498		2012-08-10	0.036		2013-08-11	0.12		2014-08-11	0.196		2015-08-11	0.835		2016-08-19	0.696
2000-10-16	0.063		2001-08-29	0.76		2002-08-21	-0.003		2003-08-12	0.108		2004-08-11	0.823		2005-08-12	0.335		2006-08-12	0.012		2007-08-12	0.595		2008-08-11	0.702		2009-08-12	0.023		2010-08-12	0.403		2011-08-12	0.028		2012-08-11	0.325		2013-08-12	0.006		2014-08-12	0.488		2015-08-12	0.636		2016-08-20	0.533
2000-10-17	0.201		2001-08-30	0.702		2002-08-22	0.067		2003-08-13	0.263		2004-08-12	0.472		2005-08-13	0.672		2006-08-13	0.587		2007-08-13	0.238		2008-08-12	0.706		2009-08-13	0.027		2010-08-13	0.516		2011-08-13	0.116		2012-08-12	0.469		2013-08-13	0.066		2014-08-13	0.563		2015-08-13	0.485		2016-08-21	0.17
2000-10-18	0.002		2001-08-31	0.003		2002-08-23	0.568		2003-08-14	0.354		2004-08-13	0.463		2005-08-14	0.656		2006-08-14	0.258		2007-08-14	0.803		2008-08-13	0.463		2009-08-14	0.276		2010-08-14	0.032		2011-08-14	0.204		2012-08-13	0.8		2013-08-14	0.198		2014-08-14	0.426		2015-08-14	0.132		2016-08-22	0.773
2000-10-19	0.082		2001-09-01	0.645		2002-08-24	-0.002		2003-08-15	0.225		2004-08-14	0.487		2005-08-15	-0.01		2006-08-15	0.098		2007-08-15	0.827		2008-08-14	0.553		2009-08-15	0.58		2010-08-15	0.057		2011-08-15	0.302		2012-08-14	0.363		2013-08-15	0.038		2014-08-15	0.655		2015-08-15	0.019		2016-08-23	0.749
2000-10-20	0.124		2001-09-02	0.631		2002-08-25	0.653		2003-08-16	0.023		2004-08-15	0.786		2005-08-16	0.827		2006-08-16	0.421		2007-08-16	0.815		2008-08-15	0.618		2009-08-16	0.127		2010-08-16	0.717		2011-08-16	0.809		2012-08-15	0.682		2013-08-16	0.121		2014-08-16	0.431		2015-08-16	0.024		2016-08-24	0.239
2000-10-21	0.099		2001-09-03	0.144		2002-08-26	0.699		2003-08-17	0.297		2004-08-16	0.187		2005-08-17	0.165		2006-08-17	0.292		2007-08-17	0.314		2008-08-16	0.727		2009-08-17	0.012		2010-08-17	0.586		2011-08-17	0.289		2012-08-16	0.156		2013-08-17	0.019		2014-08-17	0.403		2015-08-17	0.212		2016-08-25	0.285
2000-10-22	0.183		2001-09-04	0.47		2002-08-27	0.615		2003-08-18	0.235		2004-08-17	0.681		2005-08-18	0.589		2006-08-18	0.612		2007-08-18	0.79		2008-08-17	0.106		2009-08-18	0.136		2010-08-18	0.207		2011-08-18	0.057		2012-08-17	0.001		2013-08-18	0.074		2014-08-18	0.547		2015-08-18	0.019		2016-08-26	0.751
2000-10-23	0.113		2001-09-05	0.209		2002-08-28	0.581		2003-08-19	0.506		2004-08-18	0.452		2005-08-19	0.564		2006-08-19	0.265		2007-08-19	0.611		2008-08-18	0.747		2009-08-19	0.63		2010-08-19	-0.002		2011-08-19	0.619		2012-08-18	0.58		2013-08-19	0.636		2014-08-19	0.692		2015-08-19	0.148		2016-08-27	0.793
2000-10-24	-0.005		2001-09-06	0.424		2002-08-29	0.326		2003-08-20	0.108		2004-08-19	0.752		2005-08-20	0.362		2006-08-20	0.072		2007-08-20	-0.002		2008-08-19	0.723		2009-08-20	0.002		2010-08-20	0.114		2011-08-20	0.722		2012-08-19	0.107		2013-08-20	0.709		2014-08-20	0.325		2015-08-20	0.094		2016-08-28	0.732
2000-10-25	0.025		2001-09-07	0.684		2002-08-30	0.147		2003-08-21	0.408		2004-08-20	0.662		2005-08-21	0.542		2006-08-21	0.53		2007-08-21	0.366		2008-08-20	0.81		2009-08-21	0.001		2010-08-21	0.068		2011-08-21	0.727		2012-08-20	0.013		2013-08-21	0.598		2014-08-21	0.685		2015-08-21	0.058		2016-08-29	0.778
2000-10-26	0.157		2001-09-08	0.013		2002-08-31	0.746		2003-08-22	0.581		2004-08-21	0.775		2005-08-22	0.416		2006-08-22	0.793		2007-08-22	0.765		2008-08-21	0.271		2009-08-22	0.149		2010-08-22	0.636		2011-08-22	0.761		2012-08-21	0.089		2013-08-22	0.437		2014-08-22	0.656		2015-08-22	0.125		2016-08-30	0.391
2000-10-27	0		2001-09-09	0.664		2002-09-01	0.004		2003-08-23	0.738		2004-08-22	0.791		2005-08-23	0.613		2006-08-23	0		2007-08-23	0.299		2008-08-22	-0.006		2009-08-23	0.659		2010-08-23	0.086		2011-08-23	0.701		2012-08-22	0.117		2013-08-23	0.578		2014-08-23	0.642		2015-08-23	0.389		2016-08-31	0.004
2000-10-28	0.119		2001-09-10	0.005		2002-09-02	0.115		2003-08-24	0.754		2004-08-23	0.146		2005-08-24	0.62		2006-08-24	0.347		2007-08-24	0.08		2008-08-23	0.023		2009-08-24	0.142		2010-08-24	0.748		2011-08-24	0.585		2012-08-23	0.163		2013-08-24	0.172		2014-08-24	0.098		2015-08-24	0.545		2016-09-01	0.007
2000-10-29	0.105		2001-09-11	0.614		2002-09-03	0.68		2003-08-25	0.282		2004-08-24	0.746		2005-08-25	0.494		2006-08-25	0.698		2007-08-25	0.261		2008-08-24	0.718		2009-08-25	-0.012		2010-08-25	0.797		2011-08-25	0.724		2012-08-24	0.695		2013-08-25	0.678		2014-08-25	0.018		2015-08-25	0.631		2016-09-02	0.004
2000-10-30	0.09		2001-09-12	0.295		2002-09-04	0.565		2003-08-26	0.196		2004-08-25	0.142		2005-08-26	0.457		2006-08-26	0.381		2007-08-26	0.8		2008-08-25	0.604		2009-08-26	0.015		2010-08-26	0.797		2011-08-26	0.658		2012-08-25	0.161		2013-08-26	0.526		2014-08-26	0.009		2015-08-26	0.609		2016-09-03	0.011
2000-10-31	-0.01		2001-09-13	0.103		2002-09-05	0.728		2003-08-27	0.484		2004-08-26	0.63		2005-08-27	0.698		2006-08-27	0.021		2007-08-27	0.255		2008-08-26	0.203		2009-08-27	0.349		2010-08-27	0.771		2011-08-27	0.7		2012-08-26	0.774		2013-08-27	0.45		2014-08-27	0.205		2015-08-27	0.749		2016-09-04	0.076
2000-11-01	0.083		2001-09-14	0.49		2002-09-06	0.412		2003-08-28	0.036		2004-08-27	0.23		2005-08-28	0.537		2006-08-28	0.138		2007-08-28	0.771		2008-08-27	0.151		2009-08-28	0.494		2010-08-28	0.757		2011-08-28	0.76		2012-08-27	0.59		2013-08-28	0.706		2014-08-28	0.299		2015-08-28	0.428		2016-09-05	0.031
2000-11-02	0.058		2001-09-15	-0.012		2002-09-07	0.091		2003-08-29	0.025		2004-08-28	0.004		2005-08-29	0.049		2006-08-29	0.668		2007-08-29	0.789		2008-08-28	0.101		2009-08-29	0.37		2010-08-29	0.719		2011-08-29	0.423		2012-08-28	0.594		2013-08-29	0.274		2014-08-29	0.754		2015-08-29	0.411		2016-09-06	0
2000-11-03	0.003		2001-09-16	0.134		2002-09-08	0.639		2003-08-30	0.721		2004-08-29	0.072		2005-08-30	0.047		2006-08-30	0.218		2007-08-30	0.409		2008-08-29	0.68		2009-08-30	0.774		2010-08-30	0.026		2011-08-30	0.677		2012-08-29	0.365		2013-08-30	0.029		2014-08-30	0.758		2015-08-30	0.089		2016-09-07	0.011
2000-11-04	-0.006		2001-09-17	0.115		2002-09-09	0.051		2003-08-31	0.205		2004-08-30	0.163		2005-08-31	0.041		2006-08-31	0.693		2007-08-31	0.76		2008-08-30	0.024		2009-08-31	0.047		2010-08-31	0.651		2011-08-31	-0.005		2012-08-30	0.741		2013-08-31	0.088		2014-08-31	0.382		2015-08-31	0.636		2016-09-08	0.016
2000-11-05	0.019		2001-09-18	0.322		2002-09-10	0.402		2003-09-01	0.001		2004-08-31	0.007		2005-09-01	0.098		2006-09-01	0.77		2007-09-01	0.371		2008-08-31	0.484		2009-09-01	-0.006		2010-09-01	0.262		2011-09-01	0.574		2012-08-31	0.556		2013-09-01	0.585		2014-09-01	0.33		2015-09-01	0.609		2016-09-09	0.019
2000-11-06	0.006		2001-09-19	0.409		2002-09-11	0.065		2003-09-02	0.006		2004-09-01	0.006		2005-09-02	0.019		2006-09-02	0.562		2007-09-02	0.126		2008-09-01	0.034		2009-09-02	0.037		2010-09-02	0.759		2011-09-02	0.19		2012-09-01	0.023		2013-09-02	0.663		2014-09-02	0.209		2015-09-02	0.792		2016-09-10	0.399
2000-11-07	0.015		2001-09-20	0.465		2002-09-12	0.489		2003-09-03	0.455		2004-09-02	0.329		2005-09-03	0.365		2006-09-03	0.023		2007-09-03	0.183		2008-09-02	0.241		2009-09-03	0.575		2010-09-03	0.736		2011-09-03	0.716		2012-09-02	0.006		2013-09-03	0.709		2014-09-03	0.001		2015-09-03	0.78		2016-09-11	0.309
2000-11-08	0.05		2001-09-21	0.521		2002-09-13	0.625		2003-09-04	0.191		2004-09-03	0.544		2005-09-04	0.646		2006-09-04	0.76		2007-09-04	0.742		2008-09-03	0.745		2009-09-04	0.649		2010-09-04	0.271		2011-09-04	0.537		2012-09-03	0.071		2013-09-04	0.663		2014-09-04	0.03		2015-09-04	0.822		2016-09-12	0.344
2000-11-09	0.119		2001-09-22	0.204		2002-09-14	0.603		2003-09-05	0.387		2004-09-04	0		2005-09-05	0.491		2006-09-05	0.391		2007-09-05	0.744		2008-09-04	0.54		2009-09-05	0.19		2010-09-05	0.68		2011-09-05	0.727		2012-09-04	0.008		2013-09-05	0.355		2014-09-05	0.707		2015-09-05	0.66		2016-09-13	0.313
2000-11-10	0.043		2001-09-23	0.2		2002-09-15	0.549		2003-09-06	0.505		2004-09-05	0.3		2005-09-06	0.401		2006-09-06	0.039		2007-09-06	0.725		2008-09-05	-0.001		2009-09-06	0.058		2010-09-06	0.726		2011-09-06	0.681		2012-09-05	0.033		2013-09-06	0.571		2014-09-06	0.685		2015-09-06	0.715		2016-09-14	0.19
2000-11-11	0.111		2001-09-24	0.092		2002-09-16	0.492		2003-09-07	0.421		2004-09-06	0.479		2005-09-07	0.548		2006-09-07	0.337		2007-09-07	0.73		2008-09-06	0.071		2009-09-07	0.016		2010-09-07	0.73		2011-09-07	0.273		2012-09-06	0.225		2013-09-07	0.537		2014-09-07	0.691		2015-09-07	0.244		2016-09-15	0.012
2000-11-12	0.055		2001-09-25	0.213		2002-09-17	0.482		2003-09-08	0.018		2004-09-07	0.477		2005-09-08	0.044		2006-09-08	0.653		2007-09-08	0.686		2008-09-07	0.117		2009-09-08	0.064		2010-09-08	0.735		2011-09-08	0.676		2012-09-07	0.616		2013-09-08	0.564		2014-09-08	0.022		2015-09-08	0.006		2016-09-16	0.517
2000-11-13	0.048		2001-09-26	0.05		2002-09-18	-0.002		2003-09-09	0.502		2004-09-08	0.468		2005-09-09	0.226		2006-09-09	0.034		2007-09-09	0.552		2008-09-08	0.173		2009-09-09	0		2010-09-09	0.695		2011-09-09	0.345		2012-09-08	0.631		2013-09-09	0.582		2014-09-09	0.593		2015-09-09	0.285		2016-09-17	0.303
2000-11-14	0.031		2001-09-27	0.331		2002-09-19	0.482		2003-09-10	0.225		2004-09-09	0.453		2005-09-10	0.037		2006-09-10	0.085		2007-09-10	0.475		2008-09-09	0.004		2009-09-10	0.383		2010-09-10	0.691		2011-09-10	0.522		2012-09-09	0.147		2013-09-10	0.325		2014-09-10	0.706		2015-09-10	0.449		2016-09-18	0.575
2000-11-15	0.053		2001-09-28	0.416		2002-09-20	0.526		2003-09-11	0.371		2004-09-10	0.461		2005-09-11	0.318		2006-09-11	0.688		2007-09-11	0.168		2008-09-10	0.483		2009-09-11	0.654		2010-09-11	0.663		2011-09-11	0.646		2012-09-10	0.584		2013-09-11	0.037		2014-09-11	0.588		2015-09-11	0.064		2016-09-19	0.506
2000-11-16	0.096		2001-09-29	0.408		2002-09-21	0.493		2003-09-12	-0.007		2004-09-11	0.323		2005-09-12	0.479		2006-09-12	0.133		2007-09-12	0.276		2008-09-11	0.081		2009-09-12	0.505		2010-09-12	0.614		2011-09-12	0.507		2012-09-11	0.383		2013-09-12	0.612		2014-09-12	0.484		2015-09-12	0.631		2016-09-20	0.547
2000-11-17	0.043		2001-09-30	0.404		2002-09-22	0.468		2003-09-13	0.362		2004-09-12	-0.001		2005-09-13	0.591		2006-09-13	0.669		2007-09-13	0.56		2008-09-12	0.285		2009-09-13	0.625		2010-09-13	0.571		2011-09-13	0.136		2012-09-12	0.387		2013-09-13	0.396		2014-09-13	0.272		2015-09-13	0.602		2016-09-21	0.174
2000-11-18	0.153		2001-10-01	0.234		2002-09-23	0.429		2003-09-14	0.461		2004-09-13	0.008		2005-09-14	0.588		2006-09-14	0.53		2007-09-14	0.691		2008-09-13	0.595		2009-09-14	0.279		2010-09-14	0.381		2011-09-14	0.203		2012-09-13	0.064		2013-09-14	0.2		2014-09-14	0.261		2015-09-14	0.651		2016-09-22	0.36
2000-11-19	0.045		2001-10-02	0.041		2002-09-24	0.406		2003-09-15	-0.007		2004-09-14	0.585		2005-09-15	0.289		2006-09-15	0.278		2007-09-15	0.648		2008-09-14	0.21		2009-09-15	0.167		2010-09-15	-0.002		2011-09-15	0.279		2012-09-14	0.433		2013-09-15	0.041		2014-09-15	0.031		2015-09-15	0.615		2016-09-23	0.454
2000-11-20	0.102		2001-10-03	0.038		2002-09-25	0.043		2003-09-16	0.03		2004-09-15	0.248		2005-09-16	0.459		2006-09-16	0.459		2007-09-16	0.604		2008-09-15	0.013		2009-09-16	0.548		2010-09-16	0.449		2011-09-16	0.017		2012-09-15	0.575		2013-09-16	0.005		2014-09-16	0.595		2015-09-16	0.539		2016-09-24	-0.004
2000-11-21	0.064		2001-10-04	0.236		2002-09-26	0.206		2003-09-17	0.218		2004-09-16	-0.007		2005-09-17	-0.002		2006-09-17	0.445		2007-09-17	0.504		2008-09-16	0.446		2009-09-17	0.524		2010-09-17	0.214		2011-09-17	0.241		2012-09-16	0.519		2013-09-17	0.431		2014-09-17	0.489		2015-09-17	0.267		2016-09-25	0.419
2000-11-22	0.072		2001-10-05	0.04		2002-09-27	0.406		2003-09-18	0.465		2004-09-17	0.095		2005-09-18	0.088		2006-09-18	0.433		2007-09-18	0.479		2008-09-17	0.475		2009-09-18	0.369		2010-09-18	0.634		2011-09-18	0.577		2012-09-17	0.446		2013-09-18	0.568		2014-09-18	0.334		2015-09-18	0.045		2016-09-26	0.116
2000-11-23	0.097		2001-10-06	0.015		2002-09-28	0.352		2003-09-19	0.311		2004-09-18	0.037		2005-09-19	0.334		2006-09-19	0.456		2007-09-19	0.583		2008-09-18	0.016		2009-09-19	0.081		2010-09-19	0.262		2011-09-19	0.535		2012-09-18	0.393		2013-09-19	-0.012		2014-09-19	0.474		2015-09-19	0.554		2016-09-27	0.454
2000-11-24	0.046		2001-10-07	0.299		2002-09-29	0.28		2003-09-20	0.06		2004-09-19	0.021		2005-09-20	0.185		2006-09-20	0.493		2007-09-20	0.386		2008-09-19	0.354		2009-09-20	-0.004		2010-09-20	0.419		2011-09-20	0.383		2012-09-19	0.436		2013-09-20	0.058		2014-09-20	0.357		2015-09-20	0.209		2016-09-28	0.446
2000-11-25	0.152		2001-10-08	-0.006		2002-09-30	0.201		2003-09-21	0.387		2004-09-20	0.539		2005-09-21	0.519		2006-09-21	0.391		2007-09-21	0.049		2008-09-20	0.275		2009-09-21	0.007		2010-09-21	0.11		2011-09-21	0.277		2012-09-20	0.112		2013-09-21	0.28		2014-09-21	0.458		2015-09-21	0.189		2016-09-29	0.071
2000-11-26	0.03		2001-10-09	-0.005		2002-10-01	0.136		2003-09-22	0.362		2004-09-21	0.516		2005-09-22	0.197		2006-09-22	0.409		2007-09-22	0.228		2008-09-21	0.152		2009-09-22	0.04		2010-09-22	0.602		2011-09-22	0.487		2012-09-21	0.397		2013-09-22	0.146		2014-09-22	0.341		2015-09-22	0.054		2016-09-30	0.416
2000-11-27	0.123		2001-10-10	0.19		2002-10-02	-0.001		2003-09-23	0.217		2004-09-22	0.429		2005-09-23	0.262		2006-09-23	0.371		2007-09-23	0.153		2008-09-22	0.044		2009-09-23	0.018		2010-09-23	0.276		2011-09-23	0.43		2012-09-22	0.269		2013-09-23	0.103		2014-09-23	0.495		2015-09-23	0.555		2016-10-01	0.068
2000-11-28	0.031		2001-10-11	0.334		2002-10-03	0.006		2003-09-24	0.195		2004-09-23	0.441		2005-09-24	0.236		2006-09-24	0.389		2007-09-24	0.24		2008-09-23	0.388		2009-09-24	0.018		2010-09-24	0.562		2011-09-24	0.403		2012-09-23	0.185		2013-09-24	0.398		2014-09-24	0.078		2015-09-24	0.521		2016-10-02	0.43
2000-11-29	0.103		2001-10-12	0.334		2002-10-04	-0.001		2003-09-25	0.102		2004-09-24	0.265		2005-09-25	0.372		2006-09-25	0.155		2007-09-25	0.037		2008-09-24	0.407		2009-09-25	0.066		2010-09-25	0.551		2011-09-25	0.221		2012-09-24	0.472		2013-09-25	0.414		2014-09-25	0.466		2015-09-25	0.062		2016-10-03	0.282
2000-11-30	0.017		2001-10-13	0.431		2002-10-05	0.001		2003-09-26	0.391		2004-09-25	0.184		2005-09-26	0.317		2006-09-26	0.426		2007-09-26	0.004		2008-09-25	0.05		2009-09-26	0.245		2010-09-26	-0.002		2011-09-26	0.378		2012-09-25	-0.005		2013-09-26	0.181		2014-09-26	0.29		2015-09-26	0.003		2016-10-04	0.434
2000-12-01	0.035		2001-10-14	0.354		2002-10-06	0.003		2003-09-27	0.035		2004-09-26	0.011		2005-09-27	0.377		2006-09-27	0.29		2007-09-27	0.065		2008-09-26	0.161		2009-09-27	0.01		2010-09-27	0.014		2011-09-27	-0.006		2012-09-26	0.209		2013-09-27	0.468		2014-09-27	0.422		2015-09-27	0.269		2016-10-05	0.097
2000-12-02	0.036		2001-10-15	-0.003		2002-10-07	0.477		2003-09-28	0.132		2004-09-27	0.128		2005-09-28	0.13		2006-09-28	0.427		2007-09-28	0.432		2008-09-27	0.426		2009-09-28	0.342		2010-09-28	0.457		2011-09-28	0.08		2012-09-27	0.442		2013-09-28	0.463		2014-09-28	0.2		2015-09-28	0.499		2016-10-06	0.284
2000-12-03	0.052		2001-10-16	0.004		2002-10-08	0.502		2003-09-29	0.424		2004-09-28	0.209		2005-09-29	0.449		2006-09-29	0.432		2007-09-29	0.212		2008-09-28	0.392		2009-09-29	0.392		2010-09-29	0.164		2011-09-29	0.117		2012-09-28	0.459		2013-09-29	0.471		2014-09-29	0.396		2015-09-29	0.406		2016-10-07	0.049
2000-12-04	0.162		2001-10-17	0.313		2002-10-09	0.422		2003-09-30	0.098		2004-09-29	0.149		2005-09-30	0.462		2006-09-30	0.352		2007-09-30	0.37		2008-09-29	0.419		2009-09-30	0.071		2010-09-30	0.107		2011-09-30	0.197		2012-09-29	0.477		2013-09-30	0.193		2014-09-30	0.445		2015-09-30	0.008		2016-10-08	0.308
2000-12-05	0.045		2001-10-18	0.363		2002-10-10	0.063		2003-10-01	0.402		2004-09-30	0.076		2005-10-01	0.219		2006-10-01	0.066		2007-10-01	0.386		2008-09-30	0.386		2009-10-01	0.208		2010-10-01	0.452		2011-10-01	0.168		2012-09-30	0.393		2013-10-01	0.089		2014-10-01	0.447		2015-10-01	0.375		2016-10-09	0.334
2000-12-06	0.014		2001-10-19	0.318		2002-10-11	0.005		2003-10-02	0.076		2004-10-01	0.063		2005-10-02	0.399		2006-10-02	0.455		2007-10-02	0.052		2008-10-01	0.15		2009-10-02	0.032		2010-10-02	0.265		2011-10-02	0.18		2012-10-01	0.149		2013-10-02	0.055		2014-10-02	0.371		2015-10-02	0.006		2016-10-10	0.311
2000-12-07	0.037		2001-10-20	0.196		2002-10-12	0.225		2003-10-03	0.444		2004-10-02	0.322		2005-10-03	0.334		2006-10-03	0.228		2007-10-03	0.342		2008-10-02	-0.002		2009-10-03	0.011		2010-10-03	0.442		2011-10-03	0.344		2012-10-02	0.245		2013-10-03	0.472		2014-10-03	0.039		2015-10-03	0.042		2016-10-11	0.435
2000-12-08	0.079		2001-10-21	0.02		2002-10-13	0.228		2003-10-04	0.44		2004-10-03	0		2005-10-04	0.355		2006-10-04	0.458		2007-10-04	0.401		2008-10-03	0.154		2009-10-04	0.016		2010-10-04	0.268		2011-10-04	0.052		2012-10-03	0.3		2013-10-04	0.011		2014-10-04	0.438		2015-10-04	0.195		2016-10-12	0.49
2000-12-09	0.055		2001-10-22	0.012		2002-10-14	0.436		2003-10-05	0.377		2004-10-04	0.403		2005-10-05	0.371		2006-10-05	0.361		2007-10-05	0.004		2008-10-04	0.015		2009-10-05	0.063		2010-10-05	0.321		2011-10-05	0.175		2012-10-04	0.019		2013-10-05	0.487		2014-10-05	0.45		2015-10-05	0.386		2016-10-13	0.49
2000-12-10	0.032		2001-10-23	0.29		2002-10-15	0.136		2003-10-06	0.24		2004-10-05	0.439		2005-10-06	0.369		2006-10-06	0.46		2007-10-06	0.046		2008-10-05	0.264		2009-10-06	0.446		2010-10-06	0.24		2011-10-06	0.487		2012-10-05	0		2013-10-06	0.02		2014-10-06	0.294		2015-10-06	0.412		2016-10-14	0.027
2000-12-11	0.157		2001-10-24	0.423		2002-10-16	0.467		2003-10-07	0.437		2004-10-06	0.166		2005-10-07	0.128		2006-10-07	0.47		2007-10-07	0.317		2008-10-06	0.333		2009-10-07	0.478		2010-10-07	0.015		2011-10-07	0.452		2012-10-06	0.502		2013-10-07	0.183		2014-10-07	0.463		2015-10-07	0.195		2016-10-15	0.378
2000-12-12	0.033		2001-10-25	0.013		2002-10-17	0.152		2003-10-08	0.044		2004-10-07	0.01		2005-10-08	0.362		2006-10-08	0.191		2007-10-08	0.462		2008-10-07	0.221		2009-10-08	0.464		2010-10-08	0.049		2011-10-08	0.152		2012-10-07	0.466		2013-10-08	0.371		2014-10-08	0.074		2015-10-08	0.002		2016-10-16	0.002
2000-12-13	0.095		2001-10-26	0.432		2002-10-18	0.306		2003-10-09	0.231		2004-10-08	0.392		2005-10-09	0.137		2006-10-09	0.46		2007-10-09	0.132		2008-10-08	0.005		2009-10-09	0.502		2010-10-09	0.002		2011-10-09	0.022		2012-10-08	0.43		2013-10-09	0.436		2014-10-09	0.317		2015-10-09	0.001		2016-10-17	0.283
2000-12-14	0.027		2001-10-27	0.023		2002-10-19	0.455		2003-10-10	0.015		2004-10-09	0.418		2005-10-10	0.381		2006-10-10	0.495		2007-10-10	0.371		2008-10-09	0.002		2009-10-10	0.487		2010-10-10	0.421		2011-10-10	0.503		2012-10-09	-0.006		2013-10-10	0.033		2014-10-10	0.354		2015-10-10	-0.002		2016-10-18	0.069
2000-12-15	0.008		2001-10-28	0.166		2002-10-20	0.378		2003-10-11	0.078		2004-10-10	0.281		2005-10-11	0.451		2006-10-11	0.361		2007-10-11	0.285		2008-10-10	0.297		2009-10-11	0.504		2010-10-11	0.425		2011-10-11	0.014		2012-10-10	0.167		2013-10-11	0.279		2014-10-11	-0.006		2015-10-11	0.525		2016-10-19	0.228
2000-12-16	0.044		2001-10-29	0.355		2002-10-21	0.269		2003-10-12	0.307		2004-10-11	0.052		2005-10-12	0.406		2006-10-12	0.485		2007-10-12	0.455		2008-10-11	0.406		2009-10-12	0.498		2010-10-12	0.411		2011-10-12	0.495		2012-10-11	0.509		2013-10-12	0.374		2014-10-12	0.139		2015-10-12	0.459		2016-10-20	0.346
2000-12-17	0.049		2001-10-30	-0.005		2002-10-22	0.062		2003-10-13	0.419		2004-10-12	0.093		2005-10-13	0.085		2006-10-13	0.018		2007-10-13	0.353		2008-10-12	0.428		2009-10-13	0.316		2010-10-13	0.455		2011-10-13	0.497		2012-10-12	0.306		2013-10-13	0.374		2014-10-13	0.366		2015-10-13	0.177		2016-10-21	0.011
2000-12-18	0.075		2001-10-31	0.016		2002-10-23	0.268		2003-10-14	0.031		2004-10-13	0.473		2005-10-14	0.002		2006-10-14	0.399		2007-10-14	0.159		2008-10-13	0.458		2009-10-14	0.505		2010-10-14	0.032		2011-10-14	0.482		2012-10-13	0.18		2013-10-14	0.184		2014-10-14	0.438		2015-10-14	0.49		2016-10-22	0.344
2000-12-19	0.02		2001-11-01	0.162		2002-10-24	0.298		2003-10-15	0.311		2004-10-14	0.257		2005-10-15	0.116		2006-10-15	0.413		2007-10-15	0.392		2008-10-14	0.433		2009-10-15	0.46		2010-10-15	0.144		2011-10-15	0.061		2012-10-14	0.008		2013-10-15	0.255		2014-10-15	0.018		2015-10-15	0.418		2016-10-23	0.162
2000-12-20	0.09		2001-11-02	0.043		2002-10-25	0.275		2003-10-16	0.07		2004-10-15	0.428		2005-10-16	-0.002		2006-10-16	0.136		2007-10-16	0.466		2008-10-15	0.326		2009-10-16	0.424		2010-10-16	0.105		2011-10-16	0.011		2012-10-15	0.019		2013-10-16	0.526		2014-10-16	0.327		2015-10-16	0.152		2016-10-24	0.368
2000-12-21	0.027		2001-11-03	0.249		2002-10-26	0.177		2003-10-17	0.003		2004-10-16	0.486		2005-10-17	0.124		2006-10-17	0.428		2007-10-17	0.025		2008-10-16	0.019		2009-10-17	0.373		2010-10-17	0.27		2011-10-17	0.308		2012-10-16	0.035		2013-10-17	0.474		2014-10-17	0.455		2015-10-17	0.491		2016-10-25	0.306
2000-12-22	0.047		2001-11-04	0.177		2002-10-27	0.301		2003-10-18	0.047		2004-10-17	0.418		2005-10-18	0.142		2006-10-18	0.063		2007-10-18	0.03		2008-10-17	0.333		2009-10-18	0.001		2010-10-18	0.357		2011-10-18	0.452		2012-10-17	0.072		2013-10-18	0.235		2014-10-18	0.356		2015-10-18	0.493		2016-10-26	0.358
2000-12-23	0.038		2001-11-05	0.288		2002-10-28	0.388		2003-10-19	0.267		2004-10-18	0.315		2005-10-19	0.096		2006-10-19	0.435		2007-10-19	0.019		2008-10-18	-0.01		2009-10-19	0.031		2010-10-19	0.278		2011-10-19	0.47		2012-10-18	0.013		2013-10-19	0.476		2014-10-19	0.047		2015-10-19	0.407		2016-10-27	0.324
2000-12-24	0.06		2001-11-06	0		2002-10-29	0.416		2003-10-20	0.006		2004-10-19	0.012		2005-10-20	0.266		2006-10-20	0.294		2007-10-20	0.363		2008-10-19	0.013		2009-10-20	0.159		2010-10-20	0.4		2011-10-20	0.171		2012-10-19	0.122		2013-10-20	0.528		2014-10-20	0.318		2015-10-20	0.504		2016-10-28	0.297
2000-12-25	0.057		2001-11-07	0.023		2002-10-30	0.402		2003-10-21	0.015		2004-10-20	0.366		2005-10-21	0.129		2006-10-21	0.458		2007-10-21	0.367		2008-10-20	0.066		2009-10-21	0.055		2010-10-21	0.421		2011-10-21	0.485		2012-10-20	0.021		2013-10-21	0.405		2014-10-21	0.465		2015-10-21	0.5		2016-10-29	0.39
2000-12-26	0.037		2001-11-08	0.258		2002-10-31	0.356		2003-10-22	0.222		2004-10-21	0.018		2005-10-22	0.235		2006-10-22	0.456		2007-10-22	0.444		2008-10-21	0.147		2009-10-22	0.281		2010-10-22	0.021		2011-10-22	0.005		2012-10-21	0.2		2013-10-22	0.144		2014-10-22	0.434		2015-10-22	0.199		2016-10-30	0.201
2000-12-27	0.051		2001-11-09	0.292		2002-11-01	0.321		2003-10-23	0.271		2004-10-22	0.072		2005-10-23	0.279		2006-10-23	0.412		2007-10-23	0.301		2008-10-22	-0.011		2009-10-23	0.023		2010-10-23	0.024		2011-10-23	0.17		2012-10-22	0.247		2013-10-23	0.173		2014-10-23	0.286		2015-10-23	0.05		2016-10-31	0.394
2000-12-28	0.026		2001-11-10	0.266		2002-11-02	0.079		2003-10-24	0.056		2004-10-23	0.21		2005-10-24	0.331		2006-10-24	0.116		2007-10-24	0.063		2008-10-23	-0.009		2009-10-24	0.037		2010-10-24	0.053		2011-10-24	0.357		2012-10-23	0.206		2013-10-24	0.001		2014-10-24	0.113		2015-10-24	0.512		2016-11-01	0.351
2000-12-29	0.076		2001-11-11	0.222		2002-11-03	0.425		2003-10-25	0.264		2004-10-24	0.154		2005-10-25	0.141		2006-10-25	0.433		2007-10-25	0.045		2008-10-24	0.005		2009-10-25	0.06		2010-10-25	0.068		2011-10-25	0.429		2012-10-24	0.032		2013-10-25	0.408		2014-10-25	0.01		2015-10-25	0.174		2016-11-02	0.017
2000-12-30	0.027		2001-11-12	0.317		2002-11-04	0.411		2003-10-26	0.315		2004-10-25	0.201		2005-10-26	0.064		2006-10-26	0.34		2007-10-26	0.119		2008-10-25	-0.008		2009-10-26	0.247		2010-10-26	0.201		2011-10-26	0.429		2012-10-25	0.32		2013-10-26	0.271		2014-10-26	0		2015-10-26	-0.012		2016-11-03	0.356
2000-12-31	0.079		2001-11-13	0.276		2002-11-05	0.425		2003-10-27	0.008		2004-10-26	0.251		2005-10-27	0.398		2006-10-27	0.026		2007-10-27	0.031		2008-10-26	-0.007		2009-10-27	0.111		2010-10-27	0.025		2011-10-27	0.443		2012-10-26	0.312		2013-10-27	0.019		2014-10-27	0.185		2015-10-27	0.01		2016-11-04	0.28
			2001-11-14	0.339		2002-11-06	0.395		2003-10-28	0.004		2004-10-27	0.202		2005-10-28	0.417		2006-10-28	0.282		2007-10-28	0.333		2008-10-27	0.014		2009-10-28	0.099		2010-10-28	0.176		2011-10-28	0.459		2012-10-27	0		2013-10-28	0.457		2014-10-28	0.234		2015-10-28	0.034		2016-11-05	0.386
			2001-11-15	0.19		2002-11-07	0.433		2003-10-29	0.054		2004-10-28	0.316		2005-10-29	0.379		2006-10-29	-0.001		2007-10-29	0.351		2008-10-28	0.083		2009-10-29	0.143		2010-10-29	0.283		2011-10-29	0.221		2012-10-28	0.371		2013-10-29	0.513		2014-10-29	0.171		2015-10-29	0.247		2016-11-06	0.358
			2001-11-16	0.309		2002-11-08	0.378		2003-10-30	-0.005		2004-10-29	0.161		2005-10-30	0.043		2006-10-30	0.173		2007-10-30	0.035		2008-10-29	0.055		2009-10-30	0.284		2010-10-30	0.227		2011-10-30	0.018		2012-10-29	0.256		2013-10-30	0.087		2014-10-30	0.239		2015-10-30	0.189		2016-11-07	0.11
			2001-11-17	0.322		2002-11-09	0.426		2003-10-31	-0.01		2004-10-30	0.059		2005-10-31	0.421		2006-10-31	0.429		2007-10-31	0.015		2008-10-30	0.106		2009-10-31	0.093		2010-10-31	0.013		2011-10-31	0.014		2012-10-30	0.271		2013-10-31	0.497		2014-10-31	0.184		2015-10-31	0.25		2016-11-08	0.361
			2001-11-18	0.331		2002-11-10	0.049		2003-11-01	0.004		2004-10-31	0.268		2005-11-01	0.438		2006-11-01	0.427		2007-11-01	0.094		2008-10-31	0.042		2009-11-01	0.284		2010-11-01	0.29		2011-11-01	0.008		2012-10-31	0.338		2013-11-01	0.501		2014-11-01	0.187		2015-11-01	0.13		2016-11-09	0.4
			2001-11-19	0.338		2002-11-11	0.131		2003-11-02	-0.002		2004-11-01	0.2		2005-11-02	0.082		2006-11-02	0.291		2007-11-02	0.211		2008-11-01	0.01		2009-11-02	0.205		2010-11-02	0.29		2011-11-02	0.192		2012-11-01	0.374		2013-11-02	0.458		2014-11-02	0.323		2015-11-02	0.242		2016-11-10	0.036
			2001-11-20	0.327		2002-11-12	0.169		2003-11-03	0.02		2004-11-02	0.347		2005-11-03	0.018		2006-11-03	0.205		2007-11-03	0.231		2008-11-02	0.067		2009-11-03	0.099		2010-11-03	0.306		2011-11-03	0.314		2012-11-02	0.384		2013-11-03	0.535		2014-11-03	0.174		2015-11-03	0.026		2016-11-11	0.017
			2001-11-21	0.093		2002-11-13	0.063		2003-11-04	0.123		2004-11-03	0.202		2005-11-04	0.023		2006-11-04	0.024		2007-11-04	0.273		2008-11-03	0.044		2009-11-04	0.263		2010-11-04	0.208		2011-11-04	0.018		2012-11-03	0.038		2013-11-04	0.455		2014-11-04	0.006		2015-11-04	0.107		2016-11-12	0.221
			2001-11-22	0.311		2002-11-14	0.109		2003-11-05	0.059		2004-11-04	0.045		2005-11-05	-0.002		2006-11-05	0.019		2007-11-05	0.278		2008-11-04	0.056		2009-11-05	0.012		2010-11-05	0.017		2011-11-05	0.3		2012-11-04	0.102		2013-11-05	0.041		2014-11-05	0.008		2015-11-05	0.411		2016-11-13	0.199
			2001-11-23	0.032		2002-11-15	0.087		2003-11-06	0.086		2004-11-05	0.103		2005-11-06	0.05		2006-11-06	0.11		2007-11-06	0.353		2008-11-05	-0.009		2009-11-06	0.267		2010-11-06	0.154		2011-11-06	0.303		2012-11-05	0.429		2013-11-06	0.11		2014-11-06	0.271		2015-11-06	0.312		2016-11-14	0.203
			2001-11-24	0.222		2002-11-16	0.307		2003-11-07	0.073		2004-11-06	0.173		2005-11-07	0.036		2006-11-07	0.032		2007-11-07	0.328		2008-11-06	0.012		2009-11-07	0.004		2010-11-07	0.353		2011-11-07	0.285		2012-11-06	0.375		2013-11-07	0.217		2014-11-07	0.317		2015-11-07	0.382		2016-11-15	0.229
			2001-11-25	0.209		2002-11-17	0.17		2003-11-08	0.059		2004-11-07	0.342		2005-11-08	0.06		2006-11-08	0.113		2007-11-08	0.364		2008-11-07	0.066		2009-11-08	0.312		2010-11-08	0.278		2011-11-08	0.356		2012-11-07	0.431		2013-11-08	0.23		2014-11-08	0.274		2015-11-08	0.204		2016-11-16	0.338
			2001-11-26	0.1		2002-11-18	0.315		2003-11-09	0.123		2004-11-08	0.349		2005-11-09	0.21		2006-11-09	0.177		2007-11-09	0.359		2008-11-08	0.159		2009-11-09	0.324		2010-11-09	0.048		2011-11-09	0.276		2012-11-08	0.018		2013-11-09	0.076		2014-11-09	0.388		2015-11-09	0.031		2016-11-17	0.108
			2001-11-27	0.27		2002-11-19	0.234		2003-11-10	0.029		2004-11-09	0.279		2005-11-10	0.088		2006-11-10	0.164		2007-11-10	0.38		2008-11-09	0.007		2009-11-10	0.297		2010-11-10	0.153		2011-11-10	0.14		2012-11-09	0.089		2013-11-10	0.265		2014-11-10	0.062		2015-11-10	0.028		2016-11-18	0.268
			2001-11-28	0.308		2002-11-20	0.341		2003-11-11	0.139		2004-11-10	0		2005-11-11	0.058		2006-11-11	0.089		2007-11-11	0.358		2008-11-10	0.114		2009-11-11	0.344		2010-11-11	0.027		2011-11-11	0.028		2012-11-10	0.004		2013-11-11	0.174		2014-11-11	0.017		2015-11-11	0.178		2016-11-19	0.263
			2001-11-29	0.209		2002-11-21	0.201		2003-11-12	0.031		2004-11-11	0.153		2005-11-12	0.08		2006-11-12	0.02		2007-11-12	0.219		2008-11-11	0.068		2009-11-12	0.18		2010-11-12	0.021		2011-11-12	0.116		2012-11-11	0		2013-11-12	0.273		2014-11-12	0.173		2015-11-12	0.317		2016-11-20	0.252
			2001-11-30	0.318		2002-11-22	0.346		2003-11-13	0.013		2004-11-12	0.103		2005-11-13	0.128		2006-11-13	0.071		2007-11-13	0.171		2008-11-12	0.08		2009-11-13	0.092		2010-11-13	0.241		2011-11-13	0.265		2012-11-12	-0.001		2013-11-13	0.09		2014-11-13	0.223		2015-11-13	0.04		2016-11-21	0.242
			2001-12-01	0.188		2002-11-23	0.362		2003-11-14	-0.001		2004-11-13	0.226		2005-11-14	0.214		2006-11-14	0.21		2007-11-14	0.348		2008-11-13	0.008		2009-11-14	0.255		2010-11-14	0.288		2011-11-14	0.345		2012-11-13	0.005		2013-11-14	0.115		2014-11-14	0.221		2015-11-14	-0.003		2016-11-22	0.232
			2001-12-02	0.241		2002-11-24	0.374		2003-11-15	0.001		2004-11-14	0.068		2005-11-15	0.094		2006-11-15	0.188		2007-11-15	0.375		2008-11-14	0.017		2009-11-15	0.298		2010-11-15	0.093		2011-11-15	0.357		2012-11-14	0.042		2013-11-15	0.032		2014-11-15	0.2		2015-11-15	0.131		2016-11-23	0.364
			2001-12-03	0.208		2002-11-25	0.156		2003-11-16	0.081		2004-11-15	0.009		2005-11-16	0.218		2006-11-16	0.223		2007-11-16	0.002		2008-11-15	0.005		2009-11-16	0.278		2010-11-16	0.353		2011-11-16	0.309		2012-11-15	-0.004		2013-11-16	0.059		2014-11-16	0.333		2015-11-16	0.316		2016-11-24	0.249
			2001-12-04	0.18		2002-11-26	0.346		2003-11-17	0.011		2004-11-16	0.07		2005-11-17	0.112		2006-11-17	0.266		2007-11-17	0.2		2008-11-16	0.019		2009-11-17	0.313		2010-11-17	0.235		2011-11-17	-0.003		2012-11-16	0.087		2013-11-17	0.04		2014-11-17	0.189		2015-11-17	0.314		2016-11-25	0.322
			2001-12-05	0		2002-11-27	0.346		2003-11-18	0.143		2004-11-17	0.187		2005-11-18	0.192		2006-11-18	0.159		2007-11-18	0.323		2008-11-17	0.021		2009-11-18	0.16		2010-11-18	0.044		2011-11-18	0.124		2012-11-17	0.149		2013-11-18	0.24		2014-11-18	0.174		2015-11-18	0.299		2016-11-26	0.034
			2001-12-06	0.15		2002-11-28	0.016		2003-11-19	0.008		2004-11-18	0.214		2005-11-19	0.096		2006-11-19	0.211		2007-11-19	0.333		2008-11-18	0.024		2009-11-19	0.312		2010-11-19	0.166		2011-11-19	0.198		2012-11-18	0.056		2013-11-19	0.219		2014-11-19	0.21		2015-11-19	0.391		2016-11-27	0.25
			2001-12-07	0.3		2002-11-29	0.128		2003-11-20	-0.005		2004-11-19	0.127		2005-11-20	0.045		2006-11-20	0.085		2007-11-20	0.356		2008-11-19	0.077		2009-11-20	0.234		2010-11-20	0.054		2011-11-20	0.213		2012-11-19	0.172		2013-11-20	0.176		2014-11-20	0.01		2015-11-20	0.271		2016-11-28	0.316
			2001-12-08	0.18		2002-11-30	0.216		2003-11-21	0.043		2004-11-20	0.275		2005-11-21	0.139		2006-11-21	0.264		2007-11-21	0.302		2008-11-20	0.089		2009-11-21	0.246		2010-11-21	0.014		2011-11-21	0.262		2012-11-20	0.079		2013-11-21	0.202		2014-11-21	0.008		2015-11-21	0.387		2016-11-29	0.243
			2001-12-09	0.305		2002-12-01	0.352		2003-11-22	0.08		2004-11-21	0.155		2005-11-22	0.027		2006-11-22	0.197		2007-11-22	0.176		2008-11-21	0.067		2009-11-22	0.064		2010-11-22	0.168		2011-11-22	0.203		2012-11-21	0.137		2013-11-22	0.126		2014-11-22	0.166		2015-11-22	0.277		2016-11-30	0.007
			2001-12-10	0.137		2002-12-02	0.148		2003-11-23	0.027		2004-11-22	0.284		2005-11-23	0.195		2006-11-23	0.199		2007-11-23	0.088		2008-11-22	0.138		2009-11-23	0.266		2010-11-23	0.123		2011-11-23	0.2		2012-11-22	0.116		2013-11-23	0.213		2014-11-23	0.119		2015-11-23	0.359		2016-12-01	0.02
			2001-12-11	0.26		2002-12-03	0.284		2003-11-24	0.033		2004-11-23	-0.01		2005-11-24	0.115		2006-11-24	0.013		2007-11-24	0.038		2008-11-23	0.051		2009-11-24	0.28		2010-11-24	-0.001		2011-11-24	0.337		2012-11-23	0.124		2013-11-24	0.337		2014-11-24	0.133		2015-11-24	0.322		2016-12-02	0.243
			2001-12-12	-0.009		2002-12-04	0.138		2003-11-25	0.13		2004-11-24	0.06		2005-11-25	0.222		2006-11-25	0.151		2007-11-25	-0.011		2008-11-24	0.145		2009-11-25	0.181		2010-11-25	0.05		2011-11-25	0.194		2012-11-24	0.113		2013-11-25	0.147		2014-11-25	0.122		2015-11-25	0.322		2016-12-03	0.112
			2001-12-13	0.017		2002-12-05	0.36		2003-11-26	0.032		2004-11-25	0.138		2005-11-26	0.039		2006-11-26	0.282		2007-11-26	0.214		2008-11-25	-0.002		2009-11-26	0.234		2010-11-26	0.164		2011-11-26	0.257		2012-11-25	0.065		2013-11-26	0.025		2014-11-26	-0.013		2015-11-26	0.373		2016-12-04	0.293
			2001-12-14	0.106		2002-12-06	0.115		2003-11-27	0.052		2004-11-26	0.068		2005-11-27	0.18		2006-11-27	0.138		2007-11-27	0.264		2008-11-26	0.079		2009-11-27	0.252		2010-11-27	0.093		2011-11-27	0.102		2012-11-26	0.221		2013-11-27	0.012		2014-11-27	0.264		2015-11-27	0.286		2016-12-05	0.156
			2001-12-15	0.069		2002-12-07	0.35		2003-11-28	-0.011		2004-11-27	0.16		2005-11-28	0.167		2006-11-28	0.275		2007-11-28	0.229		2008-11-27	-0.002		2009-11-28	0.262		2010-11-28	0.15		2011-11-28	0.064		2012-11-27	0.07		2013-11-28	0.212		2014-11-28	0.019		2015-11-28	0.397		2016-12-06	0.234
			2001-12-16	0.092		2002-12-08	0.27		2003-11-29	0.076		2004-11-28	0.094		2005-11-29	0.145		2006-11-29	0.164		2007-11-29	0.311		2008-11-28	0.011		2009-11-29	0.28		2010-11-29	0.1		2011-11-29	0.249		2012-11-28	0.176		2013-11-29	0.129		2014-11-29	0.036		2015-11-29	0.109		2016-12-07	0.331
			2001-12-17	0.076		2002-12-09	0.014		2003-11-30	0.037		2004-11-29	0.114		2005-11-30	0.143		2006-11-30	0.249		2007-11-30	0.144		2008-11-29	0.099		2009-11-30	0.187		2010-11-30	0.045		2011-11-30	0.254		2012-11-29	0.095		2013-11-30	0.182		2014-11-30	0.083		2015-11-30	0.367		2016-12-08	0.156
			2001-12-18	0.157		2002-12-10	0.349		2003-12-01	0.018		2004-11-30	0.096		2005-12-01	0.107		2006-12-01	0.212		2007-12-01	0.19		2008-11-30	-0.006		2009-12-01	0.281		2010-12-01	0.047		2011-12-01	0.237		2012-11-30	0.155		2013-12-01	0.321		2014-12-01	0.16		2015-12-01	0.283		2016-12-09	0.323
			2001-12-19	0.095		2002-12-11	0.122		2003-12-02	0.039		2004-12-01	0.152		2005-12-02	0.018		2006-12-02	0.215		2007-12-02	0.154		2008-12-01	0.003		2009-12-02	0.199		2010-12-02	-0.001		2011-12-02	0.204		2012-12-01	0.124		2013-12-02	0.046		2014-12-02	0.02		2015-12-02	0.12		2016-12-10	0.126
			2001-12-20	0.101		2002-12-12	0.339		2003-12-03	0.03		2004-12-02	0.015		2005-12-03	0.004		2006-12-03	0.253		2007-12-03	0.026		2008-12-02	0.041		2009-12-03	0.098		2010-12-03	0.12		2011-12-03	0.086		2012-12-02	0.001		2013-12-03	-0.006		2014-12-03	-0.003		2015-12-03	0.206		2016-12-11	0.022
			2001-12-21	0.146		2002-12-13	0.126		2003-12-04	0.139		2004-12-03	0.018		2005-12-04	0.115		2006-12-04	0.17		2007-12-04	0.158		2008-12-03	0.015		2009-12-04	0.131		2010-12-04	0.075		2011-12-04	0.078		2012-12-03	0.004		2013-12-04	0.02		2014-12-04	0.168		2015-12-04	0.073		2016-12-12	0.04
			2001-12-22	0.085		2002-12-14	0.281		2003-12-05	0.019		2004-12-04	0.056		2005-12-05	0.081		2006-12-05	0.28		2007-12-05	0.084		2008-12-04	0.003		2009-12-05	0.065		2010-12-05	0.08		2011-12-05	0.308		2012-12-04	0.046		2013-12-05	0.092		2014-12-05	0.026		2015-12-05	0.404		2016-12-13	0.155
			2001-12-23	0.19		2002-12-15	0.184		2003-12-06	0.11		2004-12-05	0.061		2005-12-06	0.134		2006-12-06	0.138		2007-12-06	0.071		2008-12-05	0.093		2009-12-06	0.219		2010-12-06	0.12		2011-12-06	0.137		2012-12-05	0.087		2013-12-06	0.25		2014-12-06	0.178		2015-12-06	0.271		2016-12-14	0.197
			2001-12-24	0.093		2002-12-16	0.197		2003-12-07	0.013		2004-12-06	0.088		2005-12-07	0.046		2006-12-07	0.253		2007-12-07	0.036		2008-12-06	0.064		2009-12-07	0.106		2010-12-07	0.242		2011-12-07	0.259		2012-12-06	0.016		2013-12-07	0.138		2014-12-07	0.112		2015-12-07	0.383		2016-12-15	0.107
			2001-12-25	0.141		2002-12-17	0.141		2003-12-08	0.014		2004-12-07	0.036		2005-12-08	0.014		2006-12-08	0.122		2007-12-08	0.328		2008-12-07	-0.012		2009-12-08	0.131		2010-12-08	0.09		2011-12-08	0.155		2012-12-07	-0.002		2013-12-08	0.086		2014-12-08	0.163		2015-12-08	0.04		2016-12-16	0.257
			2001-12-26	0.074		2002-12-18	0.106		2003-12-09	0.041		2004-12-08	0.216		2005-12-09	0.212		2006-12-09	0.203		2007-12-09	0.162		2008-12-08	0.054		2009-12-09	0.101		2010-12-09	0.057		2011-12-09	0.179		2012-12-08	0		2013-12-09	0.111		2014-12-09	0.209		2015-12-09	0.278		2016-12-17	0.088
			2001-12-27	0.116		2002-12-19	0.239		2003-12-10	0.034		2004-12-09	0.045		2005-12-10	0.057		2006-12-10	0.134		2007-12-10	0.308		2008-12-09	0.02		2009-12-10	-0.003		2010-12-10	0.038		2011-12-10	0.293		2012-12-09	0		2013-12-10	0.169		2014-12-10	0.047		2015-12-10	0.159		2016-12-18	0.007
			2001-12-28	0.104		2002-12-20	0.064		2003-12-11	0.085		2004-12-10	0.013		2005-12-11	0.159		2006-12-11	0.005		2007-12-11	0.145		2008-12-10	0.142		2009-12-11	0.067		2010-12-11	0.004		2011-12-11	0.112		2012-12-10	0.072		2013-12-11	0.098		2014-12-11	0.149		2015-12-11	0		2016-12-19	0.092
			2001-12-29	0.086		2002-12-21	0.201		2003-12-12	0.013		2004-12-11	0.072		2005-12-12	0.033		2006-12-12	0.134		2007-12-12	0.242		2008-12-11	0.035		2009-12-12	0.061		2010-12-12	0.006		2011-12-12	0.305		2012-12-11	0.058		2013-12-12	0.01		2014-12-12	0.059		2015-12-12	0.18		2016-12-20	-0.007
			2001-12-30	0.233		2002-12-22	0.167		2003-12-13	0.078		2004-12-12	0.037		2005-12-13	0.11		2006-12-13	0.095		2007-12-13	0.035		2008-12-12	0.1		2009-12-13	0.065		2010-12-13	0.033		2011-12-13	0.121		2012-12-12	0.17		2013-12-13	0.083		2014-12-13	0.084		2015-12-13	0.047		2016-12-21	0.122
			2001-12-31	0.022		2002-12-23	0.135		2003-12-14	0.016		2004-12-13	0.132		2005-12-14	0.057		2006-12-14	0.241		2007-12-14	0.151		2008-12-13	0.025		2009-12-14	0.065		2010-12-14	0.006		2011-12-14	0.225		2012-12-13	0.024		2013-12-14	0.047		2014-12-14	0.082		2015-12-14	0.001		2016-12-22	0.093
						2002-12-24	0.204		2003-12-15	0.079		2004-12-14	0.03		2005-12-15	0.004		2006-12-15	0.108		2007-12-15	0.244		2008-12-14	0.057		2009-12-15	0.103		2010-12-15	0.059		2011-12-15	0.114		2012-12-14	0.132		2013-12-15	0.154		2014-12-15	0.021		2015-12-15	0.045		2016-12-23	0.208
						2002-12-25	0.158		2003-12-16	-0.001		2004-12-15	0.149		2005-12-16	0.072		2006-12-16	0.183		2007-12-16	0.073		2008-12-15	0.037		2009-12-16	0.026		2010-12-16	0.182		2011-12-16	0.122		2012-12-15	0.038		2013-12-16	0.07		2014-12-16	0.075		2015-12-16	0.228		2016-12-24	0.084
						2002-12-26	0.145		2003-12-24	0		2004-12-16	0.052		2005-12-17	0.055		2006-12-17	0.119		2007-12-17	0.202		2008-12-16	-0.007		2009-12-17	0.026		2010-12-17	0.067		2011-12-17	0.154		2012-12-16	0.07		2013-12-17	0.094		2014-12-17	0.074		2015-12-17	0.091		2016-12-25	0.063
						2002-12-27	0.157		2003-12-25	0.024		2004-12-17	0.111		2005-12-18	0.112		2006-12-18	0.112		2007-12-18	0.116		2008-12-17	0.106		2009-12-18	-0.006		2010-12-18	0.091		2011-12-18	0.108		2012-12-17	0.068		2013-12-18	0.09		2014-12-18	0.042		2015-12-18	0.164		2016-12-26	0.096
						2002-12-28	0.245		2003-12-26	0.013		2004-12-18	0.053		2005-12-19	0.053		2006-12-19	0.145		2007-12-19	0.148		2008-12-18	0.026		2009-12-19	0.027		2010-12-19	0.051		2011-12-19	0.238		2012-12-18	0.05		2013-12-19	0.136		2014-12-19	0.044		2015-12-19	0.137		2016-12-27	0.164
						2002-12-29	0.161		2003-12-27	0.04		2004-12-19	0.014		2005-12-20	0.108		2006-12-20	0.075		2007-12-20	0.129		2008-12-19	0.07		2009-12-20	0.153		2010-12-20	0.029		2011-12-20	0.111		2012-12-19	0.107		2013-12-20	0.099		2014-12-20	0.158		2015-12-20	0.093		2016-12-28	0.039
						2002-12-30	0.243		2003-12-28	-0.003		2004-12-20	0.071		2005-12-21	0.066		2006-12-21	0.073		2007-12-21	0.104		2008-12-20	0.027		2009-12-21	0.041		2010-12-21	0.074		2011-12-21	0.094		2012-12-20	0.044		2013-12-21	0.076		2014-12-21	0.058		2015-12-21	0.099		2016-12-29	0.125
						2002-12-31	0.19		2003-12-29	0.103		2004-12-21	0.047		2005-12-22	0.037		2006-12-22	0.08		2007-12-22	0.163		2008-12-23	0		2009-12-22	0.118		2010-12-22	0.003		2011-12-22	0.1		2012-12-21	0.104		2013-12-22	0.143		2014-12-22	0.108		2015-12-22	0.044		2016-12-30	0.217
									2003-12-30	-0.016		2004-12-22	0.133		2005-12-23	0.083		2006-12-23	0.148		2007-12-23	0.088		2008-12-24	0.002		2009-12-23	0.077		2010-12-23	0.051		2011-12-23	0.067		2012-12-22	0.052		2013-12-23	0.078		2014-12-23	0.075		2015-12-23	0.126		2016-12-31	0.071
									2003-12-31	0.062		2004-12-23	0.035		2005-12-24	0.032		2006-12-24	0.08		2007-12-24	0.201		2008-12-25	0.022		2009-12-24	0.037		2010-12-24	0.038		2011-12-24	0.081		2012-12-23	0.095		2013-12-24	0.037		2014-12-24	0.066		2015-12-24	0.104
												2004-12-24	0.124		2005-12-25	0.159		2006-12-25	0.022		2007-12-25	0.076		2008-12-26	0.109		2009-12-25	0		2010-12-25	0.001		2011-12-25	0.083		2012-12-24	0.006		2013-12-25	0.084		2014-12-25	0.14		2015-12-25	0.142
												2004-12-25	0.053		2005-12-26	0.053		2006-12-26	0.094		2007-12-26	0.026		2008-12-27	0.031		2009-12-26	0.022		2010-12-26	0.011		2011-12-26	0.225		2012-12-25	0.059		2013-12-26	0.166		2014-12-26	0.072		2015-12-26	0.116
												2004-12-26	0.074		2005-12-27	0.146		2006-12-27	0.045		2007-12-27	0.098		2008-12-28	0.08		2009-12-27	0.05		2010-12-27	0.01		2011-12-27	0.038		2012-12-26	0.078		2013-12-27	0.084		2014-12-27	0.14		2015-12-27	0.117
												2004-12-27	0.074		2005-12-28	0.068		2006-12-28	0.2		2007-12-28	0.011		2008-12-29	0.027		2009-12-28	0.031		2010-12-28	0.005		2011-12-28	0.224		2012-12-27	0.048		2013-12-28	0.119		2014-12-28	0.058		2015-12-28	0.21
												2004-12-28	0.033		2005-12-29	0.06		2006-12-29	0.08		2007-12-29	0.022		2008-12-30	0.012		2009-12-29	0.112		2010-12-29	0		2011-12-29	0.104		2012-12-28	0.172		2013-12-29	0.09		2014-12-29	0.067		2015-12-29	0.108
												2004-12-29	0.067		2005-12-30	0.078		2006-12-30	0.129		2007-12-30	-0.002		2008-12-31	0.055		2009-12-30	0.036		2010-12-30	0.01		2011-12-30	0.175		2012-12-29	0.003		2013-12-30	0.027		2014-12-30	0.053		2015-12-30	0.261
												2004-12-30	0.037		2005-12-31	0.057		2006-12-31	0.077		2007-12-31	0.206					2009-12-31	0.084		2010-12-31	0.026		2011-12-31	0.114		2012-12-30	0.06		2013-12-31	0.014		2014-12-31	0.12		2015-12-31	0.051
												2004-12-31	0.139																							2012-12-31	0.037

## Sheet: South
2000year			2001year			2002year			2003year			2004year			2005year			2006year			2007year			2008year			2009year			2010year			2011year			2012year			2013year			2014year			2015year			2016year
Date	NDVI		Date	NDVI		Date	NDVI		Date	NDVI		Date	NDVI		Date	NDVI		Date	NDVI		Date	NDVI		Date	NDVI		Date	NDVI		Date	NDVI		Date	NDVI		Date	NDVI		Date	NDVI		Date	NDVI		Date	NDVI		Date	NDVI
2000-02-24	0		2001-01-01	0.054		2002-01-01	0.259		2003-01-01	0.211		2004-01-01	0.034		2005-01-01	0.054		2006-01-01	0.021		2007-01-01	0.184		2008-01-01	0.119		2009-01-01	0.039		2010-01-01	0.014		2011-01-01	0.13		2012-01-01	0.143		2013-01-01	0.025		2014-01-01	0.055		2015-01-01	0.109		2016-01-01	0.094
2000-02-25	0.06		2001-01-02	0.059		2002-01-02	0.106		2003-01-02	0.342		2004-01-02	0.035		2005-01-02	0.057		2006-01-02	0.018		2007-01-02	0.113		2008-01-02	0.257		2009-01-02	0.145		2010-01-02	0.055		2011-01-02	0.054		2012-01-02	0.154		2013-01-02	0.085		2014-01-02	0.212		2015-01-02	0.092		2016-01-02	0.066
2000-02-26	0.023		2001-01-03	0		2002-01-03	0.098		2003-01-03	0.146		2004-01-03	0.045		2005-01-03	0.041		2006-01-03	0.158		2007-01-03	0.128		2008-01-03	0.125		2009-01-03	0.038		2010-01-03	0.034		2011-01-03	0.128		2012-01-03	0.078		2013-01-03	0.086		2014-01-03	0.092		2015-01-03	0.285		2016-01-03	0.231
2000-02-27	0.133		2001-01-04	0.012		2002-01-04	0.035		2003-01-04	0.346		2004-01-04	0.022		2005-01-04	0.128		2006-01-04	0.044		2007-01-04	0.14		2008-01-04	0.207		2009-01-04	0.032		2010-01-04	0.019		2011-01-04	0.061		2012-01-04	0.224		2013-01-04	0.095		2014-01-04	0.211		2015-01-04	0.026		2016-01-04	0.114
2000-02-28	0		2001-01-05	0.02		2002-01-05	0.064		2003-01-05	0.173		2004-01-05	0.11		2005-01-05	0.091		2006-01-05	0.13		2007-01-05	0.007		2008-01-05	0.114		2009-01-05	0.039		2010-01-05	-0.002		2011-01-05	0.078		2012-01-05	0.1		2013-01-05	0.056		2014-01-05	0.111		2015-01-05	0.058		2016-01-05	0.035
2000-02-29	0.091		2001-01-06	0.047		2002-01-06	0.008		2003-01-06	0.331		2004-01-06	0.011		2005-01-06	0.074		2006-01-06	0.075		2007-01-06	0.234		2008-01-06	0.222		2009-01-06	0.057		2010-01-06	0.007		2011-01-06	0.003		2012-01-06	0.273		2013-01-06	0.206		2014-01-06	0.022		2015-01-06	0.074		2016-01-06	0.323
2000-03-01	0.037		2001-01-07	-0.002		2002-01-07	0		2003-01-07	0.202		2004-01-07	0.036		2005-01-07	0.028		2006-01-07	0.118		2007-01-07	0.084		2008-01-07	0.191		2009-01-07	0.043		2010-01-07	0.054		2011-01-07	0.017		2012-01-07	0.135		2013-01-07	0.062		2014-01-07	0.116		2015-01-07	0.219		2016-01-07	0.117
2000-03-02	0.017		2001-01-08	-0.009		2002-01-08	0.143		2003-01-08	0.184		2004-01-08	0.027		2005-01-08	0.063		2006-01-08	0.087		2007-01-08	0.196		2008-01-08	0.178		2009-01-08	0.036		2010-01-08	0.047		2011-01-08	0.169		2012-01-08	0.238		2013-01-08	0.161		2014-01-08	0.123		2015-01-08	0.108		2016-01-08	0.294
2000-03-03	0.048		2001-01-09	0.06		2002-01-09	0.03		2003-01-09	0.288		2004-01-09	0.002		2005-01-09	0.166		2006-01-09	0.085		2007-01-09	0.102		2008-01-09	0.243		2009-01-09	0.119		2010-01-09	0.09		2011-01-09	0.022		2012-01-09	0.082		2013-01-09	0.075		2014-01-09	0.269		2015-01-09	0.162		2016-01-09	0.112
2000-03-04	0.015		2001-01-10	0.03		2002-01-10	0.165		2003-01-10	0.073		2004-01-10	0.038		2005-01-10	0.064		2006-01-10	0.192		2007-01-10	0.185		2008-01-10	0.154		2009-01-10	0.033		2010-01-10	0.069		2011-01-10	0.147		2012-01-10	0.189		2013-01-10	0.11		2014-01-10	0.112		2015-01-10	0.222		2016-01-10	0.065
2000-03-05	-0.005		2001-01-11	0.047		2002-01-11	0.013		2003-01-11	0.29		2004-01-11	0.046		2005-01-11	0.021		2006-01-11	0.071		2007-01-11	0.128		2008-01-11	0.273		2009-01-11	0.136		2010-01-11	0.067		2011-01-11	0.061		2012-01-11	0.049		2013-01-11	0.091		2014-01-11	0.106		2015-01-11	0.117		2016-01-11	0.126
2000-03-06	0.016		2001-01-12	0.077		2002-01-12	0.124		2003-01-12	0.057		2004-01-12	0.098		2005-01-12	0.04		2006-01-12	0.119		2007-01-12	0.14		2008-01-12	0.11		2009-01-12	0.011		2010-01-12	0.123		2011-01-12	0.127		2012-01-12	0.179		2013-01-12	0.075		2014-01-12	0.114		2015-01-12	0.158		2016-01-12	0.005
2000-03-07	0.121		2001-01-13	0.043		2002-01-13	0.056		2003-01-13	0.281		2004-01-13	-0.004		2005-01-13	0.077		2006-01-13	0.073		2007-01-13	0.233		2008-01-13	0.042		2009-01-13	0.105		2010-01-13	0.052		2011-01-13	0.079		2012-01-13	0.268		2013-01-13	0.188		2014-01-13	0.19		2015-01-13	0.119		2016-01-13	0.259
2000-03-08	0.042		2001-01-14	0.127		2002-01-14	-0.008		2003-01-14	0.21		2004-01-14	0.11		2005-01-14	0.143		2006-01-14	0.137		2007-01-14	0.094		2008-01-14	0.075		2009-01-14	0.065		2010-01-14	0.159		2011-01-14	0.082		2012-01-14	0.186		2013-01-14	0.063		2014-01-14	0.06		2015-01-14	0.215		2016-01-14	0.118
2000-03-09	0.053		2001-01-15	0.056		2002-01-15	0.133		2003-01-15	0.15		2004-01-15	0.017		2005-01-15	0.063		2006-01-15	-0.004		2007-01-15	0.216		2008-01-15	0.184		2009-01-15	0.074		2010-01-15	0.056		2011-01-15	0.131		2012-01-15	0.262		2013-01-15	0.151		2014-01-15	0.13		2015-01-15	0.14		2016-01-15	0.071
2000-03-10	0.042		2001-01-16	0.087		2002-01-16	0.061		2003-01-16	0.159		2004-01-16	0.071		2005-01-16	0.152		2006-01-16	0.114		2007-01-16	0.114		2008-01-16	0.303		2009-01-16	0.081		2010-01-16	0.124		2011-01-16	0.017		2012-01-16	0.181		2013-01-16	0.076		2014-01-16	0.276		2015-01-16	0.079		2016-01-16	0.161
2000-03-11	0.022		2001-01-17	0.085		2002-01-17	0.171		2003-01-17	0.159		2004-01-17	0.026		2005-01-17	0.011		2006-01-17	0.183		2007-01-17	0.202		2008-01-17	0.189		2009-01-17	0.042		2010-01-17	0.079		2011-01-17	0.088		2012-01-17	0.224		2013-01-17	0.099		2014-01-17	0.073		2015-01-17	0.114		2016-01-17	0.023
2000-03-12	0.057		2001-01-18	0.05		2002-01-18	0.075		2003-01-18	0.24		2004-01-18	0		2005-01-18	0.085		2006-01-18	0.08		2007-01-18	0.177		2008-01-18	0.281		2009-01-18	0.055		2010-01-18	0.096		2011-01-18	0.066		2012-01-18	0.134		2013-01-18	0.044		2014-01-18	0.238		2015-01-18	0.12		2016-01-18	0.094
2000-03-13	0.031		2001-01-19	0.011		2002-01-19	0.112		2003-01-19	0.193		2004-01-19	0.016		2005-01-19	0.077		2006-01-19	0.175		2007-01-19	0.148		2008-01-19	0.178		2009-01-19	0.025		2010-01-19	0.01		2011-01-19	0.131		2012-01-19	0.059		2013-01-19	0.074		2014-01-19	0.132		2015-01-19	0.263		2016-01-19	0.134
2000-03-14	0.065		2001-01-20	0.046		2002-01-20	0.012		2003-01-20	0.297		2004-01-20	0.006		2005-01-20	0.091		2006-01-20	0.085		2007-01-20	0.219		2008-01-20	0.247		2009-01-20	0.127		2010-01-20	0.046		2011-01-20	0.086		2012-01-20	0.147		2013-01-20	0.165		2014-01-20	0.129		2015-01-20	0.092		2016-01-20	0.168
2000-03-15	0.026		2001-01-21	0.118		2002-01-21	0.06		2003-01-21	0.155		2004-01-21	0.042		2005-01-21	0.132		2006-01-21	0.16		2007-01-21	0.089		2008-01-21	0.222		2009-01-21	0		2010-01-21	0.18		2011-01-21	0.029		2012-01-21	0.025		2013-01-21	0.058		2014-01-21	0.159		2015-01-21	0.193		2016-01-21	0.17
2000-03-16	0.064		2001-01-22	0.04		2002-01-22	0.165		2003-01-22	0.265		2004-01-22	0.023		2005-01-22	0.025		2006-01-22	0.105		2007-01-22	0.219		2008-01-22	0.198		2009-01-22	0.097		2010-01-22	0.053		2011-01-22	0.007		2012-01-22	0.145		2013-01-22	0.132		2014-01-22	0.14		2015-01-22	0.143		2016-01-22	0.079
2000-03-17	0		2001-01-23	0.088		2002-01-23	0.069		2003-01-23	0.233		2004-01-23	0.081		2005-01-23	0.07		2006-01-23	0.103		2007-01-23	0.11		2008-01-23	0.128		2009-01-23	0.064		2010-01-23	0.147		2011-01-23	0.037		2012-01-23	0.16		2013-01-23	0.044		2014-01-23	0.021		2015-01-23	0.039		2016-01-23	0.154
2000-03-18	0.032		2001-01-24	0.052		2002-01-24	0.177		2003-01-24	0.246		2004-01-24	0.04		2005-01-24	0.067		2006-01-24	0.062		2007-01-24	0.187		2008-01-24	0.169		2009-01-24	-0.006		2010-01-24	0.003		2011-01-24	0.02		2012-01-24	0.204		2013-01-24	0.01		2014-01-24	0.116		2015-01-24	0.172		2016-01-24	0.283
2000-03-19	0.038		2001-01-25	0.068		2002-01-25	0.046		2003-01-25	0.276		2004-01-25	0.064		2005-01-25	0.165		2006-01-25	0.074		2007-01-25	0.152		2008-01-25	0.253		2009-01-25	0.021		2010-01-25	0.125		2011-01-25	0.055		2012-01-25	0.188		2013-01-25	0.107		2014-01-25	0.25		2015-01-25	0.081		2016-01-25	0.076
2000-03-20	0.02		2001-01-26	0.001		2002-01-26	0.09		2003-01-26	0.065		2004-01-26	0.054		2005-01-26	0.041		2006-01-26	0.069		2007-01-26	0.149		2008-01-26	0.174		2009-01-26	0.046		2010-01-26	0.003		2011-01-26	0.158		2012-01-26	0.161		2013-01-26	0.071		2014-01-26	0.083		2015-01-26	0.236		2016-01-26	0.019
2000-03-21	0.046		2001-01-27	0.05		2002-01-27	0.096		2003-01-27	0.255		2004-01-27	0.034		2005-01-27	0.114		2006-01-27	0.062		2007-01-27	0.187		2008-01-27	0.247		2009-01-27	0.135		2010-01-27	0.012		2011-01-27	0.065		2012-01-27	0.241		2013-01-27	0.053		2014-01-27	0.026		2015-01-27	0.111		2016-01-27	0.06
2000-03-22	-0.007		2001-01-28	0.126		2002-01-28	0.083		2003-01-28	0.189		2004-01-28	0.015		2005-01-28	0.102		2006-01-28	0.005		2007-01-28	0.064		2008-01-28	0.207		2009-01-28	0.054		2010-01-28	0.055		2011-01-28	0.111		2012-01-28	0.144		2013-01-28	0.007		2014-01-28	0.145		2015-01-28	0.253		2016-01-28	0.193
2000-03-23	0.01		2001-01-29	0.041		2002-01-29	0.046		2003-01-29	0.268		2004-01-29	0.017		2005-01-29	0.065		2006-01-29	0.047		2007-01-29	0.001		2008-01-29	0.15		2009-01-29	0.117		2010-01-29	0.041		2011-01-29	0.11		2012-01-29	0.22		2013-01-29	0.194		2014-01-29	0.143		2015-01-29	0.113		2016-01-29	0.281
2000-03-24	0.033		2001-01-30	0.13		2002-01-30	0.084		2003-01-30	0.216		2004-01-30	0.103		2005-01-30	0.026		2006-01-30	0.136		2007-01-30	0.035		2008-01-30	0.182		2009-01-30	0.073		2010-01-30	0.186		2011-01-30	0.067		2012-01-30	0.16		2013-01-30	0.032		2014-01-30	0.147		2015-01-30	0.197		2016-01-30	0.148
2000-03-25	0.029		2001-01-31	0.049		2002-01-31	0.196		2003-01-31	0.233		2004-01-31	0.023		2005-01-31	0.024		2006-01-31	0.123		2007-01-31	0.215		2008-01-31	0.168		2009-01-31	0.062		2010-01-31	0.063		2011-01-31	0.15		2012-01-31	0.151		2013-01-31	0.158		2014-01-31	0.117		2015-01-31	0.139		2016-01-31	0.305
2000-03-26	0.028		2001-02-01	0.083		2002-02-01	0.068		2003-02-01	0		2004-02-01	0.017		2005-02-01	0.078		2006-02-01	0.091		2007-02-01	0.117		2008-02-01	0.194		2009-02-01	0.078		2010-02-01	0.008		2011-02-01	0.059		2012-02-01	0.183		2013-02-01	0.038		2014-02-01	0.222		2015-02-01	0.141		2016-02-01	0.152
2000-03-27	0.003		2001-02-02	0.069		2002-02-02	0.151		2003-02-02	0.197		2004-02-02	0.003		2005-02-02	0.07		2006-02-02	0.031		2007-02-02	0.005		2008-02-02	0.153		2009-02-02	0.047		2010-02-02	0.012		2011-02-02	0.156		2012-02-02	0.169		2013-02-02	0.11		2014-02-02	0.033		2015-02-02	0.164		2016-02-02	0.252
2000-03-28	0.053		2001-02-03	0.07		2002-02-03	0.075		2003-02-03	0.278		2004-02-03	0.004		2005-02-03	0.128		2006-02-03	0.071		2007-02-03	0.114		2008-02-03	0.25		2009-02-03	0.125		2010-02-03	0.072		2011-02-03	0.054		2012-02-03	0.213		2013-02-03	0.1		2014-02-03	0.222		2015-02-03	0.089		2016-02-03	0.181
2000-03-29	-0.002		2001-02-04	0.134		2002-02-04	0.07		2003-02-04	0.189		2004-02-04	0.023		2005-02-04	0.079		2006-02-04	0.184		2007-02-04	0.006		2008-02-04	0.175		2009-02-04	0.009		2010-02-04	0.051		2011-02-04	0.12		2012-02-04	0.096		2013-02-04	0.07		2014-02-04	0.114		2015-02-04	0.251		2016-02-04	0.189
2000-03-30	0.006		2001-02-05	0.045		2002-02-05	0.068		2003-02-05	0.052		2004-02-05	0.034		2005-02-05	0.036		2006-02-05	0.073		2007-02-05	0.13		2008-02-05	0.206		2009-02-05	0.116		2010-02-05	0.031		2011-02-05	-0.003		2012-02-05	0.207		2013-02-05	0.14		2014-02-05	0.171		2015-02-05	0.093		2016-02-05	0.165
2000-03-31	0.026		2001-02-06	0.133		2002-02-06	0.03		2003-02-06	0.111		2004-02-06	0.123		2005-02-06	0.106		2006-02-06	0.132		2007-02-06	0.092		2008-02-06	0.208		2009-02-06	0.043		2010-02-06	0.167		2011-02-06	0.08		2012-02-06	0.107		2013-02-06	0.044		2014-02-06	0.139		2015-02-06	0.064		2016-02-06	0.154
2000-04-01	0.053		2001-02-07	0.05		2002-02-07	0.103		2003-02-07	0.161		2004-02-07	0.01		2005-02-07	0.05		2006-02-07	0.091		2007-02-07	0.198		2008-02-07	0.169		2009-02-07	0.085		2010-02-07	0.017		2011-02-07	0.117		2012-02-07	0.217		2013-02-07	0.176		2014-02-07	0.115		2015-02-07	0.032		2016-02-07	0.101
2000-04-02	0.014		2001-02-08	0.096		2002-02-08	0.065		2003-02-08	0.215		2004-02-08	0.097		2005-02-08	0.153		2006-02-08	0.084		2007-02-08	0.09		2008-02-08	0.256		2009-02-08	0.01		2010-02-08	0.035		2011-02-08	0.063		2012-02-08	0.066		2013-02-08	0.051		2014-02-08	0.2		2015-02-08	0.184		2016-02-08	0.129
2000-04-03	0.007		2001-02-09	0.015		2002-02-09	0.17		2003-02-09	0.202		2004-02-09	0.012		2005-02-09	0.034		2006-02-09	0.059		2007-02-09	0.042		2008-02-09	0.147		2009-02-09	0.055		2010-02-09	0.05		2011-02-09	0.169		2012-02-09	0.092		2013-02-09	0.066		2014-02-09	0.084		2015-02-09	0.158		2016-02-09	0.267
2000-04-04	0.022		2001-02-10	0.042		2002-02-10	0.068		2003-02-10	0.165		2004-02-10	0.033		2005-02-10	0.152		2006-02-10	0.079		2007-02-10	0.104		2008-02-10	0.043		2009-02-10	0.088		2010-02-10	0.058		2011-02-10	0.021		2012-02-10	0.184		2013-02-10	0.083		2014-02-10	0.2		2015-02-10	0.134		2016-02-10	0.119
2000-04-05	0.029		2001-02-11	0.062		2002-02-11	0.115		2003-02-11	0.196		2004-02-11	0.052		2005-02-11	0.071		2006-02-11	0.17		2007-02-11	0.136		2008-02-11	0.076		2009-02-11	0.038		2010-02-11	0.091		2011-02-11	0.149		2012-02-11	0.128		2013-02-11	0.075		2014-02-11	0.083		2015-02-11	0.169		2016-02-11	0.017
2000-04-06	0.034		2001-02-12	0.037		2002-02-12	0.084		2003-02-12	0.256		2004-02-12	0.02		2005-02-12	0.097		2006-02-12	-0.003		2007-02-12	0.042		2008-02-12	0.218		2009-02-12	-0.007		2010-02-12	0.059		2011-02-12	0.071		2012-02-12	0.226		2013-02-12	0.02		2014-02-12	0.156		2015-02-12	0.06		2016-02-12	0.162
2000-04-07	0.005		2001-02-13	0.115		2002-02-13	0.071		2003-02-13	0.188		2004-02-13	0.017		2005-02-13	0.07		2006-02-13	0.081		2007-02-13	0.063		2008-02-13	0.18		2009-02-13	0.044		2010-02-13	0.115		2011-02-13	0.09		2012-02-13	0.054		2013-02-13	0.027		2014-02-13	0.114		2015-02-13	0.215		2016-02-13	0.167
2000-04-08	-0.002		2001-02-14	0.032		2002-02-14	0.107		2003-02-14	0.228		2004-02-14	0.005		2005-02-14	0.059		2006-02-14	0.037		2007-02-14	0.179		2008-02-14	0.188		2009-02-14	-0.003		2010-02-14	0.046		2011-02-14	0.016		2012-02-14	0.149		2013-02-14	0.164		2014-02-14	0.108		2015-02-14	0.097		2016-02-14	0.253
2000-04-09	0.009		2001-02-15	0.013		2002-02-15	0.02		2003-02-15	0.221		2004-02-15	0.104		2005-02-15	0.127		2006-02-15	0.104		2007-02-15	0.08		2008-02-15	0.204		2009-02-15	0.011		2010-02-15	0.117		2011-02-15	0.068		2012-02-15	0.117		2013-02-15	0.055		2014-02-15	0.129		2015-02-15	0.058		2016-02-15	0.042
2000-04-10	0.026		2001-02-16	0.02		2002-02-16	0.005		2003-02-16	0.218		2004-02-16	0.007		2005-02-16	0.045		2006-02-16	0.06		2007-02-16	0.072		2008-02-16	0.156		2009-02-16	0.047		2010-02-16	0.047		2011-02-16	0.132		2012-02-16	0.124		2013-02-16	0.081		2014-02-16	0.086		2015-02-16	0.079		2016-02-16	0.208
2000-04-11	0.034		2001-02-17	0.062		2002-02-17	0.068		2003-02-17	0.236		2004-02-17	0.04		2005-02-17	0.116		2006-02-17	0.034		2007-02-17	0.098		2008-02-17	0.235		2009-02-17	0.072		2010-02-17	0.068		2011-02-17	0.052		2012-02-17	0.135		2013-02-17	0.011		2014-02-17	0.212		2015-02-17	0.049		2016-02-17	0.123
2000-04-12	0.023		2001-02-18	0.062		2002-02-18	0.142		2003-02-18	0.094		2004-02-18	0		2005-02-18	0.045		2006-02-18	0.148		2007-02-18	0.118		2008-02-18	0.144		2009-02-18	0.035		2010-02-18	0.029		2011-02-18	0.116		2012-02-18	0.134		2013-02-18	0.028		2014-02-18	0.084		2015-02-18	0.157		2016-02-18	0.18
2000-04-13	0.016		2001-02-19	0.037		2002-02-19	0.062		2003-02-19	0.263		2004-02-19	0		2005-02-19	0.025		2006-02-19	0.03		2007-02-19	0.116		2008-02-19	0.084		2009-02-19	0.102		2010-02-19	0.064		2011-02-19	0.052		2012-02-19	0.015		2013-02-19	0.037		2014-02-19	0.181		2015-02-19	0.07		2016-02-28	0
2000-04-14	0.014		2001-02-20	-0.004		2002-02-20	0.083		2003-02-20	0.081		2004-02-20	0.033		2005-02-20	0.069		2006-02-20	0.141		2007-02-20	0.029		2008-02-20	0.177		2009-02-20	0.033		2010-02-20	0.063		2011-02-20	0.081		2012-02-20	0.117		2013-02-20	0.063		2014-02-20	0.092		2015-02-20	0.207		2016-02-29	0.097
2000-04-15	0.01		2001-02-21	0.007		2002-02-21	0.033		2003-02-21	0.213		2004-02-21	0.025		2005-02-21	0.073		2006-02-21	0.005		2007-02-21	0.022		2008-02-21	0.045		2009-02-21	0.02		2010-02-21	0.043		2011-02-21	0.063		2012-02-21	0.215		2013-02-21	0.13		2014-02-21	0.115		2015-02-21	0.011		2016-03-01	0.081
2000-04-16	0.016		2001-02-22	0.123		2002-02-22	0.042		2003-02-22	0.198		2004-02-22	0.094		2005-02-22	0.077		2006-02-22	0.083		2007-02-22	0.08		2008-02-22	0.055		2009-02-22	0.043		2010-02-22	0.139		2011-02-22	0.047		2012-02-22	0.112		2013-02-22	0.049		2014-02-22	0.118		2015-02-22	0.021		2016-03-02	0.1
2000-04-17	0.028		2001-02-23	0.042		2002-02-23	0.12		2003-02-23	0.219		2004-02-23	0.01		2005-02-23	0.056		2006-02-23	0.041		2007-02-23	0.194		2008-02-23	0.154		2009-02-23	0.05		2010-02-23	0.042		2011-02-23	0.008		2012-02-23	0.162		2013-02-23	0.138		2014-02-23	0.084		2015-02-23	0.094		2016-03-03	0.234
2000-04-18	0.027		2001-02-24	0.058		2002-02-24	0.05		2003-02-24	0.202		2004-02-24	0.089		2005-02-24	0.105		2006-02-24	0.056		2007-02-24	0.079		2008-02-24	0.191		2009-02-24	0.053		2010-02-24	0.078		2011-02-24	0.023		2012-02-24	0.123		2013-02-24	0.05		2014-02-24	0.136		2015-02-24	0.058		2016-03-04	0.121
2000-04-19	0.017		2001-02-25	0.048		2002-02-25	0.115		2003-02-25	0.206		2004-02-25	0.023		2005-02-25	0.045		2006-02-25	0.102		2007-02-25	-0.002		2008-02-25	0.116		2009-02-25	0.036		2010-02-25	0.064		2011-02-25	0.121		2012-02-25	0.133		2013-02-25	0.075		2014-02-25	0.066		2015-02-25	0.019		2016-03-05	0.027
2000-04-20	0.084		2001-02-26	0.035		2002-02-26	0.009		2003-02-26	0.245		2004-02-26	0.034		2005-02-26	0.103		2006-02-26	0.042		2007-02-26	0.112		2008-02-26	0.017		2009-02-26	0.02		2010-02-26	0.078		2011-02-26	0.05		2012-02-26	0.165		2013-02-26	0.029		2014-02-26	0.005		2015-02-26	0.08		2016-03-06	0.027
2000-04-21	0.003		2001-02-27	0.029		2002-02-27	0.094		2003-02-27	0.129		2004-02-27	0.005		2005-02-27	0.054		2006-02-27	0.127		2007-02-27	0.092		2008-02-27	0.142		2009-02-27	0.03		2010-02-27	0.078		2011-02-27	0.107		2012-02-27	0.069		2013-02-27	0.022		2014-02-27	0.085		2015-02-27	0.169		2016-03-07	0.038
2000-04-22	0.003		2001-02-28	0.034		2002-02-28	0.058		2003-02-28	0.004		2004-02-28	0.011		2005-02-28	0.06		2006-02-28	0.043		2007-02-28	0.122		2008-02-28	0.107		2009-02-28	0.079		2010-02-28	0.048		2011-02-28	0.06		2012-02-28	0.138		2013-02-28	0.055		2014-02-28	0.153		2015-02-28	0.048		2016-03-08	0.003
2000-04-23	0.006		2001-03-01	0.11		2002-03-01	0.085		2003-03-01	0.072		2004-02-29	0.079		2005-03-01	0.067		2006-03-01	0.094		2007-03-01	0		2008-02-29	0.165		2009-03-01	0.032		2010-03-01	0.089		2011-03-01	0.07		2012-02-29	0.059		2013-03-01	0.05		2014-03-01	0.106		2015-03-01	0.155		2016-03-09	0.053
2000-04-24	0.008		2001-03-02	0.008		2002-03-02	0.103		2003-03-02	0.023		2004-03-01	0.023		2005-03-02	0.042		2006-03-02	0.052		2007-03-02	0.143		2008-03-01	0.152		2009-03-02	0.038		2010-03-02	0.015		2011-03-02	0.079		2012-03-01	0.16		2013-03-02	0.121		2014-03-02	0.099		2015-03-02	0.066		2016-03-10	0.15
2000-04-25	0.017		2001-03-03	0.007		2002-03-03	0.056		2003-03-03	0.174		2004-03-02	0.083		2005-03-03	0.096		2006-03-03	0.035		2007-03-03	0.067		2008-03-02	0.202		2009-03-03	0.043		2010-03-03	0.105		2011-03-03	0.052		2012-03-02	0.108		2013-03-03	0.04		2014-03-03	0.13		2015-03-03	0.139		2016-03-11	0.06
2000-04-26	0		2001-03-04	0.05		2002-03-04	0.07		2003-03-04	0.183		2004-03-03	0.021		2005-03-04	0.002		2006-03-04	0.075		2007-03-04	0.09		2008-03-03	0.129		2009-03-04	0.029		2010-03-04	0.013		2011-03-04	0.099		2012-03-03	0.138		2013-03-04	0.051		2014-03-04	0.072		2015-03-04	0.094		2016-03-12	0.043
2000-04-27	0		2001-03-05	0.051		2002-03-05	0.05		2003-03-05	0.205		2004-03-04	0.044		2005-03-05	0.074		2006-03-05	0.049		2007-03-05	0.093		2008-03-04	0.234		2009-03-05	0.002		2010-03-05	0.049		2011-03-05	0.043		2012-03-04	0.132		2013-03-05	0.046		2014-03-05	0.166		2015-03-05	0.042		2016-03-13	0.08
2000-04-28	0		2001-03-06	0.052		2002-03-06	0.108		2003-03-06	0.112		2004-03-05	0.024		2005-03-06	0.036		2006-03-06	0.033		2007-03-06	0.112		2008-03-05	0.14		2009-03-06	0.033		2010-03-06	0.049		2011-03-06	0.103		2012-03-05	0.089		2013-03-06	0.01		2014-03-06	0.051		2015-03-06	0.037		2016-03-14	0.073
2000-04-29	0.12		2001-03-07	0.034		2002-03-07	0.063		2003-03-07	0.238		2004-03-06	0.03		2005-03-07	0.025		2006-03-07	0.034		2007-03-07	0.044		2008-03-06	0.223		2009-03-07	0.081		2010-03-07	0.044		2011-03-07	0.024		2012-03-06	0.127		2013-03-07	0.058		2014-03-07	0.14		2015-03-07	0.037		2016-03-15	0.074
2000-04-30	0.032		2001-03-08	0.073		2002-03-08	0.028		2003-03-08	0.158		2004-03-07	0.043		2005-03-08	0.06		2006-03-08	0.136		2007-03-08	0.071		2008-03-07	0.168		2009-03-08	0.029		2010-03-08	0.066		2011-03-08	0.063		2012-03-07	0.037		2013-03-08	0.053		2014-03-08	0.078		2015-03-08	0.174		2016-03-16	0.053
2000-05-01	0.339		2001-03-09	0.026		2002-03-09	0.076		2003-03-09	0.136		2004-03-08	0.014		2005-03-09	0.064		2006-03-09	0.051		2007-03-09	0.13		2008-03-08	0.194		2009-03-09	0.011		2010-03-09	0.035		2011-03-09	0.032		2012-03-08	0.03		2013-03-09	0.004		2014-03-09	0.098		2015-03-09	0.066		2016-03-17	0.007
2000-05-02	0.29		2001-03-10	0.068		2002-03-10	0.03		2003-03-10	0.121		2004-03-09	0.007		2005-03-10	0.089		2006-03-10	0.032		2007-03-10	0.045		2008-03-09	0.245		2009-03-10	0.039		2010-03-10	0.008		2011-03-10	0.043		2012-03-09	0.09		2013-03-10	0.051		2014-03-10	0.104		2015-03-10	0.135		2016-03-18	0.07
2000-05-03	0.28		2001-03-11	0.029		2002-03-11	0.109		2003-03-11	0.034		2004-03-10	0.013		2005-03-11	0.042		2006-03-11	0.046		2007-03-11	0.142		2008-03-10	0.146		2009-03-11	0.039		2010-03-11	0.029		2011-03-11	0.047		2012-03-10	0.139		2013-03-11	0.033		2014-03-11	0.056		2015-03-11	0.048		2016-03-19	0.162
2000-05-04	0		2001-03-12	-0.005		2002-03-12	0.042		2003-03-12	0.19		2004-03-11	0.012		2005-03-12	0.102		2006-03-12	0.052		2007-03-12	0.065		2008-03-11	0.26		2009-03-12	0		2010-03-12	0.088		2011-03-12	0.038		2012-03-11	0.09		2013-03-12	0.023		2014-03-12	0.142		2015-03-12	0.089		2016-03-20	0.07
2000-05-05	0.445		2001-03-13	0.022		2002-03-13	-0.004		2003-03-13	0.123		2004-03-12	0.035		2005-03-13	0.04		2006-03-13	0.076		2007-03-13	0.086		2008-03-12	0.007		2009-03-13	0.032		2010-03-13	0.043		2011-03-13	0.023		2012-03-12	0.091		2013-03-13	0.086		2014-03-13	0.063		2015-03-13	0.1		2016-03-21	0.054
2000-05-06	0.244		2001-03-14	0.02		2002-03-14	0.06		2003-03-14	0.184		2004-03-13	0.031		2005-03-14	0.051		2006-03-14	0.034		2007-03-14	0.089		2008-03-13	0.297		2009-03-14	0.067		2010-03-14	0.045		2011-03-14	0.041		2012-03-13	0.105		2013-03-14	0.06		2014-03-14	0.061		2015-03-14	0.061		2016-03-22	0.056
2000-05-07	0.068		2001-03-15	0.046		2002-03-15	0.085		2003-03-15	0.163		2004-03-14	0.023		2005-03-15	0.06		2006-03-15	0.082		2007-03-15	0.079		2008-03-14	0.029		2009-03-15	0.017		2010-03-15	0.044		2011-03-15	0.097		2012-03-14	0.075		2013-03-15	0.06		2014-03-15	0.06		2015-03-15	0.068		2016-03-23	0.085
2000-05-08	0.285		2001-03-16	0.028		2002-03-16	0.066		2003-03-16	0.26		2004-03-15	0.013		2005-03-16	0.028		2006-03-16	0.036		2007-03-16	0.107		2008-03-15	0.069		2009-03-16	0.072		2010-03-16	0.036		2011-03-16	0.054		2012-03-15	0.099		2013-03-16	0.004		2014-03-16	0.051		2015-03-16	0.045		2016-03-24	0.124
2000-05-09	0.096		2001-03-17	0.03		2002-03-17	0.055		2003-03-17	0.209		2004-03-16	0.038		2005-03-17	0.047		2006-03-17	0.004		2007-03-17	0.068		2008-03-16	0.246		2009-03-17	0.016		2010-03-17	0.068		2011-03-17	0.029		2012-03-16	0.087		2013-03-17	0.016		2014-03-17	0.057		2015-03-17	0.137		2016-03-25	0.094
2000-05-10	0.215		2001-03-18	0.023		2002-03-18	0.044		2003-03-18	0.263		2004-03-17	0.009		2005-03-18	0.044		2006-03-18	0.041		2007-03-18	0.129		2008-03-17	0.186		2009-03-18	0.041		2010-03-18	0.029		2011-03-18	0.032		2012-03-17	0.142		2013-03-18	0.047		2014-03-18	0.072		2015-03-18	0.051		2016-03-26	0.205
2000-05-11	0.307		2001-03-19	0.003		2002-03-19	0.07		2003-03-19	0.259		2004-03-18	0.046		2005-03-19	0		2006-03-19	0.05		2007-03-19	0.08		2008-03-18	0.243		2009-03-19	0.036		2010-03-19	0.07		2011-03-19	0.051		2012-03-18	0.089		2013-03-19	0.043		2014-03-19	0.051		2015-03-19	0.05		2016-03-27	0.017
2000-05-12	0.003		2001-03-20	0.023		2002-03-28	0		2003-03-20	0.279		2004-03-19	0.012		2005-03-20	0.041		2006-03-20	0.056		2007-03-20	0.106		2008-03-19	0.237		2009-03-20	0.014		2010-03-20	0.031		2011-03-20	0.094		2012-03-19	0.09		2013-03-20	0.081		2014-03-20	0.055		2015-03-20	0.089		2016-03-28	0.043
2000-05-13	0.025		2001-03-21	0.031		2002-03-29	0.07		2003-03-21	0.303		2004-03-20	0.02		2005-03-21	0.063		2006-03-21	0.035		2007-03-21	0.083		2008-03-20	0.105		2009-03-21	0.009		2010-03-21	0.047		2011-03-21	0.038		2012-03-20	0.103		2013-03-21	0.025		2014-03-21	0.151		2015-03-21	0.032		2016-03-29	0.016
2000-05-14	0.126		2001-03-22	0.019		2002-03-30	0.043		2003-03-22	0.32		2004-03-21	0.018		2005-03-22	0.048		2006-03-22	0.004		2007-03-22	0.087		2008-03-21	0.076		2009-03-22	0.019		2010-03-22	0.042		2011-03-22	0.053		2012-03-21	0.027		2013-03-22	0.055		2014-03-22	0.079		2015-03-22	0.118		2016-03-30	0.083
2000-05-15	0.42		2001-03-23	0.035		2002-03-31	0.108		2003-03-23	0.269		2004-03-22	0.014		2005-03-23	0.057		2006-03-23	0.037		2007-03-23	0.097		2008-03-22	0.014		2009-03-23	0.035		2010-03-23	0.016		2011-03-23	0.038		2012-03-22	0.166		2013-03-23	0.056		2014-03-23	0.181		2015-03-23	0.063		2016-03-31	0.192
2000-05-16	0.194		2001-03-24	0.043		2002-04-01	0.147		2003-03-24	0.239		2004-03-23	0.02		2005-03-24	0.053		2006-03-24	0.016		2007-03-24	0.014		2008-03-23	0.031		2009-03-24	0.019		2010-03-24	0.063		2011-03-24	0.051		2012-03-23	0.048		2013-03-24	0.041		2014-03-24	0.133		2015-03-24	0.128		2016-04-01	-0.003
2000-05-17	0.287		2001-03-25	0.014		2002-04-02	0.176		2003-03-25	-0.001		2004-03-24	-0.003		2005-03-25	0.047		2006-03-25	0.045		2007-03-25	0.186		2008-03-24	0.027		2009-03-25	0.017		2010-03-25	0.028		2011-03-25	0.047		2012-03-24	0.184		2013-03-25	0.072		2014-03-25	0.224		2015-03-25	0.054		2016-04-02	0.007
2000-05-18	0.178		2001-03-26	0.019		2002-04-03	0.246		2003-03-26	0.072		2004-03-25	0.03		2005-03-26	0.07		2006-03-26	0.047		2007-03-26	0.113		2008-03-25	0.034		2009-03-26	0.024		2010-03-26	0.067		2011-03-26	0.016		2012-03-25	0.096		2013-03-26	0.03		2014-03-26	0.258		2015-03-26	0.036		2016-04-03	0.044
2000-05-19	0.415		2001-03-27	0.004		2002-04-04	0.102		2003-03-27	0.374		2004-03-26	-0.005		2005-03-27	0.039		2006-03-27	0.05		2007-03-27	0.158		2008-03-26	0.019		2009-03-27	0.033		2010-03-27	0.036		2011-03-27	0.077		2012-03-26	0.043		2013-03-27	0.025		2014-03-27	0.303		2015-03-27	0.077		2016-04-04	0.122
2000-05-20	0.575		2001-03-28	0.006		2002-04-05	0.313		2003-03-28	0.378		2004-03-27	0.004		2005-03-28	0.085		2006-03-28	0.043		2007-03-28	0.091		2008-03-27	0.209		2009-03-28	0.022		2010-03-28	0.07		2011-03-28	0.024		2012-03-27	0.03		2013-03-28	0.03		2014-03-28	0.373		2015-03-28	0.038		2016-04-05	0.059
2000-05-21	0.262		2001-03-29	0.03		2002-04-06	-0.001		2003-03-29	0.048		2004-03-28	0.011		2005-03-29	0.04		2006-03-29	0.057		2007-03-29	0.022		2008-03-28	0.169		2009-03-29	0.007		2010-03-29	0.025		2011-03-29	0.083		2012-03-28	0.058		2013-03-29	0.027		2014-03-29	0.289		2015-03-29	0.066		2016-04-06	0.093
2000-05-22	-0.002		2001-03-30	0.012		2002-04-07	-0.007		2003-03-30	0.01		2004-03-29	0.003		2005-03-30	0.034		2006-03-30	0.037		2007-03-30	0.105		2008-03-29	0.043		2009-03-30	0.042		2010-03-30	0.03		2011-03-30	0.034		2012-03-29	0.03		2013-03-30	0.025		2014-03-30	0.307		2015-03-30	0.07		2016-04-07	0.021
2000-05-23	0.303		2001-03-31	0.019		2002-04-08	0.009		2003-03-31	0.208		2004-03-30	0.003		2005-03-31	0.058		2006-03-31	0.023		2007-03-31	0.116		2008-03-30	0.226		2009-03-31	-0.003		2010-03-31	0.02		2011-03-31	0.006		2012-03-30	0.113		2013-03-31	0.036		2014-03-31	0.087		2015-03-31	0.268		2016-04-08	0.014
2000-05-24	0.212		2001-04-01	0.006		2002-04-09	0.005		2003-04-01	0.401		2004-03-31	0.021		2005-04-01	0.034		2006-04-01	0.033		2007-04-01	0.104		2008-03-31	0.284		2009-04-01	0.023		2010-04-01	0.006		2011-04-01	0.059		2012-03-31	0.191		2013-04-01	0.053		2014-04-01	0.361		2015-04-01	0.189		2016-04-09	0.148
2000-05-25	0.428		2001-04-02	0.069		2002-04-10	0.012		2003-04-02	0.119		2004-04-01	0.033		2005-04-02	0.072		2006-04-02	0.057		2007-04-02	0.07		2008-04-01	0.298		2009-04-02	-0.008		2010-04-02	0.036		2011-04-02	0.067		2012-04-01	0.103		2013-04-02	0.003		2014-04-02	0.215		2015-04-02	0.226		2016-04-10	0.077
2000-05-26	0.642		2001-04-03	0.013		2002-04-11	0.01		2003-04-03	0.29		2004-04-02	0		2005-04-03	0.041		2006-04-03	0.055		2007-04-03	0.09		2008-04-02	0.282		2009-04-03	-0.001		2010-04-03	0.029		2011-04-03	0.092		2012-04-02	0.172		2013-04-03	0.043		2014-04-03	0.123		2015-04-03	0.198		2016-04-11	0.216
2000-05-27	0.666		2001-04-04	0.018		2002-04-12	0.034		2003-04-04	0.085		2004-04-03	0.022		2005-04-04	0.018		2006-04-04	0.042		2007-04-04	0.134		2008-04-03	0.023		2009-04-04	0.017		2010-04-04	0.043		2011-04-04	0.088		2012-04-03	0.108		2013-04-04	0.04		2014-04-04	0.041		2015-04-04	0.044		2016-04-12	0.018
2000-05-28	0.593		2001-04-05	0.009		2002-04-13	0.002		2003-04-05	0.285		2004-04-04	-0.001		2005-04-05	0.101		2006-04-05	0.068		2007-04-05	0.178		2008-04-04	0.345		2009-04-05	-0.001		2010-04-05	0.033		2011-04-05	0.114		2012-04-04	0.054		2013-04-05	0.067		2014-04-05	0.305		2015-04-05	0.017		2016-04-13	0.068
2000-05-29	0		2001-04-06	0.007		2002-04-14	0.004		2003-04-06	0.322		2004-04-05	0.001		2005-04-06	-0.006		2006-04-06	0.046		2007-04-06	0.148		2008-04-05	0.212		2009-04-06	0.015		2010-04-06	0.047		2011-04-06	0.013		2012-04-05	0.151		2013-04-06	0.031		2014-04-06	0.376		2015-04-06	0.111		2016-04-14	0.007
2000-05-30	0.606		2001-04-07	0.021		2002-04-16	0.009		2003-04-07	0.424		2004-04-06	0.006		2005-04-07	0.005		2006-04-07	0.081		2007-04-07	0.057		2008-04-06	0.296		2009-04-07	0.002		2010-04-07	0.032		2011-04-07	0.24		2012-04-06	0.125		2013-04-07	0.037		2014-04-07	0.388		2015-04-07	0.249		2016-04-15	0.152
2000-05-31	0.235		2001-04-08	0.015		2002-04-17	0.01		2003-04-08	0.409		2004-04-07	0.007		2005-04-08	0.096		2006-04-08	0.037		2007-04-08	0.116		2008-04-07	0.217		2009-04-08	0.027		2010-04-08	0.013		2011-04-08	0.061		2012-04-07	0.109		2013-04-08	0.042		2014-04-08	0.449		2015-04-08	0.111		2016-04-16	0.142
2000-06-01	0.561		2001-04-09	0.022		2002-04-18	0.03		2003-04-09	0.424		2004-04-08	0.008		2005-04-09	-0.003		2006-04-09	0.118		2007-04-09	0.127		2008-04-08	0.256		2009-04-09	0.056		2010-04-09	0.047		2011-04-09	0.027		2012-04-08	0.018		2013-04-09	0.02		2014-04-09	0.401		2015-04-09	0.013		2016-04-17	0.208
2000-06-02	0.724		2001-04-10	0.01		2002-04-19	0.052		2003-04-10	0.294		2004-04-09	-0.009		2005-04-10	0.018		2006-04-10	0		2007-04-10	0.128		2008-04-09	0.416		2009-04-10	0.103		2010-04-10	0.025		2011-04-10	0.161		2012-04-09	0.176		2013-04-10	0.008		2014-04-10	0.46		2015-04-10	0.161		2016-04-18	0.118
2000-06-03	0.699		2001-04-11	0.051		2002-04-20	0.089		2003-04-11	0.014		2004-04-10	0.023		2005-04-11	0.004		2006-04-11	0.021		2007-04-11	0.23		2008-04-10	0.321		2009-04-11	0.043		2010-04-11	0.033		2011-04-11	0.232		2012-04-10	0.083		2013-04-11	0.031		2014-04-11	0.456		2015-04-11	0.218		2016-04-19	0.053
2000-06-04	0.745		2001-04-12	0.025		2002-04-21	0		2003-04-12	0.011		2004-04-11	-0.005		2005-04-12	0.169		2006-04-12	0.031		2007-04-12	0.313		2008-04-11	0.104		2009-04-12	0.057		2010-04-12	0.059		2011-04-12	0.191		2012-04-11	0.192		2013-04-12	0.04		2014-04-12	0.478		2015-04-12	0.244		2016-04-20	0.29
2000-06-05	0.562		2001-04-13	0.078		2002-04-22	0.014		2003-04-13	0.37		2004-04-12	0.01		2005-04-13	0.016		2006-04-13	0.029		2007-04-13	0.218		2008-04-12	0.168		2009-04-13	0.161		2010-04-13	0.104		2011-04-13	0.203		2012-04-12	0.269		2013-04-13	0.005		2014-04-13	0.388		2015-04-13	0.023		2016-04-21	-0.003
2000-06-06	0.348		2001-04-14	0.032		2002-04-23	0.032		2003-04-14	0.067		2004-04-13	0.012		2005-04-14	0.046		2006-04-14	0.043		2007-04-14	0.085		2008-04-13	0.07		2009-04-14	0.021		2010-04-14	0.03		2011-04-14	-0.001		2012-04-13	0.126		2013-04-14	0.043		2014-04-14	0.048		2015-04-14	0.31		2016-04-22	0.025
2000-06-07	0.716		2001-04-15	0.05		2002-04-24	0.129		2003-04-15	0.012		2004-04-14	0.032		2005-04-15	0.135		2006-04-15	0.039		2007-04-15	0.119		2008-04-14	0.401		2009-04-15	0.181		2010-04-15	0.04		2011-04-15	0.126		2012-04-14	0.101		2013-04-15	0.024		2014-04-15	0.5		2015-04-15	0.129		2016-04-23	0.023
2000-06-08	0.642		2001-04-16	0.119		2002-04-25	0.133		2003-04-16	0.008		2004-04-15	-0.004		2005-04-16	0.043		2006-04-16	0.091		2007-04-16	0.065		2008-04-15	0.449		2009-04-16	0.077		2010-04-16	0.046		2011-04-16	0.048		2012-04-15	0.217		2013-04-16	0.015		2014-04-16	0.484		2015-04-16	0.021		2016-04-24	0.119
2000-06-09	0.375		2001-04-17	0.03		2002-04-26	0.172		2003-04-17	0.019		2004-04-16	0.01		2005-04-17	0.13		2006-04-17	0.067		2007-04-17	0.193		2008-04-16	0.106		2009-04-17	0.196		2010-04-17	0.043		2011-04-17	0.173		2012-04-16	0.08		2013-04-17	0.03		2014-04-17	0.499		2015-04-17	0.019		2016-04-25	0.094
2000-06-10	0.501		2001-04-18	0.133		2002-04-27	0.144		2003-04-18	0.097		2004-04-17	-0.008		2005-04-18	0.034		2006-04-18	0.015		2007-04-18	0.146		2008-04-17	0.441		2009-04-18	0.152		2010-04-18	0.103		2011-04-18	0.261		2012-04-17	0.071		2013-04-18	0.02		2014-04-18	0.479		2015-04-18	0.44		2016-04-26	0.163
2000-06-11	0.733		2001-04-19	0.128		2002-04-28	0.013		2003-04-19	0.247		2004-04-18	0.007		2005-04-19	0.007		2006-04-19	0.022		2007-04-19	0.037		2008-04-18	-0.013		2009-04-19	0.074		2010-04-19	0.008		2011-04-19	0.007		2012-04-18	0.265		2013-04-19	0.047		2014-04-19	0.46		2015-04-19	0.039		2016-04-27	0.346
2000-06-12	0.367		2001-04-20	0.042		2002-04-29	0.068		2003-04-20	0.328		2004-04-19	0.018		2005-04-20	0.009		2006-04-20	0.089		2007-04-20	0.003		2008-04-19	0.422		2009-04-20	0.049		2010-04-20	0.011		2011-04-20	0.212		2012-04-19	0.044		2013-04-20	0.003		2014-04-20	0.108		2015-04-20	0.025		2016-04-28	0.352
2000-06-13	0.782		2001-04-21	0.168		2002-04-30	0.35		2003-04-21	0.233		2004-04-20	-0.007		2005-04-21	0.011		2006-04-21	0.003		2007-04-21	0.09		2008-04-20	0.005		2009-04-21	0.081		2010-04-21	0.042		2011-04-21	0.217		2012-04-20	0.116		2013-04-21	0.032		2014-04-21	0.32		2015-04-21	0.038		2016-04-29	0.293
2000-06-14	0.394		2001-04-22	0.042		2002-05-01	0.205		2003-04-22	0.116		2004-04-21	0		2005-04-22	0.006		2006-04-22	0.006		2007-04-22	0.277		2008-04-21	0.175		2009-04-22	0.104		2010-04-22	0.111		2011-04-22	0.155		2012-04-21	0.157		2013-04-22	0.021		2014-04-22	0.467		2015-04-22	0.037		2016-04-30	0.185
2000-06-15	0.214		2001-04-23	0.223		2002-05-02	0.01		2003-04-23	0.425		2004-04-22	0.01		2005-04-23	0.022		2006-04-23	0.097		2007-04-23	0.076		2008-04-22	0.197		2009-04-23	0.198		2010-04-23	0.102		2011-04-23	0.12		2012-04-22	0.451		2013-04-23	0.004		2014-04-23	0.496		2015-04-23	0.021		2016-05-01	0.001
2000-06-16	0.706		2001-04-24	0.258		2002-05-03	0.027		2003-04-24	0.396		2004-04-23	0.019		2005-04-24	0.012		2006-04-24	0.053		2007-04-24	0.377		2008-04-23	0.214		2009-04-24	0.327		2010-04-24	0.167		2011-04-24	0.204		2012-04-23	0.397		2013-04-24	0.012		2014-04-24	0.451		2015-04-24	0.342		2016-05-02	0.306
2000-06-17	0.673		2001-04-25	0.268		2002-05-04	0.057		2003-04-25	0.182		2004-04-24	0.038		2005-04-25	0.112		2006-04-25	0.077		2007-04-25	0.399		2008-04-24	0.441		2009-04-25	0.328		2010-04-25	0.063		2011-04-25	0.013		2012-04-24	0.444		2013-04-25	0.056		2014-04-25	0.029		2015-04-25	0.434		2016-05-03	0.464
2000-06-18	0.791		2001-04-26	0.317		2002-05-05	0.341		2003-04-26	0.185		2004-04-25	0.012		2005-04-26	0.145		2006-04-26	0.23		2007-04-26	0.411		2008-04-25	0.047		2009-04-26	0.361		2010-04-26	0.036		2011-04-26	0.094		2012-04-25	0.015		2013-04-26	0.083		2014-04-26	0.2		2015-04-26	0.257		2016-05-04	0.457
2000-06-19	0.754		2001-04-27	0.338		2002-05-06	0.359		2003-04-27	0.092		2004-04-26	0.05		2005-04-27	0.011		2006-04-27	0.146		2007-04-27	0.448		2008-04-26	0.451		2009-04-27	0.39		2010-04-27	0.019		2011-04-27	0.406		2012-04-26	0.095		2013-04-27	0.028		2014-04-27	0.413		2015-04-27	0.504		2016-05-05	0.364
2000-06-20	0.49		2001-04-28	0.001		2002-05-07	0.396		2003-04-28	0.267		2004-04-27	0.003		2005-04-28	0.101		2006-04-28	0.198		2007-04-28	0.079		2008-04-27	0.348		2009-04-28	0.207		2010-04-28	0.005		2011-04-28	0.411		2012-04-27	0.284		2013-04-28	0.02		2014-04-28	0.527		2015-04-28	0.065		2016-05-06	0.037
2000-06-21	0.206		2001-04-29	0.132		2002-05-08	0.123		2003-04-29	0.179		2004-04-28	-0.01		2005-04-29	0.3		2006-04-29	0		2007-04-29	0.082		2008-04-28	0.002		2009-04-29	0.201		2010-04-29	0.091		2011-04-29	0.439		2012-04-28	0.001		2013-04-29	0.03		2014-04-29	0.448		2015-04-29	0.096		2016-05-07	0.389
2000-06-22	0.556		2001-04-30	0.014		2002-05-09	0.348		2003-04-30	0.237		2004-04-29	0.065		2005-04-30	0.001		2006-04-30	0.011		2007-04-30	0.417		2008-04-29	0.094		2009-04-30	0.362		2010-04-30	0.241		2011-04-30	0.34		2012-04-29	0.08		2013-04-30	0.265		2014-04-30	0.277		2015-04-30	0.391		2016-05-08	0.41
2000-06-23	0.147		2001-05-01	0.242		2002-05-10	0.22		2003-05-01	0.35		2004-04-30	0.061		2005-05-01	0.003		2006-05-01	0.087		2007-05-01	0.064		2008-04-30	0.007		2009-05-01	0.002		2010-05-01	0.265		2011-05-01	0.144		2012-04-30	0.062		2013-05-01	0.206		2014-05-01	0.238		2015-05-01	0.005		2016-05-09	0.485
2000-06-24	-0.004		2001-05-02	0.002		2002-05-11	0.001		2003-05-02	0.356		2004-05-01	0.008		2005-05-02	0.022		2006-05-02	0.133		2007-05-02	0.458		2008-05-01	0.474		2009-05-02	0.234		2010-05-02	0.015		2011-05-02	0.308		2012-05-01	0.173		2013-05-02	0.403		2014-05-02	0.426		2015-05-02	0.146		2016-05-10	0.107
2000-06-25	0.136		2001-05-03	0.258		2002-05-12	0.191		2003-05-03	0.449		2004-05-02	0.001		2005-05-03	0.086		2006-05-03	0.219		2007-05-03	0.006		2008-05-02	0.243		2009-05-03	0.159		2010-05-03	0.133		2011-05-03	0.127		2012-05-02	0.033		2013-05-03	0.413		2014-05-03	0.538		2015-05-03	-0.006		2016-05-11	0.009
2000-06-26	0.305		2001-05-04	-0.002		2002-05-13	0.009		2003-05-04	0.325		2004-05-03	0.003		2005-05-04	0.104		2006-05-04	0.404		2007-05-04	0.405		2008-05-03	0		2009-05-04	0.464		2010-05-04	0.345		2011-05-04	0.296		2012-05-03	0.01		2013-05-04	0.27		2014-05-04	0.505		2015-05-04	0.007		2016-05-12	0.064
2000-06-27	0.702		2001-05-05	0.226		2002-05-14	0.504		2003-05-05	0.131		2004-05-04	0.019		2005-05-05	0.187		2006-05-05	0.341		2007-05-05	0.071		2008-05-04	0.066		2009-05-05	0.224		2010-05-05	0.452		2011-05-05	0.419		2012-05-04	0.205		2013-05-05	0.461		2014-05-05	0.024		2015-05-05	0.015		2016-05-13	0.541
2000-06-28	0.7		2001-05-06	0.028		2002-05-15	0.563		2003-05-06	0.056		2004-05-05	0.016		2005-05-06	0.001		2006-05-06	0.105		2007-05-06	0.254		2008-05-05	0.084		2009-05-06	0.391		2010-05-06	0.437		2011-05-06	0.218		2012-05-05	0.292		2013-05-06	0.486		2014-05-06	0.153		2015-05-06	0.008		2016-05-14	0.147
2000-06-29	0.002		2001-05-07	0.045		2002-05-16	0.604		2003-05-07	0.028		2004-05-06	0.139		2005-05-07	0.042		2006-05-07	0.013		2007-05-07	-0.001		2008-05-06	0.057		2009-05-07	0.492		2010-05-07	0.479		2011-05-07	0.492		2012-05-06	0.159		2013-05-07	0.072		2014-05-07	0.301		2015-05-07	0.051		2016-05-15	0.472
2000-06-30	0.034		2001-05-08	0.023		2002-05-17	0.588		2003-05-08	0.103		2004-05-07	0.178		2005-05-08	0.03		2006-05-08	0.335		2007-05-08	0.042		2008-05-07	0.056		2009-05-08	0.49		2010-05-08	0.492		2011-05-08	0.283		2012-05-07	0.019		2013-05-08	0.012		2014-05-08	0.215		2015-05-08	0.069		2016-05-16	0.558
2000-07-01	0.326		2001-05-09	0.203		2002-05-18	0.025		2003-05-09	0.091		2004-05-08	0.076		2005-05-09	0.178		2006-05-09	0.09		2007-05-09	0.319		2008-05-08	0.091		2009-05-09	0.519		2010-05-09	0.368		2011-05-09	0.018		2012-05-08	0.263		2013-05-09	0.002		2014-05-09	0.122		2015-05-09	0.163		2016-05-17	0.516
2000-07-02	0.547		2001-05-10	0.251		2002-05-19	0.277		2003-05-10	-0.012		2004-05-09	0.287		2005-05-10	0.088		2006-05-10	0.15		2007-05-10	0.281		2008-05-09	0.039		2009-05-10	0.516		2010-05-10	0.015		2011-05-10	0.369		2012-05-09	0.305		2013-05-10	0.16		2014-05-10	0.223		2015-05-10	0.323		2016-05-18	0.571
2000-07-03	0.186		2001-05-11	0.427		2002-05-20	0.274		2003-05-11	0.007		2004-05-10	0		2005-05-11	0.24		2006-05-11	0.122		2007-05-11	0		2008-05-10	0.339		2009-05-11	0.009		2010-05-11	0.045		2011-05-11	0.165		2012-05-10	0.008		2013-05-11	0.007		2014-05-11	0.205		2015-05-11	0.454		2016-05-19	0.485
2000-07-04	0.292		2001-05-12	0.445		2002-05-21	0.247		2003-05-12	0.009		2004-05-11	0.343		2005-05-12	0.096		2006-05-12	0.388		2007-05-12	0.022		2008-05-11	0.079		2009-05-12	0.231		2010-05-12	0.289		2011-05-12	0.06		2012-05-11	0.226		2013-05-12	0.094		2014-05-12	0.018		2015-05-12	0.093		2016-05-20	0.09
2000-07-05	0.791		2001-05-13	0.496		2002-05-22	0.044		2003-05-13	0.143		2004-05-12	0.369		2005-05-13	0.128		2006-05-13	0.138		2007-05-13	0.064		2008-05-12	0.277		2009-05-13	0.518		2010-05-13	0.263		2011-05-13	0.077		2012-05-12	0.268		2013-05-13	0.024		2014-05-13	0.009		2015-05-13	0.015		2016-05-21	0.427
2000-07-06	0.574		2001-05-14	0.081		2002-05-23	0.53		2003-05-14	0.188		2004-05-13	0.398		2005-05-14	0.339		2006-05-14	0.274		2007-05-14	0.166		2008-05-13	0.199		2009-05-14	0.415		2010-05-14	0.062		2011-05-14	0.024		2012-05-13	0.189		2013-05-14	0.129		2014-05-14	0.012		2015-05-14	0.004		2016-05-22	0.731
2000-07-07	0.388		2001-05-15	0.018		2002-05-24	0.69		2003-05-15	0.247		2004-05-14	0.091		2005-05-15	0.134		2006-05-15	0.449		2007-05-15	0.015		2008-05-14	0.194		2009-05-15	0.33		2010-05-15	0.184		2011-05-15	0.219		2012-05-14	0.012		2013-05-15	0.332		2014-05-15	0.015		2015-05-15	0.014		2016-05-23	0.689
2000-07-08	0.723		2001-05-16	0.518		2002-05-25	0.559		2003-05-16	0.465		2004-05-15	0.19		2005-05-16	0.025		2006-05-16	0.452		2007-05-16	0.081		2008-05-15	0.257		2009-05-16	0.048		2010-05-16	0.13		2011-05-16	0.538		2012-05-15	0.011		2013-05-16	0.147		2014-05-16	0.103		2015-05-16	0.147		2016-05-24	0.035
2000-07-09	0.022		2001-05-17	0.079		2002-05-26	0.637		2003-05-17	0.102		2004-05-16	0.072		2005-05-17	0.495		2006-05-17	0.204		2007-05-17	0.01		2008-05-16	0.041		2009-05-17	0.336		2010-05-17	0.243		2011-05-17	0.478		2012-05-16	0.506		2013-05-17	0.007		2014-05-17	0.146		2015-05-17	0.308		2016-05-25	0.009
2000-07-10	0.318		2001-05-18	0.161		2002-05-27	0.356		2003-05-18	-0.017		2004-05-17	0.175		2005-05-18	0.411		2006-05-18	0.015		2007-05-18	0.076		2008-05-17	0.222		2009-05-18	0.009		2010-05-18	0.112		2011-05-18	0.114		2012-05-17	0.364		2013-05-18	0.515		2014-05-18	0.13		2015-05-18	0.268		2016-05-26	0.17
2000-07-11	0.349		2001-05-19	0.04		2002-05-28	0.011		2003-05-19	0.515		2004-05-18	0.068		2005-05-19	0.209		2006-05-19	0.282		2007-05-19	0.101		2008-05-18	0.028		2009-05-19	0.494		2010-05-19	0.01		2011-05-19	0.025		2012-05-18	0.374		2013-05-19	0.307		2014-05-19	0.216		2015-05-19	0.302		2016-05-27	0.71
2000-07-12	0.653		2001-05-20	0.22		2002-05-29	0.3		2003-05-20	0.369		2004-05-19	-0.002		2005-05-20	0.069		2006-05-20	0.519		2007-05-20	0.417		2008-05-19	0.486		2009-05-20	0.49		2010-05-20	0.074		2011-05-20	0.151		2012-05-19	0.554		2013-05-20	0.052		2014-05-20	0.19		2015-05-20	0.489		2016-05-28	0.139
2000-07-13	0.135		2001-05-21	0.053		2002-05-30	0.013		2003-05-21	0.033		2004-05-20	0.017		2005-05-21	0.183		2006-05-21	0.023		2007-05-21	0.201		2008-05-20	0.063		2009-05-21	0.674		2010-05-21	0.368		2011-05-21	0.226		2012-05-20	0.06		2013-05-21	0.065		2014-05-21	0.115		2015-05-21	0.487		2016-05-29	0.239
2000-07-14	0.231		2001-05-22	0.325		2002-05-31	0.164		2003-05-22	0.193		2004-05-21	0.014		2005-05-22	0.063		2006-05-22	0.203		2007-05-22	0.175		2008-05-21	0.509		2009-05-22	0.608		2010-05-22	0.448		2011-05-22	0.205		2012-05-21	0.226		2013-05-22	0.561		2014-05-22	0.079		2015-05-22	0.312		2016-05-30	0.216
2000-07-15	0.435		2001-05-23	0.434		2002-06-01	0.613		2003-05-23	0.003		2004-05-22	0.444		2005-05-23	0.272		2006-05-23	0.56		2007-05-23	0.01		2008-05-22	0.243		2009-05-23	0.578		2010-05-23	0.591		2011-05-23	0.185		2012-05-22	0.007		2013-05-23	0.112		2014-05-23	0.174		2015-05-23	0.232		2016-05-31	0.512
2000-07-16	0.104		2001-05-24	0.594		2002-06-02	0.541		2003-05-24	0.554		2004-05-23	0.153		2005-05-24	0.501		2006-05-24	0.457		2007-05-24	-0.004		2008-05-23	0.074		2009-05-24	0.191		2010-05-24	0.078		2011-05-24	0.444		2012-05-23	0.042		2013-05-24	0.352		2014-05-24	0.668		2015-05-24	0.036		2016-06-01	0.351
2000-07-17	0.292		2001-05-25	0.139		2002-06-03	0.686		2003-05-25	0.012		2004-05-24	0.399		2005-05-25	0.408		2006-05-25	0.057		2007-05-25	0.151		2008-05-24	0.038		2009-05-25	0.689		2010-05-25	0.556		2011-05-25	0.052		2012-05-24	0.103		2013-05-25	0.124		2014-05-25	0.005		2015-05-25	0.055		2016-06-02	0.392
2000-07-18	0.084		2001-05-26	0.45		2002-06-04	0.601		2003-05-26	0.11		2004-05-25	0.174		2005-05-26	0.52		2006-05-26	0.156		2007-05-26	0.018		2008-05-25	0.527		2009-05-26	0.717		2010-05-26	0.73		2011-05-26	0.266		2012-05-25	0.073		2013-05-26	0.599		2014-05-26	0.209		2015-05-26	0.509		2016-06-03	0.475
2000-07-19	0.032		2001-05-27	0.299		2002-06-05	0.561		2003-05-27	0		2004-05-26	0.322		2005-05-27	0.03		2006-05-27	0.354		2007-05-27	0.027		2008-05-26	0.521		2009-05-27	0.662		2010-05-27	0.576		2011-05-27	0.106		2012-05-26	0.083		2013-05-27	0.003		2014-05-27	0.415		2015-05-27	0.35		2016-06-04	0.517
2000-07-20	0.124		2001-05-28	0.149		2002-06-06	0.578		2003-05-28	0.091		2004-05-27	0.078		2005-05-28	0.078		2006-05-28	0.624		2007-05-28	0.134		2008-05-27	0.03		2009-05-28	0.037		2010-05-28	0.093		2011-05-28	0.005		2012-05-27	0.019		2013-05-28	0.152		2014-05-28	0.023		2015-05-28	0.284		2016-06-05	0.453
2000-07-21	0.101		2001-05-29	0.132		2002-06-07	0.306		2003-05-29	0.046		2004-05-28	0.324		2005-05-29	0.425		2006-05-29	0.09		2007-05-29	0.355		2008-05-28	0.098		2009-05-29	0.315		2010-05-29	0.035		2011-05-29	0.144		2012-05-28	0.383		2013-05-29	0.025		2014-05-29	0.163		2015-05-29	0.029		2016-06-06	0.051
2000-07-22	0.112		2001-05-30	0.355		2002-06-08	0.603		2003-05-30	0.56		2004-05-29	0.093		2005-05-30	0.595		2006-05-30	0.49		2007-05-30	0.699		2008-05-29	0.013		2009-05-30	0.152		2010-05-30	0.44		2011-05-30	0.157		2012-05-29	0.458		2013-05-30	0.502		2014-05-30	0.144		2015-05-30	0.334		2016-06-07	0.144
2000-07-23	0		2001-05-31	0.111		2002-06-09	0.206		2003-05-31	0.604		2004-05-30	0.154		2005-05-31	0.249		2006-05-31	0.514		2007-05-31	0.326		2008-05-30	-0.001		2009-05-31	0.116		2010-05-31	0.456		2011-05-31	0		2012-05-30	0.21		2013-05-31	0.118		2014-05-31	0.455		2015-05-31	0.393		2016-06-08	0.027
2000-07-24	0.635		2001-06-01	0.237		2002-06-10	0.018		2003-06-01	0.634		2004-05-31	0.258		2005-06-01	0.007		2006-06-01	0.223		2007-06-01	0.041		2008-05-31	0.019		2009-06-01	0.039		2010-06-01	0.662		2011-06-01	0.047		2012-05-31	0.055		2013-06-01	0.043		2014-06-01	0.716		2015-06-01	0.352		2016-06-09	0.061
2000-07-25	0.668		2001-06-02	0.512		2002-06-11	0.408		2003-06-02	0.589		2004-06-01	0.641		2005-06-02	0.697		2006-06-02	0.052		2007-06-02	0.055		2008-06-01	0.276		2009-06-02	0.025		2010-06-02	0.505		2011-06-02	0.056		2012-06-01	0.344		2013-06-02	0.122		2014-06-02	0.713		2015-06-02	0.246		2016-06-10	0.061
2000-07-26	0.245		2001-06-03	0.574		2002-06-12	0.21		2003-06-03	0.236		2004-06-02	0.212		2005-06-03	0.666		2006-06-03	0.732		2007-06-03	0.013		2008-06-02	0.497		2009-06-03	0.015		2010-06-03	0.781		2011-06-03	0.102		2012-06-02	0.324		2013-06-03	0.405		2014-06-03	0.617		2015-06-03	0.449		2016-06-11	0.113
2000-07-27	0.534		2001-06-04	0.25		2002-06-13	0.271		2003-06-04	0.05		2004-06-03	0.685		2005-06-04	0.315		2006-06-04	0.397		2007-06-04	0.021		2008-06-03	0.06		2009-06-04	0.058		2010-06-04	0.584		2011-06-04	0.479		2012-06-03	0.411		2013-06-04	0.721		2014-06-04	0.035		2015-06-04	0.042		2016-06-12	0.089
2000-07-28	-0.006		2001-06-05	0.013		2002-06-14	0.521		2003-06-05	0.006		2004-06-04	0.596		2005-06-05	0.436		2006-06-05	0.349		2007-06-05	0.674		2008-06-04	0.031		2009-06-05	0.153		2010-06-05	0.736		2011-06-05	0.215		2012-06-04	0.269		2013-06-05	0.524		2014-06-05	0.028		2015-06-05	0.098		2016-06-13	0.083
2000-07-29	0.096		2001-06-06	0.737		2002-06-15	0.547		2003-06-06	0.01		2004-06-05	0.675		2005-06-06	0.562		2006-06-06	0.024		2007-06-06	0.77		2008-06-05	0.164		2009-06-06	0.054		2010-06-06	0.295		2011-06-06	0.291		2012-06-05	0.617		2013-06-06	0.585		2014-06-06	0.151		2015-06-06	0.009		2016-06-14	0.304
2000-07-30	0.029		2001-06-07	0.746		2002-06-16	0.259		2003-06-07	-0.004		2004-06-06	0.443		2005-06-07	0.37		2006-06-07	-0.001		2007-06-07	0.762		2008-06-06	0.417		2009-06-07	0.109		2010-06-07	0.482		2011-06-07	0.099		2012-06-06	0.391		2013-06-07	0.33		2014-06-07	0.776		2015-06-07	0.013		2016-06-15	0.383
2000-07-31	0.62		2001-06-08	0.547		2002-06-17	0.451		2003-06-08	0.037		2004-06-07	0.073		2005-06-08	0.105		2006-06-08	0.011		2007-06-08	0.785		2008-06-07	0.187		2009-06-08	0.204		2010-06-08	0.329		2011-06-08	0.077		2012-06-07	0.059		2013-06-08	0.165		2014-06-08	0.228		2015-06-08	0.353		2016-06-16	0.115
2000-08-01	0.512		2001-06-09	0.407		2002-06-18	0.18		2003-06-09	0.032		2004-06-08	0.579		2005-06-09	0.364		2006-06-09	0.031		2007-06-09	0.59		2008-06-08	0.292		2009-06-09	0.216		2010-06-09	0.643		2011-06-09	0.166		2012-06-08	0.497		2013-06-09	0.159		2014-06-09	0.028		2015-06-09	0.36		2016-06-17	0.127
2000-08-02	0.488		2001-06-10	0.493		2002-06-19	0.031		2003-06-10	0.496		2004-06-09	0.643		2005-06-10	0.128		2006-06-10	0.057		2007-06-10	0.383		2008-06-09	0.742		2009-06-10	0.067		2010-06-10	0.711		2011-06-10	0.557		2012-06-09	0.082		2013-06-10	0.153		2014-06-10	0.135		2015-06-10	0.198		2016-06-18	0.029
2000-08-03	0.625		2001-06-11	0.593		2002-06-20	0.005		2003-06-11	0.699		2004-06-10	0.404		2005-06-11	0.288		2006-06-11	0.205		2007-06-11	0.076		2008-06-10	0.575		2009-06-11	-0.003		2010-06-11	0.407		2011-06-11	0.493		2012-06-10	0		2013-06-11	0.59		2014-06-11	0.409		2015-06-11	0.101		2016-06-19	0.442
2000-08-04	0.753		2001-06-12	0.309		2002-06-21	0.443		2003-06-12	0.672		2004-06-11	0.742		2005-06-12	0.388		2006-06-12	-0.004		2007-06-12	0.235		2008-06-11	0.707		2009-06-12	0.538		2010-06-12	0.466		2011-06-12	0.622		2012-06-11	0.007		2013-06-12	0.012		2014-06-12	0.727		2015-06-12	0.65		2016-06-20	0.048
2000-08-05	0.715		2001-06-13	0.506		2002-06-22	0.565		2003-06-13	0.415		2004-06-12	0.167		2005-06-13	0.029		2006-06-13	0.148		2007-06-13	0.773		2008-06-12	0.77		2009-06-13	0.422		2010-06-13	0.144		2011-06-13	0.743		2012-06-12	0.206		2013-06-13	0.236		2014-06-13	0.609		2015-06-13	0.686		2016-06-21	0.178
2000-08-18	0		2001-06-14	0.063		2002-06-23	0.741		2003-06-14	0.716		2004-06-13	0.728		2005-06-14	0.026		2006-06-14	0.013		2007-06-14	0.623		2008-06-13	0.762		2009-06-14	0.33		2010-06-14	0.397		2011-06-14	0.481		2012-06-13	0.176		2013-06-14	0.481		2014-06-14	0.617		2015-06-14	0.629		2016-06-22	0.363
2000-08-19	0.564		2001-06-15	0.318		2002-06-24	0.562		2003-06-15	0.231		2004-06-14	0.683		2005-06-15	0.007		2006-06-15	0.029		2007-06-15	0.45		2008-06-14	0.77		2009-06-15	0.493		2010-06-15	0.323		2011-06-15	0.312		2012-06-14	0.299		2013-06-15	0.276		2014-06-15	0.655		2015-06-15	0.201		2016-06-23	0.83
2000-08-20	0.719		2001-07-03	0		2002-06-25	0.32		2003-06-16	0.525		2004-06-15	0.682		2005-06-16	0.236		2006-06-16	-0.001		2007-06-16	0.487		2008-06-15	0.744		2009-06-16	0.591		2010-06-16	0.485		2011-06-16	0.371		2012-06-15	0.431		2013-06-16	0.677		2014-06-16	0.551		2015-06-16	0.603		2016-06-24	0.59
2000-08-21	0.418		2001-07-04	0.539		2002-06-26	0.559		2003-06-17	0.505		2004-06-16	0.455		2005-06-17	0.416		2006-06-17	0.065		2007-06-17	0.358		2008-06-16	0.57		2009-06-17	0.023		2010-06-17	0.476		2011-06-17	0.767		2012-06-16	0.136		2013-06-17	0.409		2014-06-17	0.333		2015-06-17	0.068		2016-06-25	0.831
2000-08-22	0.034		2001-07-05	0.662		2002-06-27	0.073		2003-06-18	0.482		2004-06-17	0.304		2005-06-18	0.535		2006-06-18	0.02		2007-06-18	0.018		2008-06-17	0.682		2009-06-18	0.584		2010-06-18	0.501		2011-06-18	0.432		2012-06-17	0.246		2013-06-18	0.284		2014-06-18	0.039		2015-06-18	0.556		2016-06-26	0.786
2000-08-23	0.007		2001-07-06	0.603		2002-06-28	0.187		2003-06-19	0.221		2004-06-18	0.212		2005-06-19	0.432		2006-06-19	0.216		2007-06-19	0.079		2008-06-18	0.208		2009-06-19	0.011		2010-06-19	0.398		2011-06-19	0.072		2012-06-18	0.557		2013-06-19	0.095		2014-06-19	0.429		2015-06-19	0.784		2016-06-27	0.634
2000-08-24	0.002		2001-07-07	0.8		2002-06-29	0.139		2003-06-20	0.788		2004-06-19	0.568		2005-06-20	0.169		2006-06-20	0.18		2007-06-20	0.742		2008-06-19	0		2009-06-20	0.065		2010-06-20	0.244		2011-06-20	0.041		2012-06-19	0.637		2013-06-20	0.198		2014-06-20	0.309		2015-06-20	0.833		2016-06-28	0.168
2000-08-25	0.376		2001-07-08	-0.001		2002-06-30	0.124		2003-06-21	0.087		2004-06-20	0.748		2005-06-21	0.575		2006-06-21	0		2007-06-21	0.585		2008-06-20	0.003		2009-06-21	0.094		2010-06-21	0.38		2011-06-21	0.174		2012-06-20	0.664		2013-06-21	0.441		2014-06-21	0.691		2015-06-21	0.085		2016-06-29	0.249
2000-08-26	0.75		2001-07-09	0.026		2002-07-01	0.378		2003-06-22	0.422		2004-06-21	0.664		2005-06-22	0.355		2006-06-22	0.368		2007-06-22	0.238		2008-06-21	0.126		2009-06-22	0.111		2010-06-22	0.786		2011-06-22	0.021		2012-06-21	0.664		2013-06-22	0.638		2014-06-22	0.607		2015-06-22	0.254		2016-06-30	0.191
2000-08-27	0.247		2001-07-10	0.066		2002-07-02	0.27		2003-06-23	0.703		2004-06-22	0.797		2005-06-23	0.808		2006-06-23	0.432		2007-06-23	0.638		2008-06-22	0.282		2009-06-23	0.171		2010-06-23	0.663		2011-06-23	0.783		2012-06-22	0.628		2013-06-23	0.711		2014-06-23	0.543		2015-06-23	0.339		2016-07-01	0.303
2000-08-28	0.522		2001-07-11	0.259		2002-07-03	0.188		2003-06-24	0.005		2004-06-23	0.712		2005-06-24	0.272		2006-06-24	0.588		2007-06-24	0.048		2008-06-23	0.151		2009-06-24	0.272		2010-06-24	0.825		2011-06-24	0.647		2012-06-23	0.391		2013-06-24	0.633		2014-06-24	0.413		2015-06-24	0.731		2016-07-02	0.761
2000-08-29	0.116		2001-07-12	0.238		2002-07-04	0.276		2003-06-25	0.403		2004-06-24	0.243		2005-06-25	0.805		2006-06-25	0.603		2007-06-25	0.006		2008-06-24	0.301		2009-06-25	0.099		2010-06-25	0.785		2011-06-25	0.554		2012-06-24	0.156		2013-06-25	0.718		2014-06-25	0.231		2015-06-25	0.64		2016-07-03	0.835
2000-08-30	0.742		2001-07-13	0.027		2002-07-05	0.6		2003-06-26	0.002		2004-06-25	0.67		2005-06-26	0.553		2006-06-26	0.023		2007-06-26	0.106		2008-06-25	0.766		2009-06-26	0.193		2010-06-26	0.797		2011-06-26	0.807		2012-06-25	0.014		2013-06-26	0.358		2014-06-26	0.8		2015-06-26	0.839		2016-07-04	0.634
2000-08-31	0.733		2001-07-14	0.056		2002-07-06	0.419		2003-06-27	-0.009		2004-06-26	0.033		2005-06-27	0.709		2006-06-27	0.795		2007-06-27	0.609		2008-06-26	0.258		2009-06-27	0.483		2010-06-27	0.514		2011-06-27	0.695		2012-06-26	0.239		2013-06-27	0.174		2014-06-27	0.693		2015-06-27	0.796		2016-07-05	0.462
2000-09-01	0.715		2001-07-15	0.819		2002-07-07	0.443		2003-06-28	0.017		2004-06-27	0.003		2005-06-28	0.588		2006-06-28	0.806		2007-06-28	0.452		2008-06-27	0.333		2009-06-28	0.179		2010-06-28	0.733		2011-06-28	0.63		2012-06-27	0.815		2013-06-28	0.146		2014-06-28	0.591		2015-06-28	0.678		2016-07-06	0.782
2000-09-02	0.283		2001-07-16	0.775		2002-07-08	0.143		2003-06-29	0.01		2004-06-28	0.542		2005-06-29	0.457		2006-06-29	0.733		2007-06-29	0.406		2008-06-28	0.217		2009-06-29	0.014		2010-06-29	0.574		2011-06-29	0.418		2012-06-28	0.035		2013-06-29	0.273		2014-06-29	0.74		2015-06-29	0.505		2016-07-07	0.779
2000-09-03	0.183		2001-07-17	0.366		2002-07-09	0.273		2003-06-30	0.616		2004-06-29	0.671		2005-06-30	0.704		2006-06-30	0.557		2007-06-30	0.517		2008-06-29	0.117		2009-06-30	0.165		2010-06-30	0.425		2011-06-30	0.14		2012-06-29	0.011		2013-06-30	0.552		2014-06-30	0.758		2015-06-30	0.434		2016-07-08	0.598
2000-09-04	0.225		2001-07-18	0.087		2002-07-10	0.487		2003-07-01	0.264		2004-06-30	0.518		2005-07-01	0.366		2006-07-01	0.612		2007-07-01	0.687		2008-06-30	0.26		2009-07-01	0.417		2010-07-01	0.477		2011-07-01	0.725		2012-06-30	0.237		2013-07-01	0.154		2014-07-01	0.478		2015-07-01	0.009		2016-07-09	0.729
2000-09-05	0.742		2001-07-19	0.535		2002-07-11	0.028		2003-07-02	0.002		2004-07-01	0.191		2005-07-02	0.797		2006-07-02	0.523		2007-07-02	0.551		2008-07-01	0.462		2009-07-02	0.098		2010-07-02	0.523		2011-07-02	0.317		2012-07-01	0.636		2013-07-02	0.026		2014-07-02	0.618		2015-07-02	0.255		2016-07-10	0.225
2000-09-06	0.703		2001-07-20	0.158		2002-07-12	0.099		2003-07-03	0.646		2004-07-02	0.042		2005-07-03	0.198		2006-07-03	0.091		2007-07-03	0.692		2008-07-02	0.386		2009-07-03	0.814		2010-07-03	0.005		2011-07-03	0.828		2012-07-02	0		2013-07-03	0.014		2014-07-03	0.062		2015-07-03	0.349		2016-07-11	0.121
2000-09-07	0.374		2001-07-21	0.594		2002-07-13	0.022		2003-07-04	0.36		2004-07-03	0.023		2005-07-04	0.071		2006-07-04	0.546		2007-07-04	0.63		2008-07-03	0.142		2009-07-04	0.804		2010-07-04	0.032		2011-07-04	0.714		2012-07-03	0.334		2013-07-04	0.012		2014-07-04	0.268		2015-07-04	0.442		2016-07-12	0.517
2000-09-08	0.031		2001-07-22	0.054		2002-07-14	0.22		2003-07-05	0.013		2004-07-04	0.072		2005-07-05	0.021		2006-07-05	0.815		2007-07-05	0.004		2008-07-04	0.272		2009-07-05	0.309		2010-07-05	0.016		2011-07-05	0.765		2012-07-04	0.329		2013-07-05	0.31		2014-07-05	0.452		2015-07-05	0.684		2016-07-13	0.835
2000-09-09	0.008		2001-07-23	0.696		2002-07-15	0.555		2003-07-06	0.108		2004-07-05	0.039		2005-07-06	0.013		2006-07-06	0.045		2007-07-06	0.552		2008-07-05	-0.007		2009-07-06	-0.008		2010-07-06	0.094		2011-07-06	0.258		2012-07-05	0.573		2013-07-06	0.766		2014-07-06	0.815		2015-07-06	0.807		2016-07-14	0.844
2000-09-10	0.099		2001-07-24	0.32		2002-07-16	0.712		2003-07-07	0.061		2004-07-06	0.082		2005-07-07	0.099		2006-07-07	0.559		2007-07-07	0.81		2008-07-06	0.028		2009-07-07	0.136		2010-07-07	0.294		2011-07-07	0.077		2012-07-06	0.628		2013-07-07	-0.004		2014-07-07	0.347		2015-07-07	0.434		2016-07-15	0.588
2000-09-11	0.637		2001-07-25	0.796		2002-07-17	0.057		2003-07-08	0.146		2004-07-07	0.287		2005-07-08	0.268		2006-07-08	0.759		2007-07-08	0.694		2008-07-07	0.501		2009-07-08	0.118		2010-07-08	0.684		2011-07-08	0.035		2012-07-07	0.662		2013-07-08	0.548		2014-07-08	0.002		2015-07-08	0.781		2016-07-16	0.245
2000-09-12	0.596		2001-07-26	0.017		2002-07-18	0.127		2003-07-09	0.468		2004-07-08	0.51		2005-07-09	0.535		2006-07-09	0.727		2007-07-09	0.297		2008-07-08	0.82		2009-07-09	0.009		2010-07-09	0.23		2011-07-09	0.093		2012-07-08	0.416		2013-07-09	0.455		2014-07-09	0.008		2015-07-09	0.389		2016-07-17	0.193
2000-09-13	0.601		2001-07-27	0.01		2002-07-19	0.671		2003-07-10	0.49		2004-07-09	0.594		2005-07-10	0.725		2006-07-10	0.776		2007-07-10	0.009		2008-07-09	0.035		2009-07-10	0.11		2010-07-10	0.623		2011-07-10	0.166		2012-07-09	0.197		2013-07-10	0.625		2014-07-10	0.344		2015-07-10	0.784		2016-07-18	0.541
2000-09-14	0.598		2001-07-28	0.055		2002-07-20	0.458		2003-07-11	0.198		2004-07-10	0.666		2005-07-11	0.624		2006-07-11	0.403		2007-07-11	0.349		2008-07-10	0.717		2009-07-11	0.308		2010-07-11	0.64		2011-07-11	0.253		2012-07-10	0.375		2013-07-11	0.837		2014-07-11	0.351		2015-07-11	0.313		2016-07-19	0.832
2000-09-15	0.552		2001-07-29	0.114		2002-07-21	0.488		2003-07-12	0.002		2004-07-11	0.69		2005-07-12	0.593		2006-07-12	0.67		2007-07-12	0.527		2008-07-11	0.084		2009-07-12	0.013		2010-07-12	0.4		2011-07-12	0.491		2012-07-11	0.136		2013-07-12	0.708		2014-07-12	0.294		2015-07-12	0.864		2016-07-20	0.704
2000-09-16	0.5		2001-07-30	0.475		2002-07-22	0.441		2003-07-13	0.037		2004-07-12	0.7		2005-07-13	0.622		2006-07-13	0.008		2007-07-13	0.719		2008-07-12	-0.005		2009-07-13	0.047		2010-07-13	0.708		2011-07-13	0.279		2012-07-12	0.531		2013-07-13	0.751		2014-07-13	0.371		2015-07-13	0.73		2016-07-21	0.099
2000-09-17	0.584		2001-07-31	0.573		2002-07-23	0.05		2003-07-14	0.108		2004-07-13	0.69		2005-07-14	0.139		2006-07-14	0.013		2007-07-14	0.78		2008-07-13	0.007		2009-07-14	0.039		2010-07-14	0.058		2011-07-14	0.304		2012-07-13	0.59		2013-07-14	0.615		2014-07-14	0.446		2015-07-14	0.528		2016-07-22	0.034
2000-09-18	0.555		2001-08-01	0.412		2002-07-24	0.089		2003-07-15	0.264		2004-07-14	0.796		2005-07-15	0.608		2006-07-15	0.078		2007-07-15	0.694		2008-07-14	0.586		2009-07-15	0.296		2010-07-15	0.041		2011-07-15	0.079		2012-07-14	0.53		2013-07-15	0.414		2014-07-15	0.251		2015-07-15	0.841		2016-07-23	0.001
2000-09-19	0.195		2001-08-02	0.525		2002-07-25	0.527		2003-07-16	0.137		2004-07-15	0.732		2005-07-16	0.3		2006-07-16	0.05		2007-07-16	0.093		2008-07-15	0.363		2009-07-16	0.232		2010-07-16	0.014		2011-07-16	0.381		2012-07-15	0.111		2013-07-16	-0.004		2014-07-16	0.575		2015-07-16	0.802		2016-07-24	0.107
2000-09-20	0.473		2001-08-03	0.608		2002-07-26	0.88		2003-07-17	0.134		2004-07-16	0.676		2005-07-17	0.644		2006-07-17	0.105		2007-07-17	0.783		2008-07-16	0.479		2009-07-17	0.124		2010-07-17	0.02		2011-07-17	0.481		2012-07-16	0.539		2013-07-17	0.669		2014-07-17	0.48		2015-07-17	0.298		2016-07-25	0.858
2000-09-21	0.516		2001-08-04	0.42		2002-07-27	0.831		2003-07-18	0		2004-07-17	0.342		2005-07-18	0.643		2006-07-18	0.321		2007-07-18	0.203		2008-07-17	0.242		2009-07-18	0.608		2010-07-18	0.041		2011-07-18	0.703		2012-07-17	0.54		2013-07-18	0.279		2014-07-18	0.488		2015-07-18	0.785		2016-07-26	0.042
2000-09-22	0.427		2001-08-05	0.014		2002-07-28	0.651		2003-07-19	0.005		2004-07-18	0.068		2005-07-19	0.304		2006-07-19	0.672		2007-07-19	0.605		2008-07-18	0.619		2009-07-19	0.33		2010-07-19	0.244		2011-07-19	0.657		2012-07-18	0.298		2013-07-19	0.452		2014-07-19	0.132		2015-07-19	0.823		2016-07-27	0.245
2000-09-23	0.048		2001-08-06	0.436		2002-07-29	0.732		2003-07-20	0.219		2004-07-19	0.055		2005-07-20	0.361		2006-07-20	0.288		2007-07-20	0.076		2008-07-19	0.484		2009-07-20	0.197		2010-07-20	0.366		2011-07-20	0.578		2012-07-19	0.167		2013-07-20	0.043		2014-07-20	0.165		2015-07-20	0.694		2016-07-28	0.241
2000-09-24	0.066		2001-08-07	0.555		2002-07-30	0.072		2003-07-21	0.315		2004-07-20	0.73		2005-07-21	0.311		2006-07-21	0.047		2007-07-21	0.098		2008-07-20	0.502		2009-07-21	0.099		2010-07-21	0.238		2011-07-21	0.599		2012-07-20	0.391		2013-07-21	0.073		2014-07-21	0.003		2015-07-21	0.045		2016-07-29	0.447
2000-09-25	0.147		2001-08-08	0.298		2002-07-31	0.685		2003-07-22	0.074		2004-07-21	0.782		2005-07-22	0.44		2006-07-22	0.004		2007-07-22	0.342		2008-07-21	0.006		2009-07-22	0.032		2010-07-22	0.534		2011-07-22	0.063		2012-07-21	0.066		2013-07-22	0.479		2014-07-22	0.463		2015-07-22	0.273		2016-07-30	0.731
2000-09-26	0.209		2001-08-09	0.754		2002-08-01	0.679		2003-07-23	0.437		2004-07-22	0.712		2005-07-23	0.275		2006-07-23	-0.002		2007-07-23	0.128		2008-07-22	0.671		2009-07-23	0.426		2010-07-23	0.659		2011-07-23	0.419		2012-07-22	-0.002		2013-07-23	0.031		2014-07-23	0.745		2015-07-23	0.832		2016-07-31	0.521
2000-09-27	0.418		2001-08-10	0.791		2002-08-02	0.228		2003-07-24	0.091		2004-07-23	0.633		2005-07-24	0.753		2006-07-24	0.716		2007-07-24	0.748		2008-07-23	0.634		2009-07-24	0.235		2010-07-24	0.344		2011-07-24	0.268		2012-07-23	0.599		2013-07-24	0.064		2014-07-24	0.738		2015-07-24	0.811		2016-08-01	0.838
2000-09-28	0.429		2001-08-11	0.41		2002-08-03	0.606		2003-07-25	0.016		2004-07-24	0.819		2005-07-25	-0.002		2006-07-25	0.688		2007-07-25	0.234		2008-07-24	0.655		2009-07-25	0.269		2010-07-25	0.139		2011-07-25	0.099		2012-07-24	0.382		2013-07-25	0.106		2014-07-25	0.853		2015-07-25	0.064		2016-08-02	0.506
2000-09-29	0.044		2001-08-12	0.244		2002-08-04	0.049		2003-07-26	0.024		2004-07-25	0.8		2005-07-26	0.134		2006-07-26	0.762		2007-07-26	0.758		2008-07-25	0.721		2009-07-26	0.54		2010-07-26	0.104		2011-07-26	0.015		2012-07-25	0.306		2013-07-26	0.103		2014-07-26	0.817		2015-07-26	0.005		2016-08-03	0.292
2000-09-30	0.289		2001-08-13	0.768		2002-08-05	0.093		2003-07-27	0.005		2004-07-26	0.62		2005-07-27	0.746		2006-07-27	0.682		2007-07-27	0.793		2008-07-26	0.372		2009-07-27	0.792		2010-07-27	0.139		2011-07-27	0.267		2012-07-26	0.024		2013-07-27	0.011		2014-07-27	0.519		2015-07-27	0.004		2016-08-04	0.781
2000-10-01	0.012		2001-08-14	0.628		2002-08-06	0.244		2003-07-28	0.213		2004-07-27	0.382		2005-07-28	0.536		2006-07-28	0.647		2007-07-28	0.594		2008-07-27	0.606		2009-07-28	0.595		2010-07-28	0.212		2011-07-28	0.162		2012-07-27	0.56		2013-07-28	0.037		2014-07-28	0.37		2015-07-28	0.028		2016-08-05	0.199
2000-10-02	0.409		2001-08-15	0.358		2002-08-07	0.554		2003-07-29	0.048		2004-07-28	0.66		2005-07-29	0.382		2006-07-29	0.774		2007-07-29	0.641		2008-07-28	0.17		2009-07-29	0.543		2010-07-29	0.296		2011-07-29	0.211		2012-07-28	0.602		2013-07-29	0.139		2014-07-29	0.471		2015-07-29	0.843		2016-08-06	0.207
2000-10-03	0.406		2001-08-16	0.268		2002-08-08	0.613		2003-07-30	0.135		2004-07-29	0.666		2005-07-30	0.66		2006-07-30	0.161		2007-07-30	0.53		2008-07-29	0.116		2009-07-30	0.482		2010-07-30	0.03		2011-07-30	-0.001		2012-07-29	0.305		2013-07-30	0.023		2014-07-30	0.393		2015-07-30	0.543		2016-08-07	0.619
2000-10-04	0.105		2001-08-17	0.291		2002-08-09	0.601		2003-07-31	0.186		2004-07-30	-0.004		2005-07-31	0.765		2006-07-31	0.007		2007-07-31	0.404		2008-07-30	0.581		2009-07-31	0.536		2010-07-31	0.001		2011-07-31	0.028		2012-07-30	0.744		2013-07-31	0.311		2014-07-31	0.248		2015-07-31	0.898		2016-08-08	0.758
2000-10-05	0.348		2001-08-18	0.076		2002-08-10	0.63		2003-08-01	0.027		2004-07-31	0.48		2005-08-01	0.792		2006-08-01	0.03		2007-08-01	0.436		2008-07-31	0.294		2009-08-01	0.126		2010-08-01	0.632		2011-08-01	0.069		2012-07-31	0.833		2013-08-01	0.284		2014-08-01	0.471		2015-08-01	0.562		2016-08-09	0.333
2000-10-06	0.02		2001-08-19	0.332		2002-08-11	0.646		2003-08-02	0.007		2004-08-01	0.134		2005-08-02	0.649		2006-08-02	0.111		2007-08-02	0.586		2008-08-01	0.099		2009-08-02	0.023		2010-08-02	0.606		2011-08-02	0.034		2012-08-01	0.779		2013-08-02	0.07		2014-08-02	0.126		2015-08-02	0.055		2016-08-10	0.052
2000-10-07	0.013		2001-08-20	0.025		2002-08-12	0.739		2003-08-03	0.102		2004-08-02	0.602		2005-08-03	0.102		2006-08-03	0.713		2007-08-03	0.593		2008-08-02	0.815		2009-08-03	0.296		2010-08-03	0.001		2011-08-03	0.329		2012-08-02	0.507		2013-08-03	0.251		2014-08-03	0.063		2015-08-03	0.057		2016-08-11	0.006
2000-10-08	-0.006		2001-08-21	0.015		2002-08-13	0.406		2003-08-04	0.257		2004-08-03	0.076		2005-08-04	0.82		2006-08-04	0.783		2007-08-04	0.578		2008-08-03	0.665		2009-08-04	0.751		2010-08-04	0.04		2011-08-04	0.551		2012-08-03	0.372		2013-08-04	0.246		2014-08-04	0.397		2015-08-04	0.125		2016-08-12	0.503
2000-10-09	0.037		2001-08-22	0.56		2002-08-14	0.627		2003-08-05	0.442		2004-08-04	0.272		2005-08-05	0.666		2006-08-05	0.532		2007-08-05	0.343		2008-08-04	0.301		2009-08-05	0.134		2010-08-05	0.133		2011-08-05	0.644		2012-08-04	0.512		2013-08-05	0.279		2014-08-05	0.41		2015-08-05	0.045		2016-08-13	0.095
2000-10-10	-0.004		2001-08-23	0.637		2002-08-15	0.351		2003-08-06	0.506		2004-08-05	0.383		2005-08-06	0.505		2006-08-06	0.787		2007-08-06	0.56		2008-08-05	0.817		2009-08-06	0.681		2010-08-06	0.739		2011-08-06	0.662		2012-08-05	0.767		2013-08-06	0.15		2014-08-06	0.729		2015-08-06	0.143		2016-08-14	0.027
2000-10-11	0.053		2001-08-24	0.795		2002-08-16	0.067		2003-08-07	0.5		2004-08-06	-0.003		2005-08-07	0.662		2006-08-07	0.169		2007-08-07	0.772		2008-08-06	0.755		2009-08-07	0.605		2010-08-07	0.432		2011-08-07	0.435		2012-08-06	0.417		2013-08-07	0.075		2014-08-07	0.467		2015-08-07	0.019		2016-08-15	0.721
2000-10-12	0.355		2001-08-25	0.805		2002-08-17	0.638		2003-08-08	0.444		2004-08-07	0.568		2005-08-08	0.023		2006-08-08	0.802		2007-08-08	0.275		2008-08-07	0.018		2009-08-08	0.623		2010-08-08	0.544		2011-08-08	0.428		2012-08-07	0.186		2013-08-08	0.05		2014-08-08	0.537		2015-08-08	0.051		2016-08-16	0.328
2000-10-13	0.184		2001-08-26	0.67		2002-08-18	0.566		2003-08-09	0.077		2004-08-08	0.257		2005-08-09	0.269		2006-08-09	0.812		2007-08-09	0.522		2008-08-08	0.15		2009-08-09	0.801		2010-08-09	-0.002		2011-08-09	0.358		2012-08-08	0.108		2013-08-09	0.007		2014-08-09	0.175		2015-08-09	0.577		2016-08-17	0.53
2000-10-14	-0.007		2001-08-27	0.748		2002-08-19	0.357		2003-08-10	0.128		2004-08-09	0.818		2005-08-10	0.797		2006-08-10	0.461		2007-08-10	0.536		2008-08-09	0.028		2009-08-10	-0.002		2010-08-10	0.443		2011-08-10	0.695		2012-08-09	0.168		2013-08-10	0.049		2014-08-10	0.097		2015-08-10	0.638		2016-08-18	0.203
2000-10-15	0.112		2001-08-28	0.753		2002-08-20	0.002		2003-08-11	0.037		2004-08-10	0		2005-08-11	0.122		2006-08-11	0.787		2007-08-11	0.266		2008-08-10	0.492		2009-08-11	0.278		2010-08-11	0.367		2011-08-11	0.497		2012-08-10	0.035		2013-08-11	0.119		2014-08-11	0.195		2015-08-11	0.834		2016-08-19	0.697
2000-10-16	0.061		2001-08-29	0.761		2002-08-21	-0.003		2003-08-12	0.11		2004-08-11	0.823		2005-08-12	0.335		2006-08-12	0.012		2007-08-12	0.594		2008-08-11	0.701		2009-08-12	0.023		2010-08-12	0.405		2011-08-12	0.028		2012-08-11	0.325		2013-08-12	0.006		2014-08-12	0.484		2015-08-12	0.637		2016-08-20	0.534
2000-10-17	0.197		2001-08-30	0.704		2002-08-22	0.067		2003-08-13	0.268		2004-08-12	0.473		2005-08-13	0.67		2006-08-13	0.583		2007-08-13	0.235		2008-08-12	0.708		2009-08-13	0.027		2010-08-13	0.516		2011-08-13	0.117		2012-08-12	0.463		2013-08-13	0.064		2014-08-13	0.561		2015-08-13	0.483		2016-08-21	0.17
2000-10-18	0.002		2001-08-31	0.003		2002-08-23	0.571		2003-08-14	0.354		2004-08-13	0.469		2005-08-14	0.661		2006-08-14	0.26		2007-08-14	0.803		2008-08-13	0.461		2009-08-14	0.279		2010-08-14	0.032		2011-08-14	0.206		2012-08-13	0.799		2013-08-14	0.196		2014-08-14	0.419		2015-08-14	0.129		2016-08-22	0.773
2000-10-19	0.081		2001-09-01	0.642		2002-08-24	-0.002		2003-08-15	0.23		2004-08-14	0.486		2005-08-15	-0.01		2006-08-15	0.097		2007-08-15	0.828		2008-08-14	0.555		2009-08-15	0.579		2010-08-15	0.057		2011-08-15	0.304		2012-08-14	0.365		2013-08-15	0.038		2014-08-15	0.654		2015-08-15	0.019		2016-08-23	0.752
2000-10-20	0.123		2001-09-02	0.634		2002-08-25	0.653		2003-08-16	0.023		2004-08-15	0.787		2005-08-16	0.828		2006-08-16	0.422		2007-08-16	0.815		2008-08-15	0.621		2009-08-16	0.127		2010-08-16	0.712		2011-08-16	0.809		2012-08-15	0.686		2013-08-16	0.123		2014-08-16	0.424		2015-08-16	0.025		2016-08-24	0.239
2000-10-21	0.096		2001-09-03	0.146		2002-08-26	0.705		2003-08-17	0.301		2004-08-16	0.191		2005-08-17	0.167		2006-08-17	0.289		2007-08-17	0.315		2008-08-16	0.724		2009-08-17	0.013		2010-08-17	0.584		2011-08-17	0.288		2012-08-16	0.154		2013-08-17	0.019		2014-08-17	0.393		2015-08-17	0.216		2016-08-25	0.283
2000-10-22	0.183		2001-09-04	0.47		2002-08-27	0.618		2003-08-18	0.232		2004-08-17	0.68		2005-08-18	0.597		2006-08-18	0.615		2007-08-18	0.79		2008-08-17	0.107		2009-08-18	0.135		2010-08-18	0.208		2011-08-18	0.056		2012-08-17	0.001		2013-08-18	0.073		2014-08-18	0.537		2015-08-18	0.019		2016-08-26	0.75
2000-10-23	0.114		2001-09-05	0.207		2002-08-28	0.579		2003-08-19	0.502		2004-08-18	0.451		2005-08-19	0.565		2006-08-19	0.265		2007-08-19	0.608		2008-08-18	0.744		2009-08-19	0.631		2010-08-19	-0.002		2011-08-19	0.62		2012-08-18	0.579		2013-08-19	0.634		2014-08-19	0.694		2015-08-19	0.147		2016-08-27	0.794
2000-10-24	-0.005		2001-09-06	0.423		2002-08-29	0.325		2003-08-20	0.108		2004-08-19	0.753		2005-08-20	0.362		2006-08-20	0.069		2007-08-20	-0.003		2008-08-19	0.724		2009-08-20	0.003		2010-08-20	0.108		2011-08-20	0.721		2012-08-19	0.108		2013-08-20	0.712		2014-08-20	0.325		2015-08-20	0.093		2016-08-28	0.734
2000-10-25	0.026		2001-09-07	0.687		2002-08-30	0.145		2003-08-21	0.409		2004-08-20	0.665		2005-08-21	0.541		2006-08-21	0.531		2007-08-21	0.364		2008-08-20	0.811		2009-08-21	0.001		2010-08-21	0.067		2011-08-21	0.721		2012-08-20	0.013		2013-08-21	0.599		2014-08-21	0.679		2015-08-21	0.057		2016-08-29	0.779
2000-10-26	0.154		2001-09-08	0.013		2002-08-31	0.749		2003-08-22	0.583		2004-08-21	0.775		2005-08-22	0.421		2006-08-22	0.793		2007-08-22	0.766		2008-08-21	0.272		2009-08-22	0.151		2010-08-22	0.64		2011-08-22	0.762		2012-08-21	0.088		2013-08-22	0.434		2014-08-22	0.654		2015-08-22	0.125		2016-08-30	0.392
2000-10-27	0		2001-09-09	0.663		2002-09-01	0.005		2003-08-23	0.74		2004-08-22	0.793		2005-08-23	0.607		2006-08-23	0		2007-08-23	0.301		2008-08-22	-0.006		2009-08-23	0.657		2010-08-23	0.088		2011-08-23	0.695		2012-08-22	0.118		2013-08-23	0.578		2014-08-23	0.643		2015-08-23	0.383		2016-08-31	0.004
2000-10-28	0.114		2001-09-10	0.005		2002-09-02	0.114		2003-08-24	0.753		2004-08-23	0.143		2005-08-24	0.625		2006-08-24	0.347		2007-08-24	0.079		2008-08-23	0.023		2009-08-24	0.141		2010-08-24	0.747		2011-08-24	0.593		2012-08-23	0.162		2013-08-24	0.174		2014-08-24	0.097		2015-08-24	0.539		2016-09-01	0.007
2000-10-29	0.108		2001-09-11	0.616		2002-09-03	0.681		2003-08-25	0.284		2004-08-24	0.748		2005-08-25	0.496		2006-08-25	0.698		2007-08-25	0.257		2008-08-24	0.716		2009-08-25	-0.012		2010-08-25	0.798		2011-08-25	0.724		2012-08-24	0.698		2013-08-25	0.679		2014-08-25	0.018		2015-08-25	0.631		2016-09-02	0.004
2000-10-30	0.089		2001-09-12	0.298		2002-09-04	0.563		2003-08-26	0.192		2004-08-25	0.144		2005-08-26	0.458		2006-08-26	0.383		2007-08-26	0.8		2008-08-25	0.607		2009-08-26	0.015		2010-08-26	0.798		2011-08-26	0.662		2012-08-25	0.161		2013-08-26	0.526		2014-08-26	0.009		2015-08-26	0.603		2016-09-03	0.012
2000-10-31	-0.009		2001-09-13	0.102		2002-09-05	0.729		2003-08-27	0.483		2004-08-26	0.63		2005-08-27	0.697		2006-08-27	0.021		2007-08-27	0.254		2008-08-26	0.206		2009-08-27	0.349		2010-08-27	0.772		2011-08-27	0.702		2012-08-26	0.775		2013-08-27	0.448		2014-08-27	0.204		2015-08-27	0.745		2016-09-04	0.077
2000-11-01	0.084		2001-09-14	0.491		2002-09-06	0.413		2003-08-28	0.035		2004-08-27	0.227		2005-08-28	0.542		2006-08-28	0.134		2007-08-28	0.771		2008-08-27	0.152		2009-08-28	0.489		2010-08-28	0.759		2011-08-28	0.76		2012-08-27	0.592		2013-08-28	0.711		2014-08-28	0.299		2015-08-28	0.433		2016-09-05	0.032
2000-11-02	0.059		2001-09-15	-0.012		2002-09-07	0.091		2003-08-29	0.024		2004-08-28	0.004		2005-08-29	0.049		2006-08-29	0.669		2007-08-29	0.789		2008-08-28	0.102		2009-08-29	0.37		2010-08-29	0.721		2011-08-29	0.423		2012-08-28	0.59		2013-08-29	0.278		2014-08-29	0.754		2015-08-29	0.405		2016-09-06	0
2000-11-03	0.003		2001-09-16	0.136		2002-09-08	0.639		2003-08-30	0.721		2004-08-29	0.071		2005-08-30	0.047		2006-08-30	0.218		2007-08-30	0.413		2008-08-29	0.681		2009-08-30	0.774		2010-08-30	0.026		2011-08-30	0.677		2012-08-29	0.367		2013-08-30	0.03		2014-08-30	0.759		2015-08-30	0.092		2016-09-07	0.012
2000-11-04	-0.006		2001-09-17	0.114		2002-09-09	0.051		2003-08-31	0.204		2004-08-30	0.162		2005-08-31	0.041		2006-08-31	0.692		2007-08-31	0.761		2008-08-30	0.025		2009-08-31	0.047		2010-08-31	0.653		2011-08-31	-0.005		2012-08-30	0.74		2013-08-31	0.088		2014-08-31	0.383		2015-08-31	0.632		2016-09-08	0.017
2000-11-05	0.019		2001-09-18	0.32		2002-09-10	0.396		2003-09-01	0.001		2004-08-31	0.007		2005-09-01	0.097		2006-09-01	0.77		2007-09-01	0.371		2008-08-31	0.483		2009-09-01	-0.005		2010-09-01	0.26		2011-09-01	0.574		2012-08-31	0.556		2013-09-01	0.587		2014-09-01	0.326		2015-09-01	0.61		2016-09-09	0.02
2000-11-06	0.006		2001-09-19	0.407		2002-09-11	0.064		2003-09-02	0.006		2004-09-01	0.006		2005-09-02	0.019		2006-09-02	0.568		2007-09-02	0.125		2008-09-01	0.034		2009-09-02	0.037		2010-09-02	0.759		2011-09-02	0.191		2012-09-01	0.023		2013-09-02	0.665		2014-09-02	0.209		2015-09-02	0.793		2016-09-10	0.389
2000-11-07	0.016		2001-09-20	0.468		2002-09-12	0.493		2003-09-03	0.461		2004-09-02	0.331		2005-09-03	0.363		2006-09-03	0.023		2007-09-03	0.183		2008-09-02	0.243		2009-09-03	0.573		2010-09-03	0.738		2011-09-03	0.716		2012-09-02	0.006		2013-09-03	0.71		2014-09-03	0.001		2015-09-03	0.781		2016-09-11	0.309
2000-11-08	0.052		2001-09-21	0.522		2002-09-13	0.626		2003-09-04	0.191		2004-09-03	0.545		2005-09-04	0.649		2006-09-04	0.761		2007-09-04	0.742		2008-09-03	0.744		2009-09-04	0.648		2010-09-04	0.27		2011-09-04	0.536		2012-09-03	0.071		2013-09-04	0.665		2014-09-04	0.03		2015-09-04	0.824		2016-09-12	0.348
2000-11-09	0.122		2001-09-22	0.206		2002-09-14	0.604		2003-09-05	0.384		2004-09-04	0		2005-09-05	0.492		2006-09-05	0.391		2007-09-05	0.746		2008-09-04	0.541		2009-09-05	0.186		2010-09-05	0.681		2011-09-05	0.727		2012-09-04	0.008		2013-09-05	0.361		2014-09-05	0.707		2015-09-05	0.662		2016-09-13	0.318
2000-11-10	0.047		2001-09-23	0.198		2002-09-15	0.549		2003-09-06	0.5		2004-09-05	0.297		2005-09-06	0.399		2006-09-06	0.04		2007-09-06	0.726		2008-09-05	-0.001		2009-09-06	0.058		2010-09-06	0.729		2011-09-06	0.682		2012-09-05	0.033		2013-09-06	0.575		2014-09-06	0.687		2015-09-06	0.712		2016-09-14	0.192
2000-11-11	0.11		2001-09-24	0.093		2002-09-16	0.494		2003-09-07	0.419		2004-09-06	0.479		2005-09-07	0.548		2006-09-07	0.333		2007-09-07	0.732		2008-09-06	0.07		2009-09-07	0.016		2010-09-07	0.731		2011-09-07	0.273		2012-09-06	0.223		2013-09-07	0.538		2014-09-07	0.691		2015-09-07	0.248		2016-09-15	0.012
2000-11-12	0.057		2001-09-25	0.213		2002-09-17	0.481		2003-09-08	0.018		2004-09-07	0.481		2005-09-08	0.045		2006-09-08	0.654		2007-09-08	0.687		2008-09-07	0.116		2009-09-08	0.063		2010-09-08	0.736		2011-09-08	0.676		2012-09-07	0.616		2013-09-08	0.566		2014-09-08	0.022		2015-09-08	0.007		2016-09-16	0.517
2000-11-13	0.05		2001-09-26	0.048		2002-09-18	-0.002		2003-09-09	0.497		2004-09-08	0.472		2005-09-09	0.224		2006-09-09	0.034		2007-09-09	0.554		2008-09-08	0.172		2009-09-09	0		2010-09-09	0.695		2011-09-09	0.345		2012-09-08	0.629		2013-09-09	0.579		2014-09-09	0.593		2015-09-09	0.284		2016-09-17	0.304
2000-11-14	0.033		2001-09-27	0.329		2002-09-19	0.48		2003-09-10	0.221		2004-09-09	0.455		2005-09-10	0.036		2006-09-10	0.083		2007-09-10	0.475		2008-09-09	0.004		2009-09-10	0.385		2010-09-10	0.692		2011-09-10	0.521		2012-09-09	0.145		2013-09-10	0.323		2014-09-10	0.707		2015-09-10	0.45		2016-09-18	0.573
2000-11-15	0.055		2001-09-28	0.416		2002-09-20	0.527		2003-09-11	0.367		2004-09-10	0.463		2005-09-11	0.319		2006-09-11	0.69		2007-09-11	0.169		2008-09-10	0.487		2009-09-11	0.653		2010-09-11	0.665		2011-09-11	0.647		2012-09-10	0.581		2013-09-11	0.037		2014-09-11	0.589		2015-09-11	0.064		2016-09-19	0.505
2000-11-16	0.099		2001-09-29	0.408		2002-09-21	0.495		2003-09-12	-0.007		2004-09-11	0.325		2005-09-12	0.476		2006-09-12	0.133		2007-09-12	0.28		2008-09-11	0.082		2009-09-12	0.505		2010-09-12	0.614		2011-09-12	0.506		2012-09-11	0.384		2013-09-12	0.613		2014-09-12	0.485		2015-09-12	0.633		2016-09-20	0.548
2000-11-17	0.047		2001-09-30	0.4		2002-09-22	0.467		2003-09-13	0.361		2004-09-12	-0.001		2005-09-13	0.59		2006-09-13	0.669		2007-09-13	0.56		2008-09-12	0.282		2009-09-13	0.624		2010-09-13	0.577		2011-09-13	0.136		2012-09-12	0.388		2013-09-13	0.391		2014-09-13	0.273		2015-09-13	0.603		2016-09-21	0.173
2000-11-18	0.151		2001-10-01	0.234		2002-09-23	0.431		2003-09-14	0.464		2004-09-13	0.008		2005-09-14	0.586		2006-09-14	0.53		2007-09-14	0.693		2008-09-13	0.593		2009-09-14	0.279		2010-09-14	0.38		2011-09-14	0.2		2012-09-13	0.063		2013-09-14	0.197		2014-09-14	0.261		2015-09-14	0.651		2016-09-22	0.361
2000-11-19	0.049		2001-10-02	0.041		2002-09-24	0.405		2003-09-15	-0.007		2004-09-14	0.587		2005-09-15	0.291		2006-09-15	0.277		2007-09-15	0.649		2008-09-14	0.211		2009-09-15	0.166		2010-09-15	-0.002		2011-09-15	0.278		2012-09-14	0.431		2013-09-15	0.04		2014-09-15	0.03		2015-09-15	0.616		2016-09-23	0.45
2000-11-20	0.1		2001-10-03	0.037		2002-09-25	0.043		2003-09-16	0.03		2004-09-15	0.249		2005-09-16	0.456		2006-09-16	0.459		2007-09-16	0.606		2008-09-15	0.013		2009-09-16	0.548		2010-09-16	0.447		2011-09-16	0.017		2012-09-15	0.573		2013-09-16	0.005		2014-09-16	0.594		2015-09-16	0.539		2016-09-24	-0.004
2000-11-21	0.068		2001-10-04	0.235		2002-09-26	0.208		2003-09-17	0.214		2004-09-16	-0.007		2005-09-17	-0.002		2006-09-17	0.442		2007-09-17	0.502		2008-09-16	0.447		2009-09-17	0.526		2010-09-17	0.209		2011-09-17	0.239		2012-09-16	0.518		2013-09-17	0.429		2014-09-17	0.484		2015-09-17	0.267		2016-09-25	0.416
2000-11-22	0.074		2001-10-05	0.04		2002-09-27	0.403		2003-09-18	0.462		2004-09-17	0.094		2005-09-18	0.089		2006-09-18	0.434		2007-09-18	0.476		2008-09-17	0.473		2009-09-18	0.37		2010-09-18	0.634		2011-09-18	0.576		2012-09-17	0.444		2013-09-18	0.568		2014-09-18	0.334		2015-09-18	0.046		2016-09-26	0.116
2000-11-23	0.101		2001-10-06	0.015		2002-09-28	0.35		2003-09-19	0.31		2004-09-18	0.037		2005-09-19	0.335		2006-09-19	0.453		2007-09-19	0.584		2008-09-18	0.015		2009-09-19	0.081		2010-09-19	0.264		2011-09-19	0.533		2012-09-18	0.392		2013-09-19	-0.012		2014-09-19	0.477		2015-09-19	0.553		2016-09-27	0.453
2000-11-24	0.05		2001-10-07	0.298		2002-09-29	0.278		2003-09-20	0.06		2004-09-19	0.022		2005-09-20	0.186		2006-09-20	0.491		2007-09-20	0.383		2008-09-19	0.354		2009-09-20	-0.004		2010-09-20	0.418		2011-09-20	0.384		2012-09-19	0.43		2013-09-20	0.058		2014-09-20	0.36		2015-09-20	0.21		2016-09-28	0.442
2000-11-25	0.151		2001-10-08	-0.006		2002-09-30	0.202		2003-09-21	0.384		2004-09-20	0.538		2005-09-21	0.517		2006-09-21	0.39		2007-09-21	0.049		2008-09-20	0.273		2009-09-21	0.007		2010-09-21	0.109		2011-09-21	0.276		2012-09-20	0.11		2013-09-21	0.28		2014-09-21	0.457		2015-09-21	0.187		2016-09-29	0.072
2000-11-26	0.037		2001-10-09	-0.005		2002-10-01	0.135		2003-09-22	0.357		2004-09-21	0.517		2005-09-22	0.198		2006-09-22	0.408		2007-09-22	0.23		2008-09-21	0.153		2009-09-22	0.04		2010-09-22	0.604		2011-09-22	0.484		2012-09-21	0.394		2013-09-22	0.147		2014-09-22	0.34		2015-09-22	0.054		2016-09-30	0.412
2000-11-27	0.125		2001-10-10	0.185		2002-10-02	0		2003-09-23	0.216		2004-09-22	0.428		2005-09-23	0.262		2006-09-23	0.37		2007-09-23	0.155		2008-09-22	0.044		2009-09-23	0.018		2010-09-23	0.278		2011-09-23	0.427		2012-09-22	0.259		2013-09-23	0.103		2014-09-23	0.492		2015-09-23	0.554		2016-10-01	0.068
2000-11-28	0.036		2001-10-11	0.335		2002-10-03	0.006		2003-09-24	0.191		2004-09-23	0.439		2005-09-24	0.239		2006-09-24	0.386		2007-09-24	0.241		2008-09-23	0.386		2009-09-24	0.018		2010-09-24	0.562		2011-09-24	0.398		2012-09-23	0.184		2013-09-24	0.392		2014-09-24	0.078		2015-09-24	0.522		2016-10-02	0.424
2000-11-29	0.111		2001-10-12	0.34		2002-10-04	-0.001		2003-09-25	0.103		2004-09-24	0.264		2005-09-25	0.369		2006-09-25	0.152		2007-09-25	0.037		2008-09-24	0.403		2009-09-25	0.066		2010-09-25	0.551		2011-09-25	0.22		2012-09-24	0.468		2013-09-25	0.41		2014-09-25	0.462		2015-09-25	0.063		2016-10-03	0.28
2000-11-30	0.019		2001-10-13	0.433		2002-10-05	0.001		2003-09-26	0.387		2004-09-25	0.183		2005-09-26	0.317		2006-09-26	0.42		2007-09-26	0.004		2008-09-25	0.05		2009-09-26	0.246		2010-09-26	-0.002		2011-09-26	0.374		2012-09-25	-0.005		2013-09-26	0.18		2014-09-26	0.29		2015-09-26	0.003		2016-10-04	0.429
2000-12-01	0.039		2001-10-14	0.356		2002-10-06	0.003		2003-09-27	0.034		2004-09-26	0.011		2005-09-27	0.373		2006-09-27	0.288		2007-09-27	0.064		2008-09-26	0.16		2009-09-27	0.01		2010-09-27	0.014		2011-09-27	-0.006		2012-09-26	0.206		2013-09-27	0.462		2014-09-27	0.418		2015-09-27	0.271		2016-10-05	0.096
2000-12-02	0.04		2001-10-15	-0.002		2002-10-07	0.475		2003-09-28	0.129		2004-09-27	0.126		2005-09-28	0.128		2006-09-28	0.421		2007-09-28	0.433		2008-09-27	0.422		2009-09-28	0.339		2010-09-28	0.459		2011-09-28	0.081		2012-09-27	0.437		2013-09-28	0.459		2014-09-28	0.197		2015-09-28	0.497		2016-10-06	0.28
2000-12-03	0.061		2001-10-16	0.004		2002-10-08	0.498		2003-09-29	0.416		2004-09-28	0.207		2005-09-29	0.446		2006-09-29	0.428		2007-09-29	0.211		2008-09-28	0.388		2009-09-29	0.388		2010-09-29	0.164		2011-09-29	0.116		2012-09-28	0.452		2013-09-29	0.464		2014-09-29	0.394		2015-09-29	0.407		2016-10-07	0.049
2000-12-04	0.164		2001-10-17	0.306		2002-10-09	0.421		2003-09-30	0.098		2004-09-29	0.148		2005-09-30	0.456		2006-09-30	0.348		2007-09-30	0.368		2008-09-29	0.414		2009-09-30	0.071		2010-09-30	0.106		2011-09-30	0.201		2012-09-29	0.471		2013-09-30	0.192		2014-09-30	0.443		2015-09-30	0.008		2016-10-08	0.303
2000-12-05	0.052		2001-10-18	0.364		2002-10-10	0.063		2003-10-01	0.397		2004-09-30	0.076		2005-10-01	0.218		2006-10-01	0.067		2007-10-01	0.38		2008-09-30	0.382		2009-10-01	0.203		2010-10-01	0.455		2011-10-01	0.17		2012-09-30	0.389		2013-10-01	0.09		2014-10-01	0.446		2015-10-01	0.371		2016-10-09	0.33
2000-12-06	0.016		2001-10-19	0.325		2002-10-11	0.004		2003-10-02	0.076		2004-10-01	0.062		2005-10-02	0.392		2006-10-02	0.452		2007-10-02	0.052		2008-10-01	0.149		2009-10-02	0.032		2010-10-02	0.265		2011-10-02	0.18		2012-10-01	0.148		2013-10-02	0.056		2014-10-02	0.369		2015-10-02	0.006		2016-10-10	0.31
2000-12-07	0.042		2001-10-20	0.195		2002-10-12	0.224		2003-10-03	0.441		2004-10-02	0.318		2005-10-03	0.329		2006-10-03	0.227		2007-10-03	0.337		2008-10-02	-0.002		2009-10-03	0.011		2010-10-03	0.443		2011-10-03	0.348		2012-10-02	0.241		2013-10-03	0.465		2014-10-03	0.039		2015-10-03	0.042		2016-10-11	0.43
2000-12-08	0.09		2001-10-21	0.02		2002-10-13	0.226		2003-10-04	0.434		2004-10-03	0		2005-10-04	0.349		2006-10-04	0.456		2007-10-04	0.396		2008-10-03	0.152		2009-10-04	0.016		2010-10-04	0.267		2011-10-04	0.052		2012-10-03	0.291		2013-10-04	0.011		2014-10-04	0.433		2015-10-04	0.194		2016-10-12	0.486
2000-12-09	0.065		2001-10-22	0.013		2002-10-14	0.432		2003-10-05	0.374		2004-10-04	0.397		2005-10-05	0.371		2006-10-05	0.358		2007-10-05	0.004		2008-10-04	0.015		2009-10-05	0.061		2010-10-05	0.322		2011-10-05	0.176		2012-10-04	0.019		2013-10-05	0.483		2014-10-05	0.446		2015-10-05	0.382		2016-10-13	0.486
2000-12-10	0.039		2001-10-23	0.29		2002-10-15	0.137		2003-10-06	0.237		2004-10-05	0.435		2005-10-06	0.367		2006-10-06	0.456		2007-10-06	0.046		2008-10-05	0.26		2009-10-06	0.437		2010-10-06	0.24		2011-10-06	0.485		2012-10-05	0		2013-10-06	0.02		2014-10-06	0.292		2015-10-06	0.409		2016-10-14	0.027
2000-12-11	0.162		2001-10-24	0.426		2002-10-16	0.465		2003-10-07	0.434		2004-10-06	0.166		2005-10-07	0.125		2006-10-07	0.466		2007-10-07	0.316		2008-10-06	0.329		2009-10-07	0.473		2010-10-07	0.015		2011-10-07	0.447		2012-10-06	0.497		2013-10-07	0.18		2014-10-07	0.458		2015-10-07	0.194		2016-10-15	0.379
2000-12-12	0.041		2001-10-25	0.013		2002-10-17	0.153		2003-10-08	0.045		2004-10-07	0.01		2005-10-08	0.361		2006-10-08	0.19		2007-10-08	0.455		2008-10-07	0.221		2009-10-08	0.458		2010-10-08	0.049		2011-10-08	0.152		2012-10-07	0.459		2013-10-08	0.369		2014-10-08	0.073		2015-10-08	0.002		2016-10-16	0.002
2000-12-13	0.103		2001-10-26	0.434		2002-10-18	0.304		2003-10-09	0.23		2004-10-08	0.387		2005-10-09	0.139		2006-10-09	0.455		2007-10-09	0.132		2008-10-08	0.005		2009-10-09	0.497		2010-10-09	0.002		2011-10-09	0.022		2012-10-08	0.426		2013-10-09	0.432		2014-10-09	0.314		2015-10-09	0.001		2016-10-17	0.271
2000-12-14	0.033		2001-10-27	0.023		2002-10-19	0.452		2003-10-10	0.015		2004-10-09	0.415		2005-10-10	0.381		2006-10-10	0.49		2007-10-10	0.368		2008-10-09	0.002		2009-10-10	0.484		2010-10-10	0.418		2011-10-10	0.496		2012-10-09	-0.006		2013-10-10	0.033		2014-10-10	0.355		2015-10-10	-0.002		2016-10-18	0.068
2000-12-15	0.009		2001-10-28	0.171		2002-10-20	0.378		2003-10-11	0.076		2004-10-10	0.281		2005-10-11	0.447		2006-10-11	0.36		2007-10-11	0.284		2008-10-10	0.291		2009-10-11	0.498		2010-10-11	0.421		2011-10-11	0.013		2012-10-10	0.162		2013-10-11	0.28		2014-10-11	-0.006		2015-10-11	0.521		2016-10-19	0.224
2000-12-16	0.054		2001-10-29	0.359		2002-10-21	0.267		2003-10-12	0.305		2004-10-11	0.051		2005-10-12	0.404		2006-10-12	0.48		2007-10-12	0.449		2008-10-11	0.401		2009-10-12	0.495		2010-10-12	0.407		2011-10-12	0.489		2012-10-11	0.506		2013-10-12	0.369		2014-10-12	0.135		2015-10-12	0.453		2016-10-20	0.342
2000-12-17	0.058		2001-10-30	-0.005		2002-10-22	0.061		2003-10-13	0.414		2004-10-12	0.092		2005-10-13	0.084		2006-10-13	0.018		2007-10-13	0.346		2008-10-12	0.425		2009-10-13	0.313		2010-10-13	0.453		2011-10-13	0.493		2012-10-12	0.307		2013-10-13	0.373		2014-10-13	0.359		2015-10-13	0.174		2016-10-21	0.011
2000-12-18	0.085		2001-10-31	0.016		2002-10-23	0.264		2003-10-14	0.031		2004-10-13	0.466		2005-10-14	0.002		2006-10-14	0.392		2007-10-14	0.162		2008-10-13	0.456		2009-10-14	0.501		2010-10-14	0.032		2011-10-14	0.476		2012-10-13	0.182		2013-10-14	0.184		2014-10-14	0.433		2015-10-14	0.484		2016-10-22	0.336
2000-12-19	0.029		2001-11-01	0.16		2002-10-24	0.298		2003-10-15	0.309		2004-10-14	0.255		2005-10-15	0.114		2006-10-15	0.411		2007-10-15	0.384		2008-10-14	0.43		2009-10-15	0.454		2010-10-15	0.141		2011-10-15	0.062		2012-10-14	0.008		2013-10-15	0.254		2014-10-15	0.018		2015-10-15	0.416		2016-10-23	0.159
2000-12-20	0.099		2001-11-02	0.043		2002-10-25	0.275		2003-10-16	0.069		2004-10-15	0.422		2005-10-16	-0.002		2006-10-16	0.135		2007-10-16	0.465		2008-10-15	0.325		2009-10-16	0.425		2010-10-16	0.104		2011-10-16	0.011		2012-10-15	0.018		2013-10-16	0.522		2014-10-16	0.318		2015-10-16	0.152		2016-10-24	0.355
2000-12-21	0.037		2001-11-03	0.243		2002-10-26	0.178		2003-10-17	0.003		2004-10-16	0.482		2005-10-17	0.121		2006-10-17	0.427		2007-10-17	0.025		2008-10-16	0.019		2009-10-17	0.369		2010-10-17	0.263		2011-10-17	0.296		2012-10-16	0.035		2013-10-17	0.469		2014-10-17	0.452		2015-10-17	0.484		2016-10-25	0.303
2000-12-22	0.052		2001-11-04	0.169		2002-10-27	0.298		2003-10-18	0.046		2004-10-17	0.414		2005-10-18	0.141		2006-10-18	0.063		2007-10-18	0.029		2008-10-17	0.335		2009-10-18	0.001		2010-10-18	0.356		2011-10-18	0.442		2012-10-17	0.069		2013-10-18	0.236		2014-10-18	0.355		2015-10-18	0.487		2016-10-26	0.347
2000-12-23	0.047		2001-11-05	0.278		2002-10-28	0.386		2003-10-19	0.267		2004-10-18	0.316		2005-10-19	0.095		2006-10-19	0.43		2007-10-19	0.019		2008-10-18	-0.01		2009-10-19	0.031		2010-10-19	0.278		2011-10-19	0.466		2012-10-18	0.013		2013-10-19	0.47		2014-10-19	0.047		2015-10-19	0.403		2016-10-27	0.322
2000-12-24	0.069		2001-11-06	0		2002-10-29	0.414		2003-10-20	0.006		2004-10-19	0.012		2005-10-20	0.269		2006-10-20	0.296		2007-10-20	0.355		2008-10-19	0.014		2009-10-20	0.158		2010-10-20	0.399		2011-10-20	0.171		2012-10-19	0.116		2013-10-20	0.523		2014-10-20	0.316		2015-10-20	0.504		2016-10-28	0.292
2000-12-25	0.067		2001-11-07	0.023		2002-10-30	0.401		2003-10-21	0.015		2004-10-20	0.362		2005-10-21	0.13		2006-10-21	0.455		2007-10-21	0.366		2008-10-20	0.065		2009-10-21	0.055		2010-10-21	0.422		2011-10-21	0.479		2012-10-20	0.02		2013-10-21	0.405		2014-10-21	0.465		2015-10-21	0.495		2016-10-29	0.383
2000-12-26	0.046		2001-11-08	0.253		2002-10-31	0.359		2003-10-22	0.216		2004-10-21	0.018		2005-10-22	0.237		2006-10-22	0.455		2007-10-22	0.442		2008-10-21	0.149		2009-10-22	0.282		2010-10-22	0.021		2011-10-22	0.005		2012-10-21	0.192		2013-10-22	0.149		2014-10-22	0.432		2015-10-22	0.197		2016-10-30	0.201
2000-12-27	0.056		2001-11-09	0.281		2002-11-01	0.322		2003-10-23	0.263		2004-10-22	0.072		2005-10-23	0.283		2006-10-23	0.41		2007-10-23	0.3		2008-10-22	-0.011		2009-10-23	0.023		2010-10-23	0.024		2011-10-23	0.166		2012-10-22	0.232		2013-10-23	0.175		2014-10-23	0.284		2015-10-23	0.048		2016-10-31	0.382
2000-12-28	0.036		2001-11-10	0.266		2002-11-02	0.079		2003-10-24	0.056		2004-10-23	0.202		2005-10-24	0.332		2006-10-24	0.116		2007-10-24	0.064		2008-10-23	-0.009		2009-10-24	0.037		2010-10-24	0.054		2011-10-24	0.344		2012-10-23	0.201		2013-10-24	0		2014-10-24	0.112		2015-10-24	0.506		2016-11-01	0.346
2000-12-29	0.084		2001-11-11	0.221		2002-11-03	0.425		2003-10-25	0.258		2004-10-24	0.155		2005-10-25	0.144		2006-10-25	0.43		2007-10-25	0.046		2008-10-24	0.006		2009-10-25	0.058		2010-10-25	0.069		2011-10-25	0.422		2012-10-24	0.032		2013-10-25	0.404		2014-10-25	0.01		2015-10-25	0.174		2016-11-02	0.017
2000-12-30	0.034		2001-11-12	0.315		2002-11-04	0.411		2003-10-26	0.309		2004-10-25	0.197		2005-10-26	0.066		2006-10-26	0.339		2007-10-26	0.12		2008-10-25	-0.008		2009-10-26	0.246		2010-10-26	0.19		2011-10-26	0.429		2012-10-25	0.312		2013-10-26	0.271		2014-10-26	0		2015-10-26	-0.012		2016-11-03	0.352
2000-12-31	0.091		2001-11-13	0.275		2002-11-05	0.425		2003-10-27	0.007		2004-10-26	0.251		2005-10-27	0.401		2006-10-27	0.026		2007-10-27	0.03		2008-10-26	-0.006		2009-10-27	0.112		2010-10-27	0.025		2011-10-27	0.443		2012-10-26	0.308		2013-10-27	0.019		2014-10-27	0.182		2015-10-27	0.01		2016-11-04	0.276
			2001-11-14	0.334		2002-11-06	0.395		2003-10-28	0.004		2004-10-27	0.201		2005-10-28	0.42		2006-10-28	0.278		2007-10-28	0.326		2008-10-27	0.015		2009-10-28	0.098		2010-10-28	0.169		2011-10-28	0.459		2012-10-27	0		2013-10-28	0.452		2014-10-28	0.221		2015-10-28	0.034		2016-11-05	0.38
			2001-11-15	0.192		2002-11-07	0.433		2003-10-29	0.052		2004-10-28	0.313		2005-10-29	0.382		2006-10-29	-0.001		2007-10-29	0.347		2008-10-28	0.086		2009-10-29	0.145		2010-10-29	0.283		2011-10-29	0.222		2012-10-28	0.369		2013-10-29	0.508		2014-10-29	0.174		2015-10-29	0.238		2016-11-06	0.348
			2001-11-16	0.3		2002-11-08	0.377		2003-10-30	-0.005		2004-10-29	0.164		2005-10-30	0.043		2006-10-30	0.171		2007-10-30	0.035		2008-10-29	0.055		2009-10-30	0.281		2010-10-30	0.222		2011-10-30	0.018		2012-10-29	0.254		2013-10-30	0.086		2014-10-30	0.231		2015-10-30	0.184		2016-11-07	0.11
			2001-11-17	0.319		2002-11-09	0.427		2003-10-31	-0.01		2004-10-30	0.06		2005-10-31	0.423		2006-10-31	0.427		2007-10-31	0.015		2008-10-30	0.109		2009-10-31	0.095		2010-10-31	0.013		2011-10-31	0.014		2012-10-30	0.272		2013-10-31	0.492		2014-10-31	0.187		2015-10-31	0.232		2016-11-08	0.353
			2001-11-18	0.327		2002-11-10	0.048		2003-11-01	0.004		2004-10-31	0.274		2005-11-01	0.442		2006-11-01	0.424		2007-11-01	0.091		2008-10-31	0.044		2009-11-01	0.279		2010-11-01	0.289		2011-11-01	0.008		2012-10-31	0.334		2013-11-01	0.5		2014-11-01	0.185		2015-11-01	0.131		2016-11-09	0.387
			2001-11-19	0.339		2002-11-11	0.133		2003-11-02	-0.002		2004-11-01	0.205		2005-11-02	0.081		2006-11-02	0.289		2007-11-02	0.209		2008-11-01	0.01		2009-11-02	0.209		2010-11-02	0.285		2011-11-02	0.185		2012-11-01	0.372		2013-11-02	0.453		2014-11-02	0.318		2015-11-02	0.227		2016-11-10	0.036
			2001-11-20	0.33		2002-11-12	0.169		2003-11-03	0.022		2004-11-02	0.353		2005-11-03	0.019		2006-11-03	0.208		2007-11-03	0.222		2008-11-02	0.07		2009-11-03	0.098		2010-11-03	0.308		2011-11-03	0.3		2012-11-02	0.381		2013-11-03	0.53		2014-11-03	0.173		2015-11-03	0.026		2016-11-11	0.017
			2001-11-21	0.095		2002-11-13	0.062		2003-11-04	0.121		2004-11-03	0.209		2005-11-04	0.023		2006-11-04	0.024		2007-11-04	0.272		2008-11-03	0.045		2009-11-04	0.261		2010-11-04	0.206		2011-11-04	0.018		2012-11-03	0.039		2013-11-04	0.451		2014-11-04	0.006		2015-11-04	0.105		2016-11-12	0.224
			2001-11-22	0.319		2002-11-14	0.11		2003-11-05	0.061		2004-11-04	0.044		2005-11-05	-0.002		2006-11-05	0.019		2007-11-05	0.276		2008-11-04	0.058		2009-11-05	0.012		2010-11-05	0.017		2011-11-05	0.287		2012-11-04	0.102		2013-11-05	0.041		2014-11-05	0.009		2015-11-05	0.398		2016-11-13	0.196
			2001-11-23	0.032		2002-11-15	0.088		2003-11-06	0.084		2004-11-05	0.103		2005-11-06	0.049		2006-11-06	0.11		2007-11-06	0.353		2008-11-05	-0.009		2009-11-06	0.262		2010-11-06	0.154		2011-11-06	0.301		2012-11-05	0.422		2013-11-06	0.11		2014-11-06	0.262		2015-11-06	0.308		2016-11-14	0.202
			2001-11-24	0.227		2002-11-16	0.298		2003-11-07	0.076		2004-11-06	0.174		2005-11-07	0.036		2006-11-07	0.032		2007-11-07	0.336		2008-11-06	0.012		2009-11-07	0.004		2010-11-07	0.348		2011-11-07	0.278		2012-11-06	0.373		2013-11-07	0.212		2014-11-07	0.314		2015-11-07	0.369		2016-11-15	0.223
			2001-11-25	0.209		2002-11-17	0.172		2003-11-08	0.059		2004-11-07	0.347		2005-11-08	0.061		2006-11-08	0.114		2007-11-08	0.366		2008-11-07	0.068		2009-11-08	0.311		2010-11-08	0.279		2011-11-08	0.351		2012-11-07	0.424		2013-11-08	0.223		2014-11-08	0.268		2015-11-08	0.205		2016-11-16	0.332
			2001-11-26	0.101		2002-11-18	0.309		2003-11-09	0.123		2004-11-08	0.351		2005-11-09	0.205		2006-11-09	0.173		2007-11-09	0.368		2008-11-08	0.156		2009-11-09	0.324		2010-11-09	0.048		2011-11-09	0.275		2012-11-08	0.018		2013-11-09	0.076		2014-11-09	0.382		2015-11-09	0.031		2016-11-17	0.109
			2001-11-27	0.273		2002-11-19	0.231		2003-11-10	0.03		2004-11-09	0.286		2005-11-10	0.09		2006-11-10	0.163		2007-11-10	0.384		2008-11-09	0.008		2009-11-10	0.295		2010-11-10	0.154		2011-11-10	0.142		2012-11-09	0.088		2013-11-10	0.254		2014-11-10	0.063		2015-11-10	0.029		2016-11-18	0.266
			2001-11-28	0.304		2002-11-20	0.334		2003-11-11	0.136		2004-11-10	0.001		2005-11-11	0.059		2006-11-11	0.089		2007-11-11	0.366		2008-11-10	0.11		2009-11-11	0.339		2010-11-11	0.027		2011-11-11	0.028		2012-11-10	0.004		2013-11-11	0.174		2014-11-11	0.017		2015-11-11	0.181		2016-11-19	0.26
			2001-11-29	0.215		2002-11-21	0.202		2003-11-12	0.033		2004-11-11	0.154		2005-11-12	0.081		2006-11-12	0.02		2007-11-12	0.225		2008-11-11	0.07		2009-11-12	0.183		2010-11-12	0.021		2011-11-12	0.117		2012-11-11	0		2013-11-12	0.26		2014-11-12	0.171		2015-11-12	0.317		2016-11-20	0.246
			2001-11-30	0.312		2002-11-22	0.343		2003-11-13	0.014		2004-11-12	0.104		2005-11-13	0.126		2006-11-13	0.072		2007-11-13	0.176		2008-11-12	0.081		2009-11-13	0.095		2010-11-13	0.242		2011-11-13	0.27		2012-11-12	-0.001		2013-11-13	0.092		2014-11-13	0.216		2015-11-13	0.041		2016-11-21	0.241
			2001-12-01	0.193		2002-11-23	0.357		2003-11-14	-0.001		2004-11-13	0.221		2005-11-14	0.212		2006-11-14	0.204		2007-11-14	0.355		2008-11-13	0.009		2009-11-14	0.26		2010-11-14	0.285		2011-11-14	0.34		2012-11-13	0.005		2013-11-14	0.117		2014-11-14	0.22		2015-11-14	-0.003		2016-11-22	0.23
			2001-12-02	0.245		2002-11-24	0.368		2003-11-15	0.001		2004-11-14	0.071		2005-11-15	0.094		2006-11-15	0.187		2007-11-15	0.377		2008-11-14	0.019		2009-11-15	0.294		2010-11-15	0.095		2011-11-15	0.354		2012-11-14	0.043		2013-11-15	0.033		2014-11-15	0.195		2015-11-15	0.129		2016-11-23	0.352
			2001-12-03	0.212		2002-11-25	0.158		2003-11-16	0.085		2004-11-15	0.009		2005-11-16	0.214		2006-11-16	0.214		2007-11-16	0.002		2008-11-15	0.005		2009-11-16	0.28		2010-11-16	0.346		2011-11-16	0.311		2012-11-15	-0.004		2013-11-16	0.06		2014-11-16	0.327		2015-11-16	0.31		2016-11-24	0.249
			2001-12-04	0.183		2002-11-26	0.342		2003-11-17	0.012		2004-11-16	0.073		2005-11-17	0.114		2006-11-17	0.262		2007-11-17	0.205		2008-11-16	0.021		2009-11-17	0.31		2010-11-17	0.237		2011-11-17	-0.003		2012-11-16	0.088		2013-11-17	0.04		2014-11-17	0.188		2015-11-17	0.309		2016-11-25	0.318
			2001-12-05	0		2002-11-27	0.342		2003-11-18	0.141		2004-11-17	0.184		2005-11-18	0.186		2006-11-18	0.155		2007-11-18	0.325		2008-11-17	0.023		2009-11-18	0.161		2010-11-18	0.044		2011-11-18	0.13		2012-11-17	0.15		2013-11-18	0.24		2014-11-18	0.174		2015-11-18	0.296		2016-11-26	0.035
			2001-12-06	0.159		2002-11-28	0.016		2003-11-19	0.01		2004-11-18	0.216		2005-11-19	0.098		2006-11-19	0.209		2007-11-19	0.336		2008-11-18	0.025		2009-11-19	0.311		2010-11-19	0.169		2011-11-19	0.206		2012-11-18	0.059		2013-11-19	0.218		2014-11-19	0.212		2015-11-19	0.386		2016-11-27	0.251
			2001-12-07	0.294		2002-11-29	0.127		2003-11-20	-0.005		2004-11-19	0.13		2005-11-20	0.047		2006-11-20	0.086		2007-11-20	0.357		2008-11-19	0.076		2009-11-20	0.237		2010-11-20	0.056		2011-11-20	0.216		2012-11-19	0.172		2013-11-20	0.177		2014-11-20	0.01		2015-11-20	0.273		2016-11-28	0.324
			2001-12-08	0.19		2002-11-30	0.217		2003-11-21	0.049		2004-11-20	0.271		2005-11-21	0.14		2006-11-21	0.254		2007-11-21	0.31		2008-11-20	0.093		2009-11-21	0.249		2010-11-21	0.015		2011-11-21	0.259		2012-11-20	0.083		2013-11-21	0.201		2014-11-21	0.008		2015-11-21	0.38		2016-11-29	0.247
			2001-12-09	0.304		2002-12-01	0.347		2003-11-22	0.081		2004-11-21	0.16		2005-11-22	0.029		2006-11-22	0.197		2007-11-22	0.181		2008-11-21	0.07		2009-11-22	0.066		2010-11-22	0.17		2011-11-22	0.206		2012-11-21	0.136		2013-11-22	0.128		2014-11-22	0.169		2015-11-22	0.276		2016-11-30	0.007
			2001-12-10	0.147		2002-12-02	0.152		2003-11-23	0.03		2004-11-22	0.281		2005-11-23	0.195		2006-11-23	0.196		2007-11-23	0.09		2008-11-22	0.138		2009-11-23	0.266		2010-11-23	0.122		2011-11-23	0.205		2012-11-22	0.121		2013-11-23	0.214		2014-11-23	0.122		2015-11-23	0.355		2016-12-01	0.02
			2001-12-11	0.267		2002-12-03	0.285		2003-11-24	0.038		2004-11-23	-0.01		2005-11-24	0.119		2006-11-24	0.013		2007-11-24	0.038		2008-11-23	0.055		2009-11-24	0.279		2010-11-24	-0.001		2011-11-24	0.329		2012-11-23	0.129		2013-11-24	0.33		2014-11-24	0.137		2015-11-24	0.318		2016-12-02	0.247
			2001-12-12	-0.009		2002-12-04	0.14		2003-11-25	0.131		2004-11-24	0.061		2005-11-25	0.218		2006-11-25	0.155		2007-11-25	-0.011		2008-11-24	0.147		2009-11-25	0.183		2010-11-25	0.052		2011-11-25	0.201		2012-11-24	0.116		2013-11-25	0.145		2014-11-25	0.123		2015-11-25	0.321		2016-12-03	0.116
			2001-12-13	0.017		2002-12-05	0.352		2003-11-26	0.037		2004-11-25	0.142		2005-11-26	0.04		2006-11-26	0.276		2007-11-26	0.217		2008-11-25	-0.001		2009-11-26	0.236		2010-11-26	0.169		2011-11-26	0.255		2012-11-25	0.069		2013-11-26	0.025		2014-11-26	-0.013		2015-11-26	0.371		2016-12-04	0.296
			2001-12-14	0.113		2002-12-06	0.12		2003-11-27	0.054		2004-11-26	0.071		2005-11-27	0.181		2006-11-27	0.141		2007-11-27	0.266		2008-11-26	0.082		2009-11-27	0.251		2010-11-27	0.095		2011-11-27	0.106		2012-11-26	0.22		2013-11-27	0.012		2014-11-27	0.267		2015-11-27	0.288		2016-12-05	0.163
			2001-12-15	0.077		2002-12-07	0.346		2003-11-28	-0.011		2004-11-27	0.161		2005-11-28	0.172		2006-11-28	0.266		2007-11-28	0.232		2008-11-27	-0.001		2009-11-28	0.266		2010-11-28	0.156		2011-11-28	0.066		2012-11-27	0.075		2013-11-28	0.213		2014-11-28	0.019		2015-11-28	0.399		2016-12-06	0.239
			2001-12-16	0.099		2002-12-08	0.274		2003-11-29	0.087		2004-11-28	0.099		2005-11-29	0.15		2006-11-29	0.169		2007-11-29	0.305		2008-11-28	0.012		2009-11-29	0.277		2010-11-29	0.109		2011-11-29	0.251		2012-11-28	0.181		2013-11-29	0.131		2014-11-29	0.036		2015-11-29	0.112		2016-12-07	0.339
			2001-12-17	0.082		2002-12-09	0.014		2003-11-30	0.045		2004-11-29	0.115		2005-11-30	0.147		2006-11-30	0.244		2007-11-30	0.152		2008-11-29	0.105		2009-11-30	0.19		2010-11-30	0.047		2011-11-30	0.26		2012-11-29	0.101		2013-11-30	0.185		2014-11-30	0.087		2015-11-30	0.368		2016-12-08	0.164
			2001-12-18	0.162		2002-12-10	0.342		2003-12-01	0.022		2004-11-30	0.104		2005-12-01	0.112		2006-12-01	0.214		2007-12-01	0.193		2008-11-30	-0.006		2009-12-01	0.28		2010-12-01	0.051		2011-12-01	0.239		2012-11-30	0.159		2013-12-01	0.317		2014-12-01	0.168		2015-12-01	0.285		2016-12-09	0.328
			2001-12-19	0.103		2002-12-11	0.124		2003-12-02	0.046		2004-12-01	0.153		2005-12-02	0.019		2006-12-02	0.216		2007-12-02	0.161		2008-12-01	0.003		2009-12-02	0.204		2010-12-02	-0.001		2011-12-02	0.215		2012-12-01	0.129		2013-12-02	0.047		2014-12-02	0.021		2015-12-02	0.126		2016-12-10	0.134
			2001-12-20	0.109		2002-12-12	0.333		2003-12-03	0.037		2004-12-02	0.017		2005-12-03	0.005		2006-12-03	0.248		2007-12-03	0.027		2008-12-02	0.048		2009-12-03	0.101		2010-12-03	0.127		2011-12-03	0.091		2012-12-02	0.001		2013-12-03	-0.006		2014-12-03	-0.003		2015-12-03	0.211		2016-12-11	0.023
			2001-12-21	0.154		2002-12-13	0.131		2003-12-04	0.141		2004-12-03	0.019		2005-12-04	0.119		2006-12-04	0.173		2007-12-04	0.166		2008-12-03	0.015		2009-12-04	0.136		2010-12-04	0.079		2011-12-04	0.083		2012-12-03	0.004		2013-12-04	0.021		2014-12-04	0.177		2015-12-04	0.073		2016-12-12	0.042
			2001-12-22	0.094		2002-12-14	0.281		2003-12-05	0.026		2004-12-04	0.059		2005-12-05	0.09		2006-12-05	0.272		2007-12-05	0.084		2008-12-04	0.003		2009-12-05	0.069		2010-12-05	0.086		2011-12-05	0.309		2012-12-04	0.056		2013-12-05	0.096		2014-12-05	0.028		2015-12-05	0.417		2016-12-13	0.164
			2001-12-23	0.195		2002-12-15	0.193		2003-12-06	0.116		2004-12-05	0.066		2005-12-06	0.139		2006-12-06	0.146		2007-12-06	0.074		2008-12-05	0.102		2009-12-06	0.22		2010-12-06	0.127		2011-12-06	0.145		2012-12-05	0.095		2013-12-06	0.254		2014-12-06	0.185		2015-12-06	0.281		2016-12-14	0.208
			2001-12-24	0.102		2002-12-16	0.204		2003-12-07	0.017		2004-12-06	0.091		2005-12-07	0.049		2006-12-07	0.246		2007-12-07	0.036		2008-12-06	0.072		2009-12-07	0.111		2010-12-07	0.239		2011-12-07	0.27		2012-12-06	0.017		2013-12-07	0.143		2014-12-07	0.12		2015-12-07	0.391		2016-12-15	0.114
			2001-12-25	0.15		2002-12-17	0.146		2003-12-08	0.015		2004-12-07	0.038		2005-12-08	0.016		2006-12-08	0.129		2007-12-08	0.319		2008-12-07	-0.012		2009-12-08	0.138		2010-12-08	0.098		2011-12-08	0.164		2012-12-07	-0.002		2013-12-08	0.089		2014-12-08	0.172		2015-12-08	0.041		2016-12-16	0.266
			2001-12-26	0.083		2002-12-18	0.115		2003-12-09	0.049		2004-12-08	0.217		2005-12-09	0.209		2006-12-09	0.205		2007-12-09	0.171		2008-12-08	0.06		2009-12-09	0.11		2010-12-09	0.059		2011-12-09	0.19		2012-12-08	0		2013-12-09	0.118		2014-12-09	0.223		2015-12-09	0.291		2016-12-17	0.095
			2001-12-27	0.126		2002-12-19	0.243		2003-12-10	0.041		2004-12-09	0.05		2005-12-10	0.063		2006-12-10	0.142		2007-12-10	0.304		2008-12-09	0.026		2009-12-10	-0.003		2010-12-10	0.041		2011-12-10	0.292		2012-12-09	0		2013-12-10	0.176		2014-12-10	0.051		2015-12-10	0.167		2016-12-18	0.007
			2001-12-28	0.112		2002-12-20	0.067		2003-12-11	0.092		2004-12-10	0.013		2005-12-11	0.161		2006-12-11	0.005		2007-12-11	0.153		2008-12-10	0.146		2009-12-11	0.075		2010-12-11	0.004		2011-12-11	0.122		2012-12-10	0.08		2013-12-11	0.105		2014-12-11	0.158		2015-12-11	0		2016-12-19	0.099
			2001-12-29	0.095		2002-12-21	0.208		2003-12-12	0.021		2004-12-11	0.081		2005-12-12	0.036		2006-12-12	0.133		2007-12-12	0.247		2008-12-11	0.043		2009-12-12	0.07		2010-12-12	0.007		2011-12-12	0.307		2012-12-11	0.066		2013-12-12	0.01		2014-12-12	0.065		2015-12-12	0.188		2016-12-20	-0.007
			2001-12-30	0.236		2002-12-22	0.176		2003-12-13	0.085		2004-12-12	0.04		2005-12-13	0.113		2006-12-13	0.103		2007-12-13	0.036		2008-12-12	0.107		2009-12-13	0.067		2010-12-13	0.034		2011-12-13	0.131		2012-12-12	0.176		2013-12-13	0.089		2014-12-13	0.088		2015-12-13	0.048		2016-12-21	0.13
			2001-12-31	0.023		2002-12-23	0.144		2003-12-14	0.025		2004-12-13	0.139		2005-12-14	0.063		2006-12-14	0.239		2007-12-14	0.163		2008-12-13	0.029		2009-12-14	0.073		2010-12-14	0.006		2011-12-14	0.233		2012-12-13	0.028		2013-12-14	0.051		2014-12-14	0.089		2015-12-14	0.001		2016-12-22	0.101
						2002-12-24	0.212		2003-12-15	0.086		2004-12-14	0.033		2005-12-15	0.005		2006-12-15	0.116		2007-12-15	0.245		2008-12-14	0.065		2009-12-15	0.108		2010-12-15	0.067		2011-12-15	0.12		2012-12-14	0.142		2013-12-15	0.163		2014-12-15	0.022		2015-12-15	0.047		2016-12-23	0.219
						2002-12-25	0.167		2003-12-16	0		2004-12-15	0.154		2005-12-16	0.077		2006-12-16	0.187		2007-12-16	0.079		2008-12-15	0.046		2009-12-16	0.028		2010-12-16	0.186		2011-12-16	0.128		2012-12-15	0.042		2013-12-16	0.079		2014-12-16	0.081		2015-12-16	0.236		2016-12-24	0.093
						2002-12-26	0.148		2003-12-24	0		2004-12-16	0.061		2005-12-17	0.063		2006-12-17	0.128		2007-12-17	0.206		2008-12-16	-0.007		2009-12-17	0.028		2010-12-17	0.075		2011-12-17	0.164		2012-12-16	0.075		2013-12-17	0.099		2014-12-17	0.083		2015-12-17	0.096		2016-12-25	0.067
						2002-12-27	0.166		2003-12-25	0.033		2004-12-17	0.119		2005-12-18	0.113		2006-12-18	0.119		2007-12-18	0.126		2008-12-17	0.111		2009-12-18	-0.006		2010-12-18	0.098		2011-12-18	0.117		2012-12-17	0.077		2013-12-18	0.098		2014-12-18	0.045		2015-12-18	0.173		2016-12-26	0.105
						2002-12-28	0.247		2003-12-26	0.023		2004-12-18	0.062		2005-12-19	0.061		2006-12-19	0.155		2007-12-19	0.156		2008-12-18	0.032		2009-12-19	0.029		2010-12-19	0.058		2011-12-19	0.242		2012-12-18	0.058		2013-12-19	0.144		2014-12-19	0.051		2015-12-19	0.146		2016-12-27	0.17
						2002-12-29	0.169		2003-12-27	0.047		2004-12-19	0.015		2005-12-20	0.115		2006-12-20	0.084		2007-12-20	0.14		2008-12-19	0.076		2009-12-20	0.158		2010-12-20	0.031		2011-12-20	0.121		2012-12-19	0.115		2013-12-20	0.108		2014-12-20	0.17		2015-12-20	0.101		2016-12-28	0.042
						2002-12-30	0.245		2003-12-28	-0.001		2004-12-20	0.081		2005-12-21	0.076		2006-12-21	0.075		2007-12-21	0.114		2008-12-20	0.034		2009-12-21	0.046		2010-12-21	0.083		2011-12-21	0.098		2012-12-20	0.053		2013-12-21	0.084		2014-12-21	0.064		2015-12-21	0.107		2016-12-29	0.133
						2002-12-31	0.198		2003-12-29	0.109		2004-12-21	0.056		2005-12-22	0.042		2006-12-22	0.088		2007-12-22	0.173		2008-12-23	0		2009-12-22	0.125		2010-12-22	0.003		2011-12-22	0.11		2012-12-21	0.112		2013-12-22	0.151		2014-12-22	0.117		2015-12-22	0.047		2016-12-30	0.229
									2003-12-30	-0.016		2004-12-22	0.139		2005-12-23	0.092		2006-12-23	0.153		2007-12-23	0.098		2008-12-24	0.003		2009-12-23	0.086		2010-12-23	0.056		2011-12-23	0.072		2012-12-22	0.061		2013-12-23	0.085		2014-12-23	0.082		2015-12-23	0.135		2016-12-31	0.078
									2003-12-31	0.072		2004-12-23	0.042		2005-12-24	0.039		2006-12-24	0.085		2007-12-24	0.208		2008-12-25	0.03		2009-12-24	0.039		2010-12-24	0.047		2011-12-24	0.09		2012-12-23	0.104		2013-12-24	0.038		2014-12-24	0.074		2015-12-24	0.114
												2004-12-24	0.13		2005-12-25	0.163		2006-12-25	0.022		2007-12-25	0.083		2008-12-26	0.115		2009-12-25	0		2010-12-25	0.002		2011-12-25	0.094		2012-12-24	0.006		2013-12-25	0.093		2014-12-25	0.15		2015-12-25	0.152
												2004-12-25	0.063		2005-12-26	0.061		2006-12-26	0.102		2007-12-26	0.026		2008-12-27	0.04		2009-12-26	0.026		2010-12-26	0.011		2011-12-26	0.229		2012-12-25	0.067		2013-12-26	0.171		2014-12-26	0.08		2015-12-26	0.125
												2004-12-26	0.079		2005-12-27	0.15		2006-12-27	0.051		2007-12-27	0.106		2008-12-28	0.087		2009-12-27	0.055		2010-12-27	0.011		2011-12-27	0.041		2012-12-26	0.087		2013-12-27	0.09		2014-12-27	0.145		2015-12-27	0.124
												2004-12-27	0.082		2005-12-28	0.076		2006-12-28	0.201		2007-12-28	0.011		2008-12-29	0.032		2009-12-28	0.034		2010-12-28	0.006		2011-12-28	0.229		2012-12-27	0.056		2013-12-28	0.126		2014-12-28	0.065		2015-12-28	0.218
												2004-12-28	0.038		2005-12-29	0.062		2006-12-29	0.088		2007-12-29	0.023		2008-12-30	0.013		2009-12-29	0.117		2010-12-29	-0.001		2011-12-29	0.114		2012-12-28	0.178		2013-12-29	0.099		2014-12-29	0.074		2015-12-29	0.115
												2004-12-29	0.073		2005-12-30	0.086		2006-12-30	0.133		2007-12-30	-0.002		2008-12-31	0.064		2009-12-30	0.043		2010-12-30	0.011		2011-12-30	0.183		2012-12-29	0.003		2013-12-30	0.028		2014-12-30	0.058		2015-12-30	0.274
												2004-12-30	0.044		2005-12-31	0.064		2006-12-31	0.085		2007-12-31	0.208					2009-12-31	0.093		2010-12-31	0.03		2011-12-31	0.124		2012-12-30	0.064		2013-12-31	0.015		2014-12-31	0.127		2015-12-31	0.053
												2004-12-31	0.143																							2012-12-31	0.043

## Sheet: West
2000year			2001year			2002year			2003year			2004year			2005year			2006year			2007year			2008year			2009year			2010year			2011year			2012year			2013year			2014year			2015year			2016year
Date	NDVI		Date	NDVI		Date	NDVI		Date	NDVI		Date	NDVI		Date	NDVI		Date	NDVI		Date	NDVI		Date	NDVI		Date	NDVI		Date	NDVI		Date	NDVI		Date	NDVI		Date	NDVI		Date	NDVI		Date	NDVI		Date	NDVI
2000-02-24	0		2001-01-01	0.038		2002-01-01	0.251		2003-01-01	0.2		2004-01-01	0.017		2005-01-01	0.039		2006-01-01	0.02		2007-01-01	0.177		2008-01-01	0.103		2009-01-01	0.024		2010-01-01	0.012		2011-01-01	0.119		2012-01-01	0.123		2013-01-01	0.021		2014-01-01	0.044		2015-01-01	0.094		2016-01-01	0.085
2000-02-25	0.059		2001-01-02	0.044		2002-01-02	0.09		2003-01-02	0.344		2004-01-02	0.02		2005-01-02	0.054		2006-01-02	0.016		2007-01-02	0.098		2008-01-02	0.257		2009-01-02	0.138		2010-01-02	0.04		2011-01-02	0.039		2012-01-02	0.143		2013-01-02	0.071		2014-01-02	0.199		2015-01-02	0.075		2016-01-02	0.06
2000-02-26	0.018		2001-01-03	0		2002-01-03	0.097		2003-01-03	0.133		2004-01-03	0.029		2005-01-03	0.032		2006-01-03	0.147		2007-01-03	0.114		2008-01-03	0.111		2009-01-03	0.023		2010-01-03	0.031		2011-01-03	0.115		2012-01-03	0.065		2013-01-03	0.07		2014-01-03	0.077		2015-01-03	0.27		2016-01-03	0.21
2000-02-27	0.131		2001-01-04	0.008		2002-01-04	0.032		2003-01-04	0.349		2004-01-04	0.006		2005-01-04	0.116		2006-01-04	0.032		2007-01-04	0.132		2008-01-04	0.203		2009-01-04	0.03		2010-01-04	0.016		2011-01-04	0.047		2012-01-04	0.219		2013-01-04	0.089		2014-01-04	0.194		2015-01-04	0.022		2016-01-04	0.104
2000-02-28	0		2001-01-05	0.019		2002-01-05	0.057		2003-01-05	0.157		2004-01-05	0.103		2005-01-05	0.078		2006-01-05	0.123		2007-01-05	0.006		2008-01-05	0.101		2009-01-05	0.023		2010-01-05	-0.002		2011-01-05	0.066		2012-01-05	0.085		2013-01-05	0.046		2014-01-05	0.097		2015-01-05	0.053		2016-01-05	0.031
2000-02-29	0.089		2001-01-06	0.035		2002-01-06	0.007		2003-01-06	0.332		2004-01-06	0		2005-01-06	0.058		2006-01-06	0.06		2007-01-06	0.232		2008-01-06	0.211		2009-01-06	0.048		2010-01-06	0.005		2011-01-06	0.002		2012-01-06	0.269		2013-01-06	0.195		2014-01-06	0.021		2015-01-06	0.059		2016-01-06	0.306
2000-03-01	0.037		2001-01-07	-0.002		2002-01-07	0		2003-01-07	0.187		2004-01-07	0.031		2005-01-07	0.027		2006-01-07	0.102		2007-01-07	0.07		2008-01-07	0.184		2009-01-07	0.034		2010-01-07	0.049		2011-01-07	0.014		2012-01-07	0.12		2013-01-07	0.046		2014-01-07	0.105		2015-01-07	0.202		2016-01-07	0.102
2000-03-02	0.015		2001-01-08	-0.009		2002-01-08	0.137		2003-01-08	0.183		2004-01-08	0.012		2005-01-08	0.048		2006-01-08	0.075		2007-01-08	0.188		2008-01-08	0.161		2009-01-08	0.028		2010-01-08	0.031		2011-01-08	0.16		2012-01-08	0.226		2013-01-08	0.149		2014-01-08	0.11		2015-01-08	0.094		2016-01-08	0.279
2000-03-03	0.048		2001-01-09	0.045		2002-01-09	0.027		2003-01-09	0.283		2004-01-09	0		2005-01-09	0.163		2006-01-09	0.069		2007-01-09	0.093		2008-01-09	0.241		2009-01-09	0.114		2010-01-09	0.078		2011-01-09	0.017		2012-01-09	0.075		2013-01-09	0.062		2014-01-09	0.261		2015-01-09	0.141		2016-01-09	0.101
2000-03-04	0.013		2001-01-10	0.024		2002-01-10	0.155		2003-01-10	0.071		2004-01-10	0.026		2005-01-10	0.05		2006-01-10	0.188		2007-01-10	0.18		2008-01-10	0.138		2009-01-10	0.02		2010-01-10	0.056		2011-01-10	0.133		2012-01-10	0.176		2013-01-10	0.096		2014-01-10	0.098		2015-01-10	0.209		2016-01-10	0.062
2000-03-05	-0.005		2001-01-11	0.037		2002-01-11	0.01		2003-01-11	0.29		2004-01-11	0.034		2005-01-11	0.019		2006-01-11	0.058		2007-01-11	0.117		2008-01-11	0.274		2009-01-11	0.126		2010-01-11	0.054		2011-01-11	0.047		2012-01-11	0.049		2013-01-11	0.079		2014-01-11	0.101		2015-01-11	0.102		2016-01-11	0.117
2000-03-06	0.015		2001-01-12	0.071		2002-01-12	0.111		2003-01-12	0.055		2004-01-12	0.092		2005-01-12	0.035		2006-01-12	0.112		2007-01-12	0.13		2008-01-12	0.099		2009-01-12	0.008		2010-01-12	0.117		2011-01-12	0.114		2012-01-12	0.16		2013-01-12	0.062		2014-01-12	0.101		2015-01-12	0.151		2016-01-12	0.005
2000-03-07	0.122		2001-01-13	0.032		2002-01-13	0.048		2003-01-13	0.286		2004-01-13	-0.006		2005-01-13	0.068		2006-01-13	0.057		2007-01-13	0.231		2008-01-13	0.041		2009-01-13	0.095		2010-01-13	0.039		2011-01-13	0.067		2012-01-13	0.269		2013-01-13	0.182		2014-01-13	0.178		2015-01-13	0.106		2016-01-13	0.249
2000-03-08	0.041		2001-01-14	0.121		2002-01-14	-0.008		2003-01-14	0.208		2004-01-14	0.103		2005-01-14	0.139		2006-01-14	0.126		2007-01-14	0.08		2008-01-14	0.069		2009-01-14	0.055		2010-01-14	0.153		2011-01-14	0.069		2012-01-14	0.17		2013-01-14	0.051		2014-01-14	0.057		2015-01-14	0.203		2016-01-14	0.112
2000-03-09	0.05		2001-01-15	0.046		2002-01-15	0.127		2003-01-15	0.149		2004-01-15	0.005		2005-01-15	0.053		2006-01-15	-0.004		2007-01-15	0.216		2008-01-15	0.173		2009-01-15	0.062		2010-01-15	0.044		2011-01-15	0.126		2012-01-15	0.26		2013-01-15	0.144		2014-01-15	0.117		2015-01-15	0.13		2016-01-15	0.07
2000-03-10	0.042		2001-01-16	0.077		2002-01-16	0.05		2003-01-16	0.155		2004-01-16	0.062		2005-01-16	0.15		2006-01-16	0.102		2007-01-16	0.107		2008-01-16	0.305		2009-01-16	0.073		2010-01-16	0.116		2011-01-16	0.014		2012-01-16	0.175		2013-01-16	0.065		2014-01-16	0.269		2015-01-16	0.071		2016-01-16	0.148
2000-03-11	0.021		2001-01-17	0.08		2002-01-17	0.168		2003-01-17	0.161		2004-01-17	0.019		2005-01-17	0.007		2006-01-17	0.181		2007-01-17	0.199		2008-01-17	0.18		2009-01-17	0.031		2010-01-17	0.07		2011-01-17	0.085		2012-01-17	0.207		2013-01-17	0.088		2014-01-17	0.063		2015-01-17	0.109		2016-01-17	0.022
2000-03-12	0.058		2001-01-18	0.042		2002-01-18	0.068		2003-01-18	0.238		2004-01-18	-0.001		2005-01-18	0.081		2006-01-18	0.067		2007-01-18	0.178		2008-01-18	0.283		2009-01-18	0.049		2010-01-18	0.085		2011-01-18	0.056		2012-01-18	0.129		2013-01-18	0.042		2014-01-18	0.23		2015-01-18	0.111		2016-01-18	0.086
2000-03-13	0.03		2001-01-19	0.01		2002-01-19	0.104		2003-01-19	0.184		2004-01-19	0.013		2005-01-19	0.069		2006-01-19	0.174		2007-01-19	0.144		2008-01-19	0.17		2009-01-19	0.015		2010-01-19	0.009		2011-01-19	0.123		2012-01-19	0.055		2013-01-19	0.062		2014-01-19	0.12		2015-01-19	0.258		2016-01-19	0.121
2000-03-14	0.065		2001-01-20	0.037		2002-01-20	0.011		2003-01-20	0.303		2004-01-20	0.005		2005-01-20	0.084		2006-01-20	0.075		2007-01-20	0.221		2008-01-20	0.25		2009-01-20	0.118		2010-01-20	0.039		2011-01-20	0.079		2012-01-20	0.147		2013-01-20	0.162		2014-01-20	0.12		2015-01-20	0.082		2016-01-20	0.166
2000-03-15	0.025		2001-01-21	0.116		2002-01-21	0.047		2003-01-21	0.154		2004-01-21	0.037		2005-01-21	0.131		2006-01-21	0.157		2007-01-21	0.084		2008-01-21	0.225		2009-01-21	0		2010-01-21	0.179		2011-01-21	0.026		2012-01-21	0.024		2013-01-21	0.049		2014-01-21	0.156		2015-01-21	0.185		2016-01-21	0.161
2000-03-16	0.063		2001-01-22	0.031		2002-01-22	0.165		2003-01-22	0.271		2004-01-22	0.015		2005-01-22	0.022		2006-01-22	0.097		2007-01-22	0.22		2008-01-22	0.19		2009-01-22	0.09		2010-01-22	0.044		2011-01-22	0.006		2012-01-22	0.142		2013-01-22	0.126		2014-01-22	0.129		2015-01-22	0.133		2016-01-22	0.077
2000-03-17	0		2001-01-23	0.084		2002-01-23	0.061		2003-01-23	0.24		2004-01-23	0.073		2005-01-23	0.063		2006-01-23	0.097		2007-01-23	0.104		2008-01-23	0.125		2009-01-23	0.059		2010-01-23	0.144		2011-01-23	0.032		2012-01-23	0.155		2013-01-23	0.038		2014-01-23	0.02		2015-01-23	0.036		2016-01-23	0.135
2000-03-18	0.03		2001-01-24	0.046		2002-01-24	0.18		2003-01-24	0.251		2004-01-24	0.031		2005-01-24	0.06		2006-01-24	0.057		2007-01-24	0.187		2008-01-24	0.164		2009-01-24	-0.006		2010-01-24	0.002		2011-01-24	0.02		2012-01-24	0.199		2013-01-24	0.009		2014-01-24	0.108		2015-01-24	0.174		2016-01-24	0.278
2000-03-19	0.038		2001-01-25	0.062		2002-01-25	0.041		2003-01-25	0.284		2004-01-25	0.058		2005-01-25	0.166		2006-01-25	0.065		2007-01-25	0.154		2008-01-25	0.253		2009-01-25	0.021		2010-01-25	0.121		2011-01-25	0.047		2012-01-25	0.188		2013-01-25	0.099		2014-01-25	0.251		2015-01-25	0.075		2016-01-25	0.074
2000-03-20	0.019		2001-01-26	0.001		2002-01-26	0.09		2003-01-26	0.061		2004-01-26	0.048		2005-01-26	0.038		2006-01-26	0.065		2007-01-26	0.149		2008-01-26	0.173		2009-01-26	0.037		2010-01-26	0.003		2011-01-26	0.157		2012-01-26	0.154		2013-01-26	0.066		2014-01-26	0.082		2015-01-26	0.239		2016-01-26	0.019
2000-03-21	0.046		2001-01-27	0.044		2002-01-27	0.09		2003-01-27	0.259		2004-01-27	0.027		2005-01-27	0.11		2006-01-27	0.054		2007-01-27	0.194		2008-01-27	0.251		2009-01-27	0.133		2010-01-27	0.011		2011-01-27	0.058		2012-01-27	0.243		2013-01-27	0.052		2014-01-27	0.025		2015-01-27	0.107		2016-01-27	0.059
2000-03-22	-0.007		2001-01-28	0.126		2002-01-28	0.077		2003-01-28	0.188		2004-01-28	0.014		2005-01-28	0.102		2006-01-28	0.005		2007-01-28	0.061		2008-01-28	0.21		2009-01-28	0.045		2010-01-28	0.054		2011-01-28	0.108		2012-01-28	0.137		2013-01-28	0.007		2014-01-28	0.145		2015-01-28	0.258		2016-01-28	0.189
2000-03-23	0.01		2001-01-29	0.035		2002-01-29	0.041		2003-01-29	0.278		2004-01-29	0.013		2005-01-29	0.061		2006-01-29	0.041		2007-01-29	0.001		2008-01-29	0.145		2009-01-29	0.114		2010-01-29	0.035		2011-01-29	0.109		2012-01-29	0.218		2013-01-29	0.193		2014-01-29	0.141		2015-01-29	0.111		2016-01-29	0.286
2000-03-24	0.031		2001-01-30	0.13		2002-01-30	0.078		2003-01-30	0.225		2004-01-30	0.101		2005-01-30	0.024		2006-01-30	0.136		2007-01-30	0.032		2008-01-30	0.184		2009-01-30	0.064		2010-01-30	0.186		2011-01-30	0.063		2012-01-30	0.159		2013-01-30	0.026		2014-01-30	0.15		2015-01-30	0.202		2016-01-30	0.147
2000-03-25	0.027		2001-01-31	0.043		2002-01-31	0.198		2003-01-31	0.244		2004-01-31	0.017		2005-01-31	0.021		2006-01-31	0.122		2007-01-31	0.222		2008-01-31	0.167		2009-01-31	0.056		2010-01-31	0.058		2011-01-31	0.148		2012-01-31	0.151		2013-01-31	0.157		2014-01-31	0.116		2015-01-31	0.143		2016-01-31	0.31
2000-03-26	0.028		2001-02-01	0.08		2002-02-01	0.061		2003-02-01	0		2004-02-01	0.015		2005-02-01	0.074		2006-02-01	0.086		2007-02-01	0.115		2008-02-01	0.19		2009-02-01	0.071		2010-02-01	0.008		2011-02-01	0.054		2012-02-01	0.189		2013-02-01	0.033		2014-02-01	0.225		2015-02-01	0.141		2016-02-01	0.152
2000-03-27	0.003		2001-02-02	0.066		2002-02-02	0.151		2003-02-02	0.205		2004-02-02	0.002		2005-02-02	0.067		2006-02-02	0.03		2007-02-02	0.005		2008-02-02	0.153		2009-02-02	0.038		2010-02-02	0.011		2011-02-02	0.157		2012-02-02	0.172		2013-02-02	0.107		2014-02-02	0.031		2015-02-02	0.171		2016-02-02	0.259
2000-03-28	0.054		2001-02-03	0.062		2002-02-03	0.072		2003-02-03	0.284		2004-02-03	-0.001		2005-02-03	0.132		2006-02-03	0.068		2007-02-03	0.114		2008-02-03	0.253		2009-02-03	0.121		2010-02-03	0.068		2011-02-03	0.049		2012-02-03	0.216		2013-02-03	0.101		2014-02-03	0.227		2015-02-03	0.083		2016-02-03	0.187
2000-03-29	-0.002		2001-02-04	0.135		2002-02-04	0.065		2003-02-04	0.196		2004-02-04	0.02		2005-02-04	0.079		2006-02-04	0.187		2007-02-04	0.006		2008-02-04	0.178		2009-02-04	0.008		2010-02-04	0.049		2011-02-04	0.116		2012-02-04	0.094		2013-02-04	0.066		2014-02-04	0.115		2015-02-04	0.252		2016-02-04	0.185
2000-03-30	0.006		2001-02-05	0.039		2002-02-05	0.067		2003-02-05	0.05		2004-02-05	0.026		2005-02-05	0.034		2006-02-05	0.068		2007-02-05	0.131		2008-02-05	0.208		2009-02-05	0.116		2010-02-05	0.028		2011-02-05	-0.003		2012-02-05	0.208		2013-02-05	0.14		2014-02-05	0.173		2015-02-05	0.092		2016-02-05	0.168
2000-03-31	0.025		2001-02-06	0.136		2002-02-06	0.027		2003-02-06	0.115		2004-02-06	0.124		2005-02-06	0.11		2006-02-06	0.134		2007-02-06	0.09		2008-02-06	0.213		2009-02-06	0.039		2010-02-06	0.167		2011-02-06	0.075		2012-02-06	0.106		2013-02-06	0.039		2014-02-06	0.143		2015-02-06	0.06		2016-02-06	0.156
2000-04-01	0.053		2001-02-07	0.047		2002-02-07	0.104		2003-02-07	0.161		2004-02-07	0.007		2005-02-07	0.046		2006-02-07	0.09		2007-02-07	0.203		2008-02-07	0.169		2009-02-07	0.082		2010-02-07	0.015		2011-02-07	0.118		2012-02-07	0.224		2013-02-07	0.176		2014-02-07	0.117		2015-02-07	0.03		2016-02-07	0.097
2000-04-02	0.014		2001-02-08	0.095		2002-02-08	0.063		2003-02-08	0.224		2004-02-08	0.097		2005-02-08	0.153		2006-02-08	0.082		2007-02-08	0.088		2008-02-08	0.26		2009-02-08	0.009		2010-02-08	0.033		2011-02-08	0.058		2012-02-08	0.068		2013-02-08	0.048		2014-02-08	0.203		2015-02-08	0.19		2016-02-08	0.131
2000-04-03	0.007		2001-02-09	0.015		2002-02-09	0.174		2003-02-09	0.207		2004-02-09	0.01		2005-02-09	0.032		2006-02-09	0.058		2007-02-09	0.041		2008-02-09	0.144		2009-02-09	0.051		2010-02-09	0.048		2011-02-09	0.167		2012-02-09	0.091		2013-02-09	0.064		2014-02-09	0.083		2015-02-09	0.165		2016-02-09	0.273
2000-04-04	0.022		2001-02-10	0.039		2002-02-10	0.066		2003-02-10	0.167		2004-02-10	0.028		2005-02-10	0.155		2006-02-10	0.076		2007-02-10	0.106		2008-02-10	0.043		2009-02-10	0.088		2010-02-10	0.056		2011-02-10	0.019		2012-02-10	0.191		2013-02-10	0.083		2014-02-10	0.202		2015-02-10	0.137		2016-02-10	0.124
2000-04-05	0.028		2001-02-11	0.062		2002-02-11	0.112		2003-02-11	0.206		2004-02-11	0.051		2005-02-11	0.071		2006-02-11	0.173		2007-02-11	0.139		2008-02-11	0.073		2009-02-11	0.033		2010-02-11	0.093		2011-02-11	0.147		2012-02-11	0.131		2013-02-11	0.072		2014-02-11	0.083		2015-02-11	0.171		2016-02-11	0.017
2000-04-06	0.035		2001-02-12	0.034		2002-02-12	0.083		2003-02-12	0.259		2004-02-12	0.015		2005-02-12	0.098		2006-02-12	-0.003		2007-02-12	0.041		2008-02-12	0.224		2009-02-12	-0.007		2010-02-12	0.057		2011-02-12	0.067		2012-02-12	0.227		2013-02-12	0.02		2014-02-12	0.158		2015-02-12	0.058		2016-02-12	0.161
2000-04-07	0.006		2001-02-13	0.115		2002-02-13	0.067		2003-02-13	0.198		2004-02-13	0.017		2005-02-13	0.071		2006-02-13	0.083		2007-02-13	0.062		2008-02-13	0.188		2009-02-13	0.04		2010-02-13	0.115		2011-02-13	0.089		2012-02-13	0.053		2013-02-13	0.025		2014-02-13	0.118		2015-02-13	0.216		2016-02-13	0.173
2000-04-08	-0.002		2001-02-14	0.029		2002-02-14	0.108		2003-02-14	0.232		2004-02-14	0.005		2005-02-14	0.057		2006-02-14	0.034		2007-02-14	0.177		2008-02-14	0.195		2009-02-14	-0.003		2010-02-14	0.043		2011-02-14	0.015		2012-02-14	0.148		2013-02-14	0.162		2014-02-14	0.108		2015-02-14	0.1		2016-02-14	0.26
2000-04-09	0.009		2001-02-15	0.011		2002-02-15	0.019		2003-02-15	0.233		2004-02-15	0.105		2005-02-15	0.13		2006-02-15	0.104		2007-02-15	0.08		2008-02-15	0.213		2009-02-15	0.011		2010-02-15	0.116		2011-02-15	0.066		2012-02-15	0.12		2013-02-15	0.054		2014-02-15	0.128		2015-02-15	0.057		2016-02-15	0.043
2000-04-10	0.024		2001-02-16	0.018		2002-02-16	0.005		2003-02-16	0.226		2004-02-16	0.006		2005-02-16	0.044		2006-02-16	0.058		2007-02-16	0.071		2008-02-16	0.159		2009-02-16	0.044		2010-02-16	0.045		2011-02-16	0.133		2012-02-16	0.123		2013-02-16	0.08		2014-02-16	0.085		2015-02-16	0.08		2016-02-16	0.21
2000-04-11	0.035		2001-02-17	0.058		2002-02-17	0.066		2003-02-17	0.246		2004-02-17	0.037		2005-02-17	0.116		2006-02-17	0.032		2007-02-17	0.101		2008-02-17	0.235		2009-02-17	0.073		2010-02-17	0.064		2011-02-17	0.048		2012-02-17	0.142		2013-02-17	0.011		2014-02-17	0.213		2015-02-17	0.047		2016-02-17	0.131
2000-04-12	0.022		2001-02-18	0.062		2002-02-18	0.144		2003-02-18	0.09		2004-02-18	0		2005-02-18	0.042		2006-02-18	0.15		2007-02-18	0.121		2008-02-18	0.148		2009-02-18	0.033		2010-02-18	0.027		2011-02-18	0.113		2012-02-18	0.136		2013-02-18	0.026		2014-02-18	0.084		2015-02-18	0.166		2016-02-18	0.183
2000-04-13	0.016		2001-02-19	0.034		2002-02-19	0.061		2003-02-19	0.266		2004-02-19	0		2005-02-19	0.023		2006-02-19	0.029		2007-02-19	0.119		2008-02-19	0.081		2009-02-19	0.101		2010-02-19	0.063		2011-02-19	0.05		2012-02-19	0.016		2013-02-19	0.034		2014-02-19	0.184		2015-02-19	0.069		2016-02-28	0
2000-04-14	0.013		2001-02-20	-0.004		2002-02-20	0.081		2003-02-20	0.08		2004-02-20	0.033		2005-02-20	0.069		2006-02-20	0.142		2007-02-20	0.028		2008-02-20	0.185		2009-02-20	0.031		2010-02-20	0.063		2011-02-20	0.077		2012-02-20	0.122		2013-02-20	0.062		2014-02-20	0.095		2015-02-20	0.204		2016-02-29	0.099
2000-04-15	0.01		2001-02-21	0.006		2002-02-21	0.033		2003-02-21	0.216		2004-02-21	0.022		2005-02-21	0.071		2006-02-21	0.005		2007-02-21	0.021		2008-02-21	0.043		2009-02-21	0.019		2010-02-21	0.039		2011-02-21	0.061		2012-02-21	0.216		2013-02-21	0.131		2014-02-21	0.114		2015-02-21	0.01		2016-03-01	0.081
2000-04-16	0.016		2001-02-22	0.124		2002-02-22	0.038		2003-02-22	0.209		2004-02-22	0.093		2005-02-22	0.077		2006-02-22	0.081		2007-02-22	0.081		2008-02-22	0.054		2009-02-22	0.042		2010-02-22	0.139		2011-02-22	0.042		2012-02-22	0.116		2013-02-22	0.047		2014-02-22	0.124		2015-02-22	0.021		2016-03-02	0.105
2000-04-17	0.026		2001-02-23	0.041		2002-02-23	0.121		2003-02-23	0.221		2004-02-23	0.007		2005-02-23	0.055		2006-02-23	0.037		2007-02-23	0.194		2008-02-23	0.158		2009-02-23	0.05		2010-02-23	0.038		2011-02-23	0.008		2012-02-23	0.162		2013-02-23	0.137		2014-02-23	0.084		2015-02-23	0.092		2016-03-03	0.235
2000-04-18	0.026		2001-02-24	0.055		2002-02-24	0.048		2003-02-24	0.209		2004-02-24	0.089		2005-02-24	0.106		2006-02-24	0.054		2007-02-24	0.081		2008-02-24	0.195		2009-02-24	0.054		2010-02-24	0.078		2011-02-24	0.022		2012-02-24	0.128		2013-02-24	0.049		2014-02-24	0.135		2015-02-24	0.055		2016-03-04	0.128
2000-04-19	0.017		2001-02-25	0.047		2002-02-25	0.114		2003-02-25	0.213		2004-02-25	0.021		2005-02-25	0.044		2006-02-25	0.106		2007-02-25	-0.002		2008-02-25	0.115		2009-02-25	0.032		2010-02-25	0.062		2011-02-25	0.125		2012-02-25	0.133		2013-02-25	0.072		2014-02-25	0.063		2015-02-25	0.019		2016-03-05	0.027
2000-04-20	0.082		2001-02-26	0.033		2002-02-26	0.008		2003-02-26	0.248		2004-02-26	0.032		2005-02-26	0.103		2006-02-26	0.039		2007-02-26	0.118		2008-02-26	0.017		2009-02-26	0.02		2010-02-26	0.075		2011-02-26	0.048		2012-02-26	0.172		2013-02-26	0.028		2014-02-26	0.005		2015-02-26	0.079		2016-03-06	0.027
2000-04-21	0.003		2001-02-27	0.027		2002-02-27	0.094		2003-02-27	0.131		2004-02-27	0.004		2005-02-27	0.054		2006-02-27	0.126		2007-02-27	0.091		2008-02-27	0.144		2009-02-27	0.028		2010-02-27	0.079		2011-02-27	0.107		2012-02-27	0.068		2013-02-27	0.021		2014-02-27	0.087		2015-02-27	0.17		2016-03-07	0.035
2000-04-22	0.003		2001-02-28	0.032		2002-02-28	0.058		2003-02-28	0.004		2004-02-28	0.01		2005-02-28	0.059		2006-02-28	0.042		2007-02-28	0.126		2008-02-28	0.104		2009-02-28	0.077		2010-02-28	0.045		2011-02-28	0.06		2012-02-28	0.14		2013-02-28	0.055		2014-02-28	0.155		2015-02-28	0.046		2016-03-08	0.003
2000-04-23	0.006		2001-03-01	0.11		2002-03-01	0.085		2003-03-01	0.072		2004-02-29	0.081		2005-03-01	0.069		2006-03-01	0.092		2007-03-01	0		2008-02-29	0.169		2009-03-01	0.031		2010-03-01	0.088		2011-03-01	0.067		2012-02-29	0.059		2013-03-01	0.047		2014-03-01	0.111		2015-03-01	0.154		2016-03-09	0.052
2000-04-24	0.008		2001-03-02	0.007		2002-03-02	0.107		2003-03-02	0.023		2004-03-01	0.021		2005-03-02	0.04		2006-03-02	0.05		2007-03-02	0.143		2008-03-01	0.15		2009-03-02	0.035		2010-03-02	0.014		2011-03-02	0.081		2012-03-01	0.16		2013-03-02	0.119		2014-03-02	0.099		2015-03-02	0.065		2016-03-10	0.15
2000-04-25	0.017		2001-03-03	0.007		2002-03-03	0.054		2003-03-03	0.185		2004-03-02	0.083		2005-03-03	0.097		2006-03-03	0.032		2007-03-03	0.066		2008-03-02	0.207		2009-03-03	0.042		2010-03-03	0.104		2011-03-03	0.05		2012-03-02	0.113		2013-03-03	0.039		2014-03-03	0.135		2015-03-03	0.137		2016-03-11	0.06
2000-04-26	0		2001-03-04	0.05		2002-03-04	0.069		2003-03-04	0.19		2004-03-03	0.019		2005-03-04	0.002		2006-03-04	0.076		2007-03-04	0.092		2008-03-03	0.125		2009-03-04	0.026		2010-03-04	0.013		2011-03-04	0.099		2012-03-03	0.139		2013-03-04	0.051		2014-03-04	0.068		2015-03-04	0.097		2016-03-12	0.042
2000-04-27	0		2001-03-05	0.049		2002-03-05	0.048		2003-03-05	0.213		2004-03-04	0.041		2005-03-05	0.073		2006-03-05	0.047		2007-03-05	0.096		2008-03-04	0.231		2009-03-05	0.002		2010-03-05	0.046		2011-03-05	0.041		2012-03-04	0.138		2013-03-05	0.045		2014-03-05	0.164		2015-03-05	0.04		2016-03-13	0.083
2000-04-28	0		2001-03-06	0.053		2002-03-06	0.108		2003-03-06	0.115		2004-03-05	0.023		2005-03-06	0.035		2006-03-06	0.033		2007-03-06	0.114		2008-03-05	0.137		2009-03-06	0.03		2010-03-06	0.048		2011-03-06	0.103		2012-03-05	0.087		2013-03-06	0.01		2014-03-06	0.05		2015-03-06	0.037		2016-03-14	0.07
2000-04-29	0.12		2001-03-07	0.032		2002-03-07	0.063		2003-03-07	0.239		2004-03-06	0.027		2005-03-07	0.024		2006-03-07	0.032		2007-03-07	0.045		2008-03-06	0.218		2009-03-07	0.081		2010-03-07	0.039		2011-03-07	0.023		2012-03-06	0.13		2013-03-07	0.058		2014-03-07	0.139		2015-03-07	0.035		2016-03-15	0.074
2000-04-30	0.03		2001-03-08	0.073		2002-03-08	0.026		2003-03-08	0.161		2004-03-07	0.044		2005-03-08	0.059		2006-03-08	0.137		2007-03-08	0.069		2008-03-07	0.166		2009-03-08	0.027		2010-03-08	0.066		2011-03-08	0.059		2012-03-07	0.037		2013-03-08	0.051		2014-03-08	0.078		2015-03-08	0.17		2016-03-16	0.053
2000-05-01	0.335		2001-03-09	0.024		2002-03-09	0.077		2003-03-09	0.136		2004-03-08	0.013		2005-03-09	0.06		2006-03-09	0.05		2007-03-09	0.132		2008-03-08	0.185		2009-03-09	0.011		2010-03-09	0.033		2011-03-09	0.031		2012-03-08	0.03		2013-03-09	0.004		2014-03-09	0.096		2015-03-09	0.063		2016-03-17	0.007
2000-05-02	0.289		2001-03-10	0.067		2002-03-10	0.029		2003-03-10	0.12		2004-03-09	0.007		2005-03-10	0.09		2006-03-10	0.03		2007-03-10	0.043		2008-03-09	0.24		2009-03-10	0.039		2010-03-10	0.008		2011-03-10	0.04		2012-03-09	0.092		2013-03-10	0.049		2014-03-10	0.106		2015-03-10	0.132		2016-03-18	0.069
2000-05-03	0.278		2001-03-11	0.028		2002-03-11	0.109		2003-03-11	0.034		2004-03-10	0.013		2005-03-11	0.038		2006-03-11	0.046		2007-03-11	0.142		2008-03-10	0.137		2009-03-11	0.036		2010-03-11	0.028		2011-03-11	0.046		2012-03-10	0.138		2013-03-11	0.033		2014-03-11	0.054		2015-03-11	0.046		2016-03-19	0.162
2000-05-04	0		2001-03-12	-0.005		2002-03-12	0.041		2003-03-12	0.185		2004-03-11	0.012		2005-03-12	0.101		2006-03-12	0.05		2007-03-12	0.065		2008-03-11	0.255		2009-03-12	0		2010-03-12	0.087		2011-03-12	0.036		2012-03-11	0.091		2013-03-12	0.022		2014-03-12	0.142		2015-03-12	0.086		2016-03-20	0.07
2000-05-05	0.448		2001-03-13	0.021		2002-03-13	-0.004		2003-03-13	0.121		2004-03-12	0.032		2005-03-13	0.039		2006-03-13	0.077		2007-03-13	0.083		2008-03-12	0.007		2009-03-13	0.03		2010-03-13	0.043		2011-03-13	0.023		2012-03-12	0.089		2013-03-13	0.083		2014-03-13	0.063		2015-03-13	0.103		2016-03-21	0.051
2000-05-06	0.242		2001-03-14	0.019		2002-03-14	0.058		2003-03-14	0.186		2004-03-13	0.028		2005-03-14	0.05		2006-03-14	0.032		2007-03-14	0.091		2008-03-13	0.287		2009-03-14	0.068		2010-03-14	0.042		2011-03-14	0.04		2012-03-13	0.106		2013-03-14	0.06		2014-03-14	0.061		2015-03-14	0.059		2016-03-22	0.055
2000-05-07	0.07		2001-03-15	0.046		2002-03-15	0.08		2003-03-15	0.164		2004-03-14	0.022		2005-03-15	0.06		2006-03-15	0.083		2007-03-15	0.077		2008-03-14	0.028		2009-03-15	0.016		2010-03-15	0.043		2011-03-15	0.094		2012-03-14	0.073		2013-03-15	0.058		2014-03-15	0.059		2015-03-15	0.067		2016-03-23	0.081
2000-05-08	0.286		2001-03-16	0.026		2002-03-16	0.064		2003-03-16	0.258		2004-03-15	0.011		2005-03-16	0.027		2006-03-16	0.035		2007-03-16	0.109		2008-03-15	0.065		2009-03-16	0.072		2010-03-16	0.034		2011-03-16	0.053		2012-03-15	0.099		2013-03-16	0.004		2014-03-16	0.049		2015-03-16	0.044		2016-03-24	0.124
2000-05-09	0.096		2001-03-17	0.031		2002-03-17	0.051		2003-03-17	0.209		2004-03-16	0.039		2005-03-17	0.047		2006-03-17	0.004		2007-03-17	0.067		2008-03-16	0.242		2009-03-17	0.015		2010-03-17	0.067		2011-03-17	0.028		2012-03-16	0.087		2013-03-17	0.016		2014-03-17	0.056		2015-03-17	0.136		2016-03-25	0.088
2000-05-10	0.21		2001-03-18	0.022		2002-03-18	0.044		2003-03-18	0.257		2004-03-17	0.008		2005-03-18	0.042		2006-03-18	0.042		2007-03-18	0.128		2008-03-17	0.178		2009-03-18	0.038		2010-03-18	0.028		2011-03-18	0.031		2012-03-17	0.142		2013-03-18	0.046		2014-03-18	0.07		2015-03-18	0.052		2016-03-26	0.2
2000-05-11	0.307		2001-03-19	0.003		2002-03-19	0.065		2003-03-19	0.258		2004-03-18	0.044		2005-03-19	0		2006-03-19	0.047		2007-03-19	0.081		2008-03-18	0.241		2009-03-19	0.036		2010-03-19	0.069		2011-03-19	0.049		2012-03-18	0.089		2013-03-19	0.042		2014-03-19	0.051		2015-03-19	0.048		2016-03-27	0.017
2000-05-12	0.003		2001-03-20	0.022		2002-03-28	0		2003-03-20	0.273		2004-03-19	0.012		2005-03-20	0.04		2006-03-20	0.057		2007-03-20	0.105		2008-03-19	0.228		2009-03-20	0.012		2010-03-20	0.032		2011-03-20	0.093		2012-03-19	0.086		2013-03-20	0.079		2014-03-20	0.054		2015-03-20	0.091		2016-03-28	0.042
2000-05-13	0.025		2001-03-21	0.029		2002-03-29	0.068		2003-03-21	0.299		2004-03-20	0.018		2005-03-21	0.062		2006-03-21	0.033		2007-03-21	0.084		2008-03-20	0.104		2009-03-21	0.009		2010-03-21	0.045		2011-03-21	0.036		2012-03-20	0.104		2013-03-21	0.025		2014-03-21	0.15		2015-03-21	0.032		2016-03-29	0.016
2000-05-14	0.12		2001-03-22	0.018		2002-03-30	0.042		2003-03-22	0.313		2004-03-21	0.018		2005-03-22	0.047		2006-03-22	0.004		2007-03-22	0.084		2008-03-21	0.073		2009-03-22	0.017		2010-03-22	0.043		2011-03-22	0.051		2012-03-21	0.026		2013-03-22	0.052		2014-03-22	0.077		2015-03-22	0.119		2016-03-30	0.081
2000-05-15	0.419		2001-03-23	0.032		2002-03-31	0.104		2003-03-23	0.266		2004-03-22	0.013		2005-03-23	0.053		2006-03-23	0.035		2007-03-23	0.096		2008-03-22	0.014		2009-03-23	0.035		2010-03-23	0.015		2011-03-23	0.038		2012-03-22	0.164		2013-03-23	0.056		2014-03-23	0.175		2015-03-23	0.06		2016-03-31	0.187
2000-05-16	0.193		2001-03-24	0.043		2002-04-01	0.142		2003-03-24	0.23		2004-03-23	0.022		2005-03-24	0.053		2006-03-24	0.016		2007-03-24	0.013		2008-03-23	0.031		2009-03-24	0.018		2010-03-24	0.063		2011-03-24	0.047		2012-03-23	0.048		2013-03-24	0.038		2014-03-24	0.128		2015-03-24	0.126		2016-04-01	-0.003
2000-05-17	0.286		2001-03-25	0.013		2002-04-02	0.166		2003-03-25	-0.001		2004-03-24	-0.003		2005-03-25	0.044		2006-03-25	0.043		2007-03-25	0.182		2008-03-24	0.027		2009-03-25	0.017		2010-03-25	0.027		2011-03-25	0.048		2012-03-24	0.185		2013-03-25	0.07		2014-03-25	0.212		2015-03-25	0.053		2016-04-02	0.007
2000-05-18	0.182		2001-03-26	0.019		2002-04-03	0.237		2003-03-26	0.073		2004-03-25	0.03		2005-03-26	0.071		2006-03-26	0.045		2007-03-26	0.109		2008-03-25	0.034		2009-03-26	0.023		2010-03-26	0.066		2011-03-26	0.015		2012-03-25	0.095		2013-03-26	0.029		2014-03-26	0.245		2015-03-26	0.035		2016-04-03	0.043
2000-05-19	0.411		2001-03-27	0.004		2002-04-04	0.098		2003-03-27	0.367		2004-03-26	-0.004		2005-03-27	0.037		2006-03-27	0.049		2007-03-27	0.155		2008-03-26	0.019		2009-03-27	0.031		2010-03-27	0.035		2011-03-27	0.078		2012-03-26	0.041		2013-03-27	0.024		2014-03-27	0.288		2015-03-27	0.075		2016-04-04	0.124
2000-05-20	0.574		2001-03-28	0.006		2002-04-05	0.305		2003-03-28	0.372		2004-03-27	0.004		2005-03-28	0.082		2006-03-28	0.041		2007-03-28	0.089		2008-03-27	0.208		2009-03-28	0.022		2010-03-28	0.068		2011-03-28	0.024		2012-03-27	0.028		2013-03-28	0.029		2014-03-28	0.361		2015-03-28	0.037		2016-04-05	0.06
2000-05-21	0.263		2001-03-29	0.03		2002-04-06	-0.001		2003-03-29	0.047		2004-03-28	0.011		2005-03-29	0.038		2006-03-29	0.058		2007-03-29	0.021		2008-03-28	0.16		2009-03-29	0.007		2010-03-29	0.025		2011-03-29	0.08		2012-03-28	0.057		2013-03-29	0.025		2014-03-29	0.277		2015-03-29	0.066		2016-04-06	0.086
2000-05-22	-0.002		2001-03-30	0.011		2002-04-07	-0.007		2003-03-30	0.01		2004-03-29	0.003		2005-03-30	0.032		2006-03-30	0.036		2007-03-30	0.106		2008-03-29	0.043		2009-03-30	0.042		2010-03-30	0.03		2011-03-30	0.032		2012-03-29	0.03		2013-03-30	0.024		2014-03-30	0.299		2015-03-30	0.068		2016-04-07	0.021
2000-05-23	0.306		2001-03-31	0.02		2002-04-08	0.009		2003-03-31	0.198		2004-03-30	0.003		2005-03-31	0.058		2006-03-31	0.022		2007-03-31	0.112		2008-03-30	0.214		2009-03-31	-0.002		2010-03-31	0.02		2011-03-31	0.005		2012-03-30	0.11		2013-03-31	0.034		2014-03-31	0.086		2015-03-31	0.259		2016-04-08	0.014
2000-05-24	0.213		2001-04-01	0.006		2002-04-09	0.005		2003-04-01	0.398		2004-03-31	0.02		2005-04-01	0.032		2006-04-01	0.033		2007-04-01	0.102		2008-03-31	0.269		2009-04-01	0.021		2010-04-01	0.006		2011-04-01	0.059		2012-03-31	0.188		2013-04-01	0.054		2014-04-01	0.347		2015-04-01	0.178		2016-04-09	0.146
2000-05-25	0.429		2001-04-02	0.067		2002-04-10	0.012		2003-04-02	0.113		2004-04-01	0.033		2005-04-02	0.071		2006-04-02	0.056		2007-04-02	0.068		2008-04-01	0.287		2009-04-02	-0.006		2010-04-02	0.036		2011-04-02	0.063		2012-04-01	0.1		2013-04-02	0.003		2014-04-02	0.206		2015-04-02	0.218		2016-04-10	0.075
2000-05-26	0.638		2001-04-03	0.013		2002-04-11	0.01		2003-04-03	0.288		2004-04-02	0.001		2005-04-03	0.038		2006-04-03	0.055		2007-04-03	0.088		2008-04-02	0.271		2009-04-03	-0.001		2010-04-03	0.028		2011-04-03	0.091		2012-04-02	0.169		2013-04-03	0.042		2014-04-03	0.123		2015-04-03	0.188		2016-04-11	0.21
2000-05-27	0.664		2001-04-04	0.018		2002-04-12	0.034		2003-04-04	0.084		2004-04-03	0.021		2005-04-04	0.017		2006-04-04	0.04		2007-04-04	0.129		2008-04-03	0.023		2009-04-04	0.019		2010-04-04	0.044		2011-04-04	0.081		2012-04-03	0.106		2013-04-04	0.039		2014-04-04	0.039		2015-04-04	0.044		2016-04-12	0.018
2000-05-28	0.593		2001-04-05	0.009		2002-04-13	0.003		2003-04-05	0.288		2004-04-04	-0.001		2005-04-05	0.095		2006-04-05	0.067		2007-04-05	0.172		2008-04-04	0.33		2009-04-05	-0.001		2010-04-05	0.032		2011-04-05	0.111		2012-04-04	0.053		2013-04-05	0.066		2014-04-05	0.29		2015-04-05	0.016		2016-04-13	0.066
2000-05-29	0		2001-04-06	0.007		2002-04-14	0.004		2003-04-06	0.32		2004-04-05	0.001		2005-04-06	-0.006		2006-04-06	0.044		2007-04-06	0.144		2008-04-05	0.208		2009-04-06	0.015		2010-04-06	0.044		2011-04-06	0.012		2012-04-05	0.149		2013-04-06	0.032		2014-04-06	0.366		2015-04-06	0.106		2016-04-14	0.007
2000-05-30	0.609		2001-04-07	0.022		2002-04-16	0.009		2003-04-07	0.423		2004-04-06	0.006		2005-04-07	0.005		2006-04-07	0.08		2007-04-07	0.055		2008-04-06	0.29		2009-04-07	0.003		2010-04-07	0.033		2011-04-07	0.232		2012-04-06	0.119		2013-04-07	0.035		2014-04-07	0.374		2015-04-07	0.24		2016-04-15	0.146
2000-05-31	0.239		2001-04-08	0.015		2002-04-17	0.01		2003-04-08	0.407		2004-04-07	0.006		2005-04-08	0.093		2006-04-08	0.035		2007-04-08	0.109		2008-04-07	0.218		2009-04-08	0.026		2010-04-08	0.012		2011-04-08	0.059		2012-04-07	0.109		2013-04-08	0.043		2014-04-08	0.44		2015-04-08	0.107		2016-04-16	0.139
2000-06-01	0.551		2001-04-09	0.022		2002-04-18	0.029		2003-04-09	0.423		2004-04-08	0.009		2005-04-09	-0.003		2006-04-09	0.114		2007-04-09	0.122		2008-04-08	0.251		2009-04-09	0.054		2010-04-09	0.047		2011-04-09	0.027		2012-04-08	0.018		2013-04-09	0.019		2014-04-09	0.391		2015-04-09	0.013		2016-04-17	0.195
2000-06-02	0.72		2001-04-10	0.01		2002-04-19	0.052		2003-04-10	0.297		2004-04-09	-0.01		2005-04-10	0.017		2006-04-10	0		2007-04-10	0.123		2008-04-09	0.409		2009-04-10	0.1		2010-04-10	0.025		2011-04-10	0.158		2012-04-09	0.172		2013-04-10	0.008		2014-04-10	0.451		2015-04-10	0.153		2016-04-18	0.118
2000-06-03	0.697		2001-04-11	0.05		2002-04-20	0.089		2003-04-11	0.013		2004-04-10	0.023		2005-04-11	0.003		2006-04-11	0.02		2007-04-11	0.218		2008-04-10	0.318		2009-04-11	0.042		2010-04-11	0.033		2011-04-11	0.222		2012-04-10	0.081		2013-04-11	0.03		2014-04-11	0.448		2015-04-11	0.21		2016-04-19	0.053
2000-06-04	0.742		2001-04-12	0.025		2002-04-21	0		2003-04-12	0.011		2004-04-11	-0.006		2005-04-12	0.16		2006-04-12	0.03		2007-04-12	0.303		2008-04-11	0.098		2009-04-12	0.056		2010-04-12	0.059		2011-04-12	0.186		2012-04-11	0.185		2013-04-12	0.041		2014-04-12	0.474		2015-04-12	0.231		2016-04-20	0.277
2000-06-05	0.556		2001-04-13	0.074		2002-04-22	0.014		2003-04-13	0.371		2004-04-12	0.01		2005-04-13	0.016		2006-04-13	0.028		2007-04-13	0.211		2008-04-12	0.168		2009-04-13	0.157		2010-04-13	0.103		2011-04-13	0.194		2012-04-12	0.26		2013-04-13	0.005		2014-04-13	0.384		2015-04-13	0.023		2016-04-21	-0.003
2000-06-06	0.346		2001-04-14	0.032		2002-04-23	0.032		2003-04-14	0.067		2004-04-13	0.012		2005-04-14	0.044		2006-04-14	0.044		2007-04-14	0.081		2008-04-13	0.069		2009-04-14	0.021		2010-04-14	0.029		2011-04-14	-0.001		2012-04-13	0.124		2013-04-14	0.04		2014-04-14	0.048		2015-04-14	0.3		2016-04-22	0.025
2000-06-07	0.713		2001-04-15	0.047		2002-04-24	0.127		2003-04-15	0.012		2004-04-14	0.03		2005-04-15	0.13		2006-04-15	0.038		2007-04-15	0.115		2008-04-14	0.394		2009-04-15	0.177		2010-04-15	0.04		2011-04-15	0.122		2012-04-14	0.099		2013-04-15	0.023		2014-04-15	0.501		2015-04-15	0.126		2016-04-23	0.023
2000-06-08	0.64		2001-04-16	0.118		2002-04-25	0.131		2003-04-16	0.009		2004-04-15	-0.004		2005-04-16	0.042		2006-04-16	0.09		2007-04-16	0.064		2008-04-15	0.444		2009-04-16	0.074		2010-04-16	0.046		2011-04-16	0.048		2012-04-15	0.208		2013-04-16	0.015		2014-04-16	0.483		2015-04-16	0.021		2016-04-24	0.116
2000-06-09	0.386		2001-04-17	0.03		2002-04-26	0.167		2003-04-17	0.019		2004-04-16	0.009		2005-04-17	0.125		2006-04-17	0.065		2007-04-17	0.191		2008-04-16	0.107		2009-04-17	0.19		2010-04-17	0.042		2011-04-17	0.168		2012-04-16	0.08		2013-04-17	0.029		2014-04-17	0.5		2015-04-17	0.019		2016-04-25	0.091
2000-06-10	0.504		2001-04-18	0.128		2002-04-27	0.135		2003-04-18	0.096		2004-04-17	-0.008		2005-04-18	0.033		2006-04-18	0.015		2007-04-18	0.144		2008-04-17	0.44		2009-04-18	0.145		2010-04-18	0.104		2011-04-18	0.252		2012-04-17	0.069		2013-04-18	0.02		2014-04-18	0.478		2015-04-18	0.435		2016-04-26	0.158
2000-06-11	0.73		2001-04-19	0.126		2002-04-28	0.014		2003-04-19	0.243		2004-04-18	0.007		2005-04-19	0.007		2006-04-19	0.022		2007-04-19	0.036		2008-04-18	-0.013		2009-04-19	0.075		2010-04-19	0.008		2011-04-19	0.007		2012-04-18	0.265		2013-04-19	0.046		2014-04-19	0.463		2015-04-19	0.038		2016-04-27	0.336
2000-06-12	0.364		2001-04-20	0.042		2002-04-29	0.067		2003-04-20	0.325		2004-04-19	0.018		2005-04-20	0.009		2006-04-20	0.086		2007-04-20	0.004		2008-04-19	0.423		2009-04-20	0.048		2010-04-20	0.011		2011-04-20	0.204		2012-04-19	0.044		2013-04-20	0.003		2014-04-20	0.107		2015-04-20	0.024		2016-04-28	0.336
2000-06-13	0.78		2001-04-21	0.165		2002-04-30	0.34		2003-04-21	0.23		2004-04-20	-0.007		2005-04-21	0.011		2006-04-21	0.003		2007-04-21	0.09		2008-04-20	0.005		2009-04-21	0.079		2010-04-21	0.042		2011-04-21	0.213		2012-04-20	0.115		2013-04-21	0.029		2014-04-21	0.317		2015-04-21	0.037		2016-04-29	0.291
2000-06-14	0.392		2001-04-22	0.043		2002-05-01	0.199		2003-04-22	0.117		2004-04-21	-0.002		2005-04-22	0.006		2006-04-22	0.006		2007-04-22	0.272		2008-04-21	0.175		2009-04-22	0.102		2010-04-22	0.109		2011-04-22	0.151		2012-04-21	0.159		2013-04-22	0.02		2014-04-22	0.467		2015-04-22	0.036		2016-04-30	0.185
2000-06-15	0.216		2001-04-23	0.218		2002-05-02	0.011		2003-04-23	0.426		2004-04-22	0.01		2005-04-23	0.022		2006-04-23	0.095		2007-04-23	0.076		2008-04-22	0.197		2009-04-23	0.193		2010-04-23	0.101		2011-04-23	0.118		2012-04-22	0.454		2013-04-23	0.004		2014-04-23	0.496		2015-04-23	0.02		2016-05-01	0.001
2000-06-16	0.703		2001-04-24	0.251		2002-05-03	0.026		2003-04-24	0.396		2004-04-23	0.017		2005-04-24	0.011		2006-04-24	0.053		2007-04-24	0.372		2008-04-23	0.212		2009-04-24	0.319		2010-04-24	0.162		2011-04-24	0.199		2012-04-23	0.398		2013-04-24	0.012		2014-04-24	0.452		2015-04-24	0.343		2016-05-02	0.306
2000-06-17	0.671		2001-04-25	0.262		2002-05-04	0.056		2003-04-25	0.179		2004-04-24	0.038		2005-04-25	0.109		2006-04-25	0.076		2007-04-25	0.395		2008-04-24	0.44		2009-04-25	0.315		2010-04-25	0.063		2011-04-25	0.013		2012-04-24	0.448		2013-04-25	0.052		2014-04-25	0.029		2015-04-25	0.43		2016-05-03	0.458
2000-06-18	0.79		2001-04-26	0.308		2002-05-05	0.33		2003-04-26	0.185		2004-04-25	0.01		2005-04-26	0.138		2006-04-26	0.223		2007-04-26	0.407		2008-04-25	0.046		2009-04-26	0.353		2010-04-26	0.036		2011-04-26	0.092		2012-04-25	0.015		2013-04-26	0.083		2014-04-26	0.197		2015-04-26	0.253		2016-05-04	0.453
2000-06-19	0.755		2001-04-27	0.333		2002-05-06	0.35		2003-04-27	0.089		2004-04-26	0.05		2005-04-27	0.011		2006-04-27	0.145		2007-04-27	0.444		2008-04-26	0.451		2009-04-27	0.379		2010-04-27	0.019		2011-04-27	0.396		2012-04-26	0.095		2013-04-27	0.027		2014-04-27	0.413		2015-04-27	0.506		2016-05-05	0.359
2000-06-20	0.496		2001-04-28	0.001		2002-05-07	0.39		2003-04-28	0.265		2004-04-27	0.002		2005-04-28	0.099		2006-04-28	0.194		2007-04-28	0.078		2008-04-27	0.349		2009-04-28	0.201		2010-04-28	0.005		2011-04-28	0.403		2012-04-27	0.282		2013-04-28	0.02		2014-04-28	0.526		2015-04-28	0.066		2016-05-06	0.037
2000-06-21	0.203		2001-04-29	0.132		2002-05-08	0.122		2003-04-29	0.178		2004-04-28	-0.01		2005-04-29	0.292		2006-04-29	0		2007-04-29	0.081		2008-04-28	0.002		2009-04-29	0.201		2010-04-29	0.087		2011-04-29	0.43		2012-04-28	0.001		2013-04-29	0.029		2014-04-29	0.442		2015-04-29	0.095		2016-05-07	0.385
2000-06-22	0.562		2001-04-30	0.014		2002-05-09	0.345		2003-04-30	0.235		2004-04-29	0.063		2005-04-30	0.001		2006-04-30	0.011		2007-04-30	0.42		2008-04-29	0.09		2009-04-30	0.364		2010-04-30	0.238		2011-04-30	0.337		2012-04-29	0.079		2013-04-30	0.27		2014-04-30	0.275		2015-04-30	0.389		2016-05-08	0.408
2000-06-23	0.15		2001-05-01	0.244		2002-05-10	0.216		2003-05-01	0.348		2004-04-30	0.059		2005-05-01	0.003		2006-05-01	0.086		2007-05-01	0.062		2008-04-30	0.007		2009-05-01	0.002		2010-05-01	0.263		2011-05-01	0.142		2012-04-30	0.061		2013-05-01	0.205		2014-05-01	0.236		2015-05-01	0.005		2016-05-09	0.486
2000-06-24	-0.004		2001-05-02	0.002		2002-05-11	0.001		2003-05-02	0.358		2004-05-01	0.008		2005-05-02	0.022		2006-05-02	0.132		2007-05-02	0.459		2008-05-01	0.474		2009-05-02	0.235		2010-05-02	0.015		2011-05-02	0.309		2012-05-01	0.176		2013-05-02	0.394		2014-05-02	0.425		2015-05-02	0.15		2016-05-10	0.108
2000-06-25	0.14		2001-05-03	0.259		2002-05-12	0.193		2003-05-03	0.452		2004-05-02	0.001		2005-05-03	0.085		2006-05-03	0.219		2007-05-03	0.006		2008-05-02	0.241		2009-05-03	0.157		2010-05-03	0.127		2011-05-03	0.128		2012-05-02	0.034		2013-05-03	0.409		2014-05-03	0.537		2015-05-03	-0.006		2016-05-11	0.009
2000-06-26	0.306		2001-05-04	-0.002		2002-05-13	0.008		2003-05-04	0.329		2004-05-03	0.003		2005-05-04	0.105		2006-05-04	0.406		2007-05-04	0.408		2008-05-03	0		2009-05-04	0.463		2010-05-04	0.344		2011-05-04	0.294		2012-05-03	0.01		2013-05-04	0.263		2014-05-04	0.5		2015-05-04	0.007		2016-05-12	0.063
2000-06-27	0.7		2001-05-05	0.224		2002-05-14	0.504		2003-05-05	0.132		2004-05-04	0.019		2005-05-05	0.185		2006-05-05	0.333		2007-05-05	0.07		2008-05-04	0.067		2009-05-05	0.223		2010-05-05	0.45		2011-05-05	0.415		2012-05-04	0.203		2013-05-05	0.456		2014-05-05	0.025		2015-05-05	0.015		2016-05-13	0.54
2000-06-28	0.697		2001-05-06	0.029		2002-05-15	0.565		2003-05-06	0.055		2004-05-05	0.016		2005-05-06	0.001		2006-05-06	0.107		2007-05-06	0.254		2008-05-05	0.081		2009-05-06	0.394		2010-05-06	0.437		2011-05-06	0.216		2012-05-05	0.29		2013-05-06	0.488		2014-05-06	0.153		2015-05-06	0.008		2016-05-14	0.15
2000-06-29	0.002		2001-05-07	0.043		2002-05-16	0.603		2003-05-07	0.028		2004-05-06	0.131		2005-05-07	0.044		2006-05-07	0.013		2007-05-07	-0.001		2008-05-06	0.054		2009-05-07	0.492		2010-05-07	0.48		2011-05-07	0.491		2012-05-06	0.154		2013-05-07	0.07		2014-05-07	0.298		2015-05-07	0.054		2016-05-15	0.47
2000-06-30	0.034		2001-05-08	0.024		2002-05-17	0.588		2003-05-08	0.105		2004-05-07	0.176		2005-05-08	0.03		2006-05-08	0.337		2007-05-08	0.042		2008-05-07	0.053		2009-05-08	0.49		2010-05-08	0.494		2011-05-08	0.286		2012-05-07	0.018		2013-05-08	0.012		2014-05-08	0.216		2015-05-08	0.072		2016-05-16	0.557
2000-07-01	0.327		2001-05-09	0.2		2002-05-18	0.025		2003-05-09	0.091		2004-05-08	0.073		2005-05-09	0.175		2006-05-09	0.091		2007-05-09	0.313		2008-05-08	0.09		2009-05-09	0.521		2010-05-09	0.368		2011-05-09	0.017		2012-05-08	0.264		2013-05-09	0.002		2014-05-09	0.125		2015-05-09	0.168		2016-05-17	0.513
2000-07-02	0.549		2001-05-10	0.249		2002-05-19	0.277		2003-05-10	-0.012		2004-05-09	0.276		2005-05-10	0.088		2006-05-10	0.152		2007-05-10	0.28		2008-05-09	0.039		2009-05-10	0.515		2010-05-10	0.016		2011-05-10	0.365		2012-05-09	0.305		2013-05-10	0.158		2014-05-10	0.223		2015-05-10	0.313		2016-05-18	0.569
2000-07-03	0.187		2001-05-11	0.427		2002-05-20	0.276		2003-05-11	0.007		2004-05-10	0		2005-05-11	0.234		2006-05-11	0.12		2007-05-11	0		2008-05-10	0.337		2009-05-11	0.009		2010-05-11	0.045		2011-05-11	0.162		2012-05-10	0.008		2013-05-11	0.007		2014-05-11	0.204		2015-05-11	0.445		2016-05-19	0.485
2000-07-04	0.283		2001-05-12	0.445		2002-05-21	0.242		2003-05-12	0.01		2004-05-11	0.33		2005-05-12	0.097		2006-05-12	0.387		2007-05-12	0.022		2008-05-11	0.079		2009-05-12	0.228		2010-05-12	0.298		2011-05-12	0.061		2012-05-11	0.228		2013-05-12	0.093		2014-05-12	0.018		2015-05-12	0.09		2016-05-20	0.089
2000-07-05	0.79		2001-05-13	0.494		2002-05-22	0.04		2003-05-13	0.142		2004-05-12	0.362		2005-05-13	0.128		2006-05-13	0.138		2007-05-13	0.063		2008-05-12	0.276		2009-05-13	0.518		2010-05-13	0.265		2011-05-13	0.074		2012-05-12	0.27		2013-05-13	0.025		2014-05-13	0.009		2015-05-13	0.015		2016-05-21	0.419
2000-07-06	0.575		2001-05-14	0.083		2002-05-23	0.53		2003-05-14	0.185		2004-05-13	0.388		2005-05-14	0.336		2006-05-14	0.27		2007-05-14	0.166		2008-05-13	0.201		2009-05-14	0.42		2010-05-14	0.061		2011-05-14	0.024		2012-05-13	0.193		2013-05-14	0.129		2014-05-14	0.012		2015-05-14	0.004		2016-05-22	0.727
2000-07-07	0.389		2001-05-15	0.019		2002-05-24	0.689		2003-05-15	0.245		2004-05-14	0.092		2005-05-15	0.135		2006-05-15	0.451		2007-05-15	0.015		2008-05-14	0.197		2009-05-15	0.324		2010-05-15	0.185		2011-05-15	0.222		2012-05-14	0.012		2013-05-15	0.337		2014-05-15	0.015		2015-05-15	0.014		2016-05-23	0.684
2000-07-08	0.728		2001-05-16	0.517		2002-05-25	0.556		2003-05-16	0.468		2004-05-15	0.184		2005-05-16	0.024		2006-05-16	0.45		2007-05-16	0.082		2008-05-15	0.259		2009-05-16	0.048		2010-05-16	0.129		2011-05-16	0.536		2012-05-15	0.011		2013-05-16	0.148		2014-05-16	0.102		2015-05-16	0.144		2016-05-24	0.035
2000-07-09	0.023		2001-05-17	0.082		2002-05-26	0.636		2003-05-17	0.103		2004-05-16	0.072		2005-05-17	0.495		2006-05-17	0.204		2007-05-17	0.009		2008-05-16	0.043		2009-05-17	0.337		2010-05-17	0.243		2011-05-17	0.48		2012-05-16	0.506		2013-05-17	0.007		2014-05-17	0.144		2015-05-17	0.312		2016-05-25	0.008
2000-07-10	0.319		2001-05-18	0.166		2002-05-27	0.353		2003-05-18	-0.018		2004-05-17	0.176		2005-05-18	0.411		2006-05-18	0.014		2007-05-18	0.075		2008-05-17	0.22		2009-05-18	0.009		2010-05-18	0.111		2011-05-18	0.114		2012-05-17	0.367		2013-05-18	0.515		2014-05-18	0.132		2015-05-18	0.271		2016-05-26	0.166
2000-07-11	0.346		2001-05-19	0.039		2002-05-28	0.01		2003-05-19	0.514		2004-05-18	0.07		2005-05-19	0.21		2006-05-19	0.277		2007-05-19	0.103		2008-05-18	0.027		2009-05-19	0.49		2010-05-19	0.01		2011-05-19	0.025		2012-05-18	0.373		2013-05-19	0.306		2014-05-19	0.212		2015-05-19	0.302		2016-05-27	0.703
2000-07-12	0.655		2001-05-20	0.225		2002-05-29	0.297		2003-05-20	0.368		2004-05-19	-0.002		2005-05-20	0.068		2006-05-20	0.518		2007-05-20	0.421		2008-05-19	0.486		2009-05-20	0.487		2010-05-20	0.076		2011-05-20	0.152		2012-05-19	0.554		2013-05-20	0.051		2014-05-20	0.189		2015-05-20	0.489		2016-05-28	0.139
2000-07-13	0.134		2001-05-21	0.053		2002-05-30	0.013		2003-05-21	0.031		2004-05-20	0.016		2005-05-21	0.181		2006-05-21	0.023		2007-05-21	0.205		2008-05-20	0.061		2009-05-21	0.67		2010-05-21	0.37		2011-05-21	0.227		2012-05-20	0.058		2013-05-21	0.066		2014-05-21	0.111		2015-05-21	0.487		2016-05-29	0.238
2000-07-14	0.238		2001-05-22	0.324		2002-05-31	0.161		2003-05-22	0.192		2004-05-21	0.014		2005-05-22	0.064		2006-05-22	0.203		2007-05-22	0.173		2008-05-21	0.507		2009-05-22	0.602		2010-05-22	0.444		2011-05-22	0.2		2012-05-21	0.226		2013-05-22	0.557		2014-05-22	0.078		2015-05-22	0.312		2016-05-30	0.217
2000-07-15	0.439		2001-05-23	0.436		2002-06-01	0.613		2003-05-23	0.003		2004-05-22	0.444		2005-05-23	0.275		2006-05-23	0.559		2007-05-23	0.01		2008-05-22	0.241		2009-05-23	0.573		2010-05-23	0.591		2011-05-23	0.182		2012-05-22	0.006		2013-05-23	0.111		2014-05-23	0.169		2015-05-23	0.234		2016-05-31	0.512
2000-07-16	0.107		2001-05-24	0.591		2002-06-02	0.548		2003-05-24	0.554		2004-05-23	0.15		2005-05-24	0.502		2006-05-24	0.458		2007-05-24	-0.004		2008-05-23	0.075		2009-05-24	0.192		2010-05-24	0.079		2011-05-24	0.443		2012-05-23	0.044		2013-05-24	0.346		2014-05-24	0.662		2015-05-24	0.037		2016-06-01	0.361
2000-07-17	0.295		2001-05-25	0.141		2002-06-03	0.69		2003-05-25	0.011		2004-05-24	0.396		2005-05-25	0.413		2006-05-25	0.057		2007-05-25	0.153		2008-05-24	0.038		2009-05-25	0.684		2010-05-25	0.551		2011-05-25	0.051		2012-05-24	0.105		2013-05-25	0.123		2014-05-25	0.005		2015-05-25	0.055		2016-06-02	0.387
2000-07-18	0.086		2001-05-26	0.449		2002-06-04	0.603		2003-05-26	0.105		2004-05-25	0.177		2005-05-26	0.52		2006-05-26	0.16		2007-05-26	0.018		2008-05-25	0.523		2009-05-26	0.714		2010-05-26	0.727		2011-05-26	0.263		2012-05-25	0.073		2013-05-26	0.6		2014-05-26	0.203		2015-05-26	0.514		2016-06-03	0.468
2000-07-19	0.035		2001-05-27	0.298		2002-06-05	0.561		2003-05-27	0		2004-05-26	0.32		2005-05-27	0.03		2006-05-27	0.353		2007-05-27	0.027		2008-05-26	0.514		2009-05-27	0.659		2010-05-27	0.576		2011-05-27	0.109		2012-05-26	0.082		2013-05-27	0.003		2014-05-27	0.407		2015-05-27	0.353		2016-06-04	0.51
2000-07-20	0.123		2001-05-28	0.142		2002-06-06	0.578		2003-05-28	0.091		2004-05-27	0.078		2005-05-28	0.075		2006-05-28	0.622		2007-05-28	0.134		2008-05-27	0.03		2009-05-28	0.037		2010-05-28	0.092		2011-05-28	0.004		2012-05-27	0.019		2013-05-28	0.15		2014-05-28	0.023		2015-05-28	0.284		2016-06-05	0.45
2000-07-21	0.098		2001-05-29	0.131		2002-06-07	0.301		2003-05-29	0.048		2004-05-28	0.323		2005-05-29	0.431		2006-05-29	0.089		2007-05-29	0.36		2008-05-28	0.099		2009-05-29	0.319		2010-05-29	0.036		2011-05-29	0.141		2012-05-28	0.382		2013-05-29	0.025		2014-05-29	0.158		2015-05-29	0.029		2016-06-06	0.052
2000-07-22	0.11		2001-05-30	0.356		2002-06-08	0.597		2003-05-30	0.559		2004-05-29	0.091		2005-05-30	0.596		2006-05-30	0.49		2007-05-30	0.697		2008-05-29	0.013		2009-05-30	0.154		2010-05-30	0.442		2011-05-30	0.16		2012-05-29	0.458		2013-05-30	0.499		2014-05-30	0.141		2015-05-30	0.338		2016-06-07	0.145
2000-07-23	0		2001-05-31	0.109		2002-06-09	0.206		2003-05-31	0.6		2004-05-30	0.155		2005-05-31	0.25		2006-05-31	0.519		2007-05-31	0.324		2008-05-30	-0.001		2009-05-31	0.112		2010-05-31	0.458		2011-05-31	0		2012-05-30	0.214		2013-05-31	0.117		2014-05-31	0.453		2015-05-31	0.389		2016-06-08	0.028
2000-07-24	0.628		2001-06-01	0.242		2002-06-10	0.018		2003-06-01	0.631		2004-05-31	0.256		2005-06-01	0.006		2006-06-01	0.223		2007-06-01	0.039		2008-05-31	0.019		2009-06-01	0.037		2010-06-01	0.661		2011-06-01	0.046		2012-05-31	0.055		2013-06-01	0.042		2014-06-01	0.709		2015-06-01	0.349		2016-06-09	0.061
2000-07-25	0.669		2001-06-02	0.512		2002-06-11	0.406		2003-06-02	0.59		2004-06-01	0.641		2005-06-02	0.696		2006-06-02	0.053		2007-06-02	0.056		2008-06-01	0.277		2009-06-02	0.025		2010-06-02	0.508		2011-06-02	0.056		2012-06-01	0.345		2013-06-02	0.122		2014-06-02	0.709		2015-06-02	0.246		2016-06-10	0.059
2000-07-26	0.253		2001-06-03	0.572		2002-06-12	0.206		2003-06-03	0.235		2004-06-02	0.214		2005-06-03	0.665		2006-06-03	0.729		2007-06-03	0.013		2008-06-02	0.499		2009-06-03	0.014		2010-06-03	0.777		2011-06-03	0.1		2012-06-02	0.32		2013-06-03	0.407		2014-06-03	0.615		2015-06-03	0.454		2016-06-11	0.113
2000-07-27	0.534		2001-06-04	0.253		2002-06-13	0.266		2003-06-04	0.049		2004-06-03	0.684		2005-06-04	0.318		2006-06-04	0.396		2007-06-04	0.023		2008-06-03	0.058		2009-06-04	0.059		2010-06-04	0.579		2011-06-04	0.473		2012-06-03	0.411		2013-06-04	0.717		2014-06-04	0.035		2015-06-04	0.042		2016-06-12	0.089
2000-07-28	-0.006		2001-06-05	0.013		2002-06-14	0.517		2003-06-05	0.006		2004-06-04	0.597		2005-06-05	0.436		2006-06-05	0.348		2007-06-05	0.67		2008-06-04	0.032		2009-06-05	0.153		2010-06-05	0.729		2011-06-05	0.21		2012-06-04	0.268		2013-06-05	0.523		2014-06-05	0.028		2015-06-05	0.099		2016-06-13	0.081
2000-07-29	0.099		2001-06-06	0.735		2002-06-15	0.559		2003-06-06	0.01		2004-06-05	0.673		2005-06-06	0.554		2006-06-06	0.024		2007-06-06	0.768		2008-06-05	0.159		2009-06-06	0.053		2010-06-06	0.295		2011-06-06	0.284		2012-06-05	0.624		2013-06-06	0.584		2014-06-06	0.149		2015-06-06	0.01		2016-06-14	0.304
2000-07-30	0.029		2001-06-07	0.744		2002-06-16	0.266		2003-06-07	-0.004		2004-06-06	0.44		2005-06-07	0.377		2006-06-07	0		2007-06-07	0.76		2008-06-06	0.421		2009-06-07	0.106		2010-06-07	0.476		2011-06-07	0.103		2012-06-06	0.393		2013-06-07	0.321		2014-06-07	0.771		2015-06-07	0.013		2016-06-15	0.385
2000-07-31	0.633		2001-06-08	0.551		2002-06-17	0.448		2003-06-08	0.037		2004-06-07	0.071		2005-06-08	0.108		2006-06-08	0.011		2007-06-08	0.782		2008-06-07	0.184		2009-06-08	0.205		2010-06-08	0.323		2011-06-08	0.075		2012-06-07	0.058		2013-06-08	0.165		2014-06-08	0.232		2015-06-08	0.356		2016-06-16	0.114
2000-08-01	0.509		2001-06-09	0.406		2002-06-18	0.178		2003-06-09	0.033		2004-06-08	0.583		2005-06-09	0.364		2006-06-09	0.032		2007-06-09	0.593		2008-06-08	0.283		2009-06-09	0.228		2010-06-09	0.639		2011-06-09	0.162		2012-06-08	0.495		2013-06-09	0.157		2014-06-09	0.028		2015-06-09	0.367		2016-06-17	0.125
2000-08-02	0.499		2001-06-10	0.488		2002-06-19	0.03		2003-06-10	0.494		2004-06-09	0.641		2005-06-10	0.126		2006-06-10	0.057		2007-06-10	0.376		2008-06-09	0.739		2009-06-10	0.064		2010-06-10	0.71		2011-06-10	0.553		2012-06-09	0.081		2013-06-10	0.145		2014-06-10	0.134		2015-06-10	0.194		2016-06-18	0.028
2000-08-03	0.62		2001-06-11	0.591		2002-06-20	0.005		2003-06-11	0.696		2004-06-10	0.406		2005-06-11	0.284		2006-06-11	0.203		2007-06-11	0.075		2008-06-10	0.575		2009-06-11	-0.003		2010-06-11	0.411		2011-06-11	0.494		2012-06-10	0		2013-06-11	0.585		2014-06-11	0.41		2015-06-11	0.101		2016-06-19	0.45
2000-08-04	0.753		2001-06-12	0.31		2002-06-21	0.442		2003-06-12	0.668		2004-06-11	0.74		2005-06-12	0.39		2006-06-12	-0.004		2007-06-12	0.23		2008-06-11	0.707		2009-06-12	0.535		2010-06-12	0.466		2011-06-12	0.625		2012-06-11	0.008		2013-06-12	0.012		2014-06-12	0.724		2015-06-12	0.642		2016-06-20	0.048
2000-08-05	0.714		2001-06-13	0.509		2002-06-22	0.562		2003-06-13	0.422		2004-06-12	0.168		2005-06-13	0.029		2006-06-13	0.144		2007-06-13	0.77		2008-06-12	0.767		2009-06-13	0.42		2010-06-13	0.145		2011-06-13	0.74		2012-06-12	0.203		2013-06-13	0.236		2014-06-13	0.611		2015-06-13	0.69		2016-06-21	0.183
2000-08-18	0		2001-06-14	0.063		2002-06-23	0.74		2003-06-14	0.714		2004-06-13	0.725		2005-06-14	0.027		2006-06-14	0.013		2007-06-14	0.624		2008-06-13	0.76		2009-06-14	0.325		2010-06-14	0.405		2011-06-14	0.49		2012-06-13	0.175		2013-06-14	0.48		2014-06-14	0.618		2015-06-14	0.631		2016-06-22	0.361
2000-08-19	0.562		2001-06-15	0.314		2002-06-24	0.559		2003-06-15	0.234		2004-06-14	0.68		2005-06-15	0.007		2006-06-15	0.029		2007-06-15	0.447		2008-06-14	0.767		2009-06-15	0.493		2010-06-15	0.328		2011-06-15	0.316		2012-06-14	0.307		2013-06-15	0.275		2014-06-15	0.664		2015-06-15	0.204		2016-06-23	0.828
2000-08-20	0.712		2001-07-03	0		2002-06-25	0.323		2003-06-16	0.521		2004-06-15	0.682		2005-06-16	0.23		2006-06-16	-0.001		2007-06-16	0.485		2008-06-15	0.744		2009-06-16	0.588		2010-06-16	0.486		2011-06-16	0.369		2012-06-15	0.425		2013-06-16	0.682		2014-06-16	0.547		2015-06-16	0.606		2016-06-24	0.587
2000-08-21	0.427		2001-07-04	0.541		2002-06-26	0.556		2003-06-17	0.507		2004-06-16	0.456		2005-06-17	0.428		2006-06-17	0.064		2007-06-17	0.357		2008-06-16	0.57		2009-06-17	0.024		2010-06-17	0.484		2011-06-17	0.764		2012-06-16	0.136		2013-06-17	0.41		2014-06-17	0.328		2015-06-17	0.069		2016-06-25	0.827
2000-08-22	0.033		2001-07-05	0.671		2002-06-27	0.074		2003-06-18	0.486		2004-06-17	0.304		2005-06-18	0.54		2006-06-18	0.02		2007-06-18	0.018		2008-06-17	0.684		2009-06-18	0.578		2010-06-18	0.498		2011-06-18	0.435		2012-06-17	0.241		2013-06-18	0.29		2014-06-18	0.039		2015-06-18	0.555		2016-06-26	0.783
2000-08-23	0.007		2001-07-06	0.604		2002-06-28	0.189		2003-06-19	0.218		2004-06-18	0.216		2005-06-19	0.435		2006-06-19	0.214		2007-06-19	0.077		2008-06-18	0.209		2009-06-19	0.011		2010-06-19	0.388		2011-06-19	0.074		2012-06-18	0.573		2013-06-19	0.095		2014-06-19	0.425		2015-06-19	0.781		2016-06-27	0.635
2000-08-24	0.001		2001-07-07	0.798		2002-06-29	0.144		2003-06-20	0.786		2004-06-19	0.578		2005-06-20	0.175		2006-06-20	0.179		2007-06-20	0.734		2008-06-19	0		2009-06-20	0.069		2010-06-20	0.247		2011-06-20	0.041		2012-06-19	0.635		2013-06-20	0.201		2014-06-20	0.31		2015-06-20	0.831		2016-06-28	0.169
2000-08-25	0.367		2001-07-08	-0.001		2002-06-30	0.125		2003-06-21	0.086		2004-06-20	0.743		2005-06-21	0.57		2006-06-21	0		2007-06-21	0.588		2008-06-20	0.003		2009-06-21	0.093		2010-06-21	0.381		2011-06-21	0.172		2012-06-20	0.663		2013-06-21	0.446		2014-06-21	0.689		2015-06-21	0.085		2016-06-29	0.242
2000-08-26	0.747		2001-07-09	0.027		2002-07-01	0.382		2003-06-22	0.411		2004-06-21	0.662		2005-06-22	0.348		2006-06-22	0.37		2007-06-22	0.24		2008-06-21	0.13		2009-06-22	0.112		2010-06-22	0.784		2011-06-22	0.021		2012-06-21	0.67		2013-06-22	0.644		2014-06-22	0.612		2015-06-22	0.248		2016-06-30	0.191
2000-08-27	0.249		2001-07-10	0.066		2002-07-02	0.273		2003-06-23	0.703		2004-06-22	0.793		2005-06-23	0.806		2006-06-23	0.436		2007-06-23	0.631		2008-06-22	0.285		2009-06-23	0.176		2010-06-23	0.661		2011-06-23	0.78		2012-06-22	0.631		2013-06-23	0.716		2014-06-23	0.543		2015-06-23	0.343		2016-07-01	0.313
2000-08-28	0.519		2001-07-11	0.257		2002-07-03	0.183		2003-06-24	0.006		2004-06-23	0.71		2005-06-24	0.268		2006-06-24	0.578		2007-06-24	0.048		2008-06-23	0.151		2009-06-24	0.276		2010-06-24	0.823		2011-06-24	0.655		2012-06-23	0.402		2013-06-24	0.636		2014-06-24	0.42		2015-06-24	0.739		2016-07-02	0.76
2000-08-29	0.116		2001-07-12	0.236		2002-07-04	0.274		2003-06-25	0.407		2004-06-24	0.242		2005-06-25	0.802		2006-06-25	0.608		2007-06-25	0.006		2008-06-24	0.301		2009-06-25	0.098		2010-06-25	0.781		2011-06-25	0.551		2012-06-24	0.157		2013-06-25	0.716		2014-06-25	0.233		2015-06-25	0.628		2016-07-03	0.833
2000-08-30	0.74		2001-07-13	0.026		2002-07-05	0.608		2003-06-26	0.002		2004-06-25	0.671		2005-06-26	0.555		2006-06-26	0.021		2007-06-26	0.108		2008-06-25	0.762		2009-06-26	0.197		2010-06-26	0.794		2011-06-26	0.807		2012-06-25	0.014		2013-06-26	0.36		2014-06-26	0.797		2015-06-26	0.836		2016-07-04	0.633
2000-08-31	0.73		2001-07-14	0.054		2002-07-06	0.421		2003-06-27	-0.009		2004-06-26	0.033		2005-06-27	0.706		2006-06-27	0.793		2007-06-27	0.608		2008-06-26	0.256		2009-06-27	0.479		2010-06-27	0.51		2011-06-27	0.695		2012-06-26	0.24		2013-06-27	0.178		2014-06-27	0.698		2015-06-27	0.793		2016-07-05	0.465
2000-09-01	0.714		2001-07-15	0.818		2002-07-07	0.44		2003-06-28	0.017		2004-06-27	0.003		2005-06-28	0.586		2006-06-28	0.804		2007-06-28	0.448		2008-06-27	0.333		2009-06-28	0.18		2010-06-28	0.726		2011-06-28	0.635		2012-06-27	0.812		2013-06-28	0.152		2014-06-28	0.592		2015-06-28	0.678		2016-07-06	0.78
2000-09-02	0.284		2001-07-16	0.776		2002-07-08	0.144		2003-06-29	0.01		2004-06-28	0.538		2005-06-29	0.454		2006-06-29	0.733		2007-06-29	0.406		2008-06-28	0.219		2009-06-29	0.013		2010-06-29	0.572		2011-06-29	0.407		2012-06-28	0.035		2013-06-29	0.274		2014-06-29	0.74		2015-06-29	0.503		2016-07-07	0.778
2000-09-03	0.182		2001-07-17	0.368		2002-07-09	0.27		2003-06-30	0.627		2004-06-29	0.673		2005-06-30	0.704		2006-06-30	0.561		2007-06-30	0.519		2008-06-29	0.119		2009-06-30	0.164		2010-06-30	0.43		2011-06-30	0.143		2012-06-29	0.011		2013-06-30	0.541		2014-06-30	0.757		2015-06-30	0.437		2016-07-08	0.594
2000-09-04	0.216		2001-07-18	0.091		2002-07-10	0.485		2003-07-01	0.271		2004-06-30	0.522		2005-07-01	0.366		2006-07-01	0.609		2007-07-01	0.684		2008-06-30	0.261		2009-07-01	0.41		2010-07-01	0.477		2011-07-01	0.73		2012-06-30	0.237		2013-07-01	0.153		2014-07-01	0.47		2015-07-01	0.009		2016-07-09	0.73
2000-09-05	0.74		2001-07-19	0.541		2002-07-11	0.03		2003-07-02	0.002		2004-07-01	0.19		2005-07-02	0.793		2006-07-02	0.515		2007-07-02	0.552		2008-07-01	0.464		2009-07-02	0.102		2010-07-02	0.521		2011-07-02	0.317		2012-07-01	0.636		2013-07-02	0.027		2014-07-02	0.62		2015-07-02	0.256		2016-07-10	0.223
2000-09-06	0.701		2001-07-20	0.159		2002-07-12	0.1		2003-07-03	0.646		2004-07-02	0.043		2005-07-03	0.2		2006-07-03	0.09		2007-07-03	0.697		2008-07-02	0.39		2009-07-03	0.813		2010-07-03	0.005		2011-07-03	0.825		2012-07-02	0		2013-07-03	0.014		2014-07-03	0.064		2015-07-03	0.358		2016-07-11	0.128
2000-09-07	0.37		2001-07-21	0.609		2002-07-13	0.022		2003-07-04	0.351		2004-07-03	0.022		2005-07-04	0.073		2006-07-04	0.541		2007-07-04	0.632		2008-07-03	0.146		2009-07-04	0.802		2010-07-04	0.032		2011-07-04	0.711		2012-07-03	0.342		2013-07-04	0.012		2014-07-04	0.269		2015-07-04	0.444		2016-07-12	0.515
2000-09-08	0.03		2001-07-22	0.055		2002-07-14	0.219		2003-07-05	0.013		2004-07-04	0.071		2005-07-05	0.022		2006-07-05	0.812		2007-07-05	0.005		2008-07-04	0.275		2009-07-05	0.312		2010-07-05	0.016		2011-07-05	0.77		2012-07-04	0.336		2013-07-05	0.308		2014-07-05	0.446		2015-07-05	0.682		2016-07-13	0.833
2000-09-09	0.008		2001-07-23	0.697		2002-07-15	0.555		2003-07-06	0.107		2004-07-05	0.039		2005-07-06	0.013		2006-07-06	0.045		2007-07-06	0.546		2008-07-05	-0.007		2009-07-06	-0.008		2010-07-06	0.094		2011-07-06	0.259		2012-07-05	0.573		2013-07-06	0.764		2014-07-06	0.815		2015-07-06	0.805		2016-07-14	0.841
2000-09-10	0.099		2001-07-24	0.323		2002-07-16	0.709		2003-07-07	0.06		2004-07-06	0.081		2005-07-07	0.101		2006-07-07	0.563		2007-07-07	0.81		2008-07-06	0.027		2009-07-07	0.141		2010-07-07	0.298		2011-07-07	0.077		2012-07-06	0.641		2013-07-07	-0.004		2014-07-07	0.354		2015-07-07	0.427		2016-07-15	0.582
2000-09-11	0.638		2001-07-25	0.796		2002-07-17	0.057		2003-07-08	0.145		2004-07-07	0.286		2005-07-08	0.266		2006-07-08	0.756		2007-07-08	0.699		2008-07-07	0.496		2009-07-08	0.122		2010-07-08	0.689		2011-07-08	0.035		2012-07-07	0.667		2013-07-08	0.549		2014-07-08	0.002		2015-07-08	0.78		2016-07-16	0.249
2000-09-12	0.595		2001-07-26	0.017		2002-07-18	0.126		2003-07-09	0.475		2004-07-08	0.506		2005-07-09	0.531		2006-07-09	0.724		2007-07-09	0.295		2008-07-08	0.818		2009-07-09	0.009		2010-07-09	0.229		2011-07-09	0.095		2012-07-08	0.424		2013-07-09	0.456		2014-07-09	0.008		2015-07-09	0.384		2016-07-17	0.2
2000-09-13	0.597		2001-07-27	0.011		2002-07-19	0.671		2003-07-10	0.496		2004-07-09	0.59		2005-07-10	0.73		2006-07-10	0.775		2007-07-10	0.009		2008-07-09	0.035		2009-07-10	0.111		2010-07-10	0.628		2011-07-10	0.163		2012-07-09	0.199		2013-07-10	0.623		2014-07-10	0.34		2015-07-10	0.784		2016-07-18	0.539
2000-09-14	0.595		2001-07-28	0.056		2002-07-20	0.458		2003-07-11	0.193		2004-07-10	0.663		2005-07-11	0.635		2006-07-11	0.405		2007-07-11	0.353		2008-07-10	0.715		2009-07-11	0.314		2010-07-11	0.642		2011-07-11	0.245		2012-07-10	0.383		2013-07-11	0.835		2014-07-11	0.353		2015-07-11	0.312		2016-07-19	0.829
2000-09-15	0.55		2001-07-29	0.115		2002-07-21	0.485		2003-07-12	0.002		2004-07-11	0.688		2005-07-12	0.598		2006-07-12	0.669		2007-07-12	0.537		2008-07-11	0.084		2009-07-12	0.014		2010-07-12	0.402		2011-07-12	0.488		2012-07-11	0.141		2013-07-12	0.717		2014-07-12	0.297		2015-07-12	0.861		2016-07-20	0.703
2000-09-16	0.498		2001-07-30	0.471		2002-07-22	0.445		2003-07-13	0.036		2004-07-12	0.704		2005-07-13	0.623		2006-07-13	0.008		2007-07-13	0.718		2008-07-12	-0.005		2009-07-13	0.048		2010-07-13	0.715		2011-07-13	0.277		2012-07-12	0.533		2013-07-13	0.749		2014-07-13	0.375		2015-07-13	0.73		2016-07-21	0.098
2000-09-17	0.583		2001-07-31	0.572		2002-07-23	0.051		2003-07-14	0.106		2004-07-13	0.692		2005-07-14	0.146		2006-07-14	0.013		2007-07-14	0.78		2008-07-13	0.007		2009-07-14	0.04		2010-07-14	0.059		2011-07-14	0.306		2012-07-13	0.598		2013-07-14	0.625		2014-07-14	0.445		2015-07-14	0.524		2016-07-22	0.035
2000-09-18	0.551		2001-08-01	0.404		2002-07-24	0.089		2003-07-15	0.269		2004-07-14	0.793		2005-07-15	0.613		2006-07-15	0.076		2007-07-15	0.694		2008-07-14	0.583		2009-07-15	0.297		2010-07-15	0.041		2011-07-15	0.08		2012-07-14	0.535		2013-07-15	0.415		2014-07-15	0.256		2015-07-15	0.838		2016-07-23	0.001
2000-09-19	0.193		2001-08-02	0.514		2002-07-25	0.525		2003-07-16	0.141		2004-07-15	0.73		2005-07-16	0.301		2006-07-16	0.05		2007-07-16	0.097		2008-07-15	0.363		2009-07-16	0.233		2010-07-16	0.014		2011-07-16	0.371		2012-07-15	0.113		2013-07-16	-0.004		2014-07-16	0.568		2015-07-16	0.803		2016-07-24	0.104
2000-09-20	0.468		2001-08-03	0.61		2002-07-26	0.878		2003-07-17	0.134		2004-07-16	0.681		2005-07-17	0.64		2006-07-17	0.103		2007-07-17	0.779		2008-07-16	0.48		2009-07-17	0.12		2010-07-17	0.02		2011-07-17	0.48		2012-07-16	0.548		2013-07-17	0.67		2014-07-17	0.474		2015-07-17	0.3		2016-07-25	0.857
2000-09-21	0.514		2001-08-04	0.427		2002-07-27	0.83		2003-07-18	0		2004-07-17	0.345		2005-07-18	0.642		2006-07-18	0.332		2007-07-18	0.196		2008-07-17	0.242		2009-07-18	0.613		2010-07-18	0.042		2011-07-18	0.701		2012-07-17	0.544		2013-07-18	0.28		2014-07-18	0.486		2015-07-18	0.783		2016-07-26	0.042
2000-09-22	0.422		2001-08-05	0.014		2002-07-28	0.654		2003-07-19	0.005		2004-07-18	0.07		2005-07-19	0.306		2006-07-19	0.677		2007-07-19	0.598		2008-07-18	0.619		2009-07-19	0.338		2010-07-19	0.245		2011-07-19	0.653		2012-07-18	0.303		2013-07-19	0.453		2014-07-19	0.131		2015-07-19	0.822		2016-07-27	0.248
2000-09-23	0.053		2001-08-06	0.436		2002-07-29	0.731		2003-07-20	0.226		2004-07-19	0.054		2005-07-20	0.361		2006-07-20	0.29		2007-07-20	0.073		2008-07-19	0.487		2009-07-20	0.198		2010-07-20	0.372		2011-07-20	0.571		2012-07-19	0.163		2013-07-20	0.042		2014-07-20	0.167		2015-07-20	0.695		2016-07-28	0.247
2000-09-24	0.067		2001-08-07	0.545		2002-07-30	0.074		2003-07-21	0.317		2004-07-20	0.73		2005-07-21	0.313		2006-07-21	0.044		2007-07-21	0.095		2008-07-20	0.51		2009-07-21	0.097		2010-07-21	0.235		2011-07-21	0.6		2012-07-20	0.398		2013-07-21	0.073		2014-07-21	0.003		2015-07-21	0.046		2016-07-29	0.451
2000-09-25	0.141		2001-08-08	0.289		2002-07-31	0.689		2003-07-22	0.073		2004-07-21	0.776		2005-07-22	0.457		2006-07-22	0.004		2007-07-22	0.338		2008-07-21	0.006		2009-07-22	0.031		2010-07-22	0.544		2011-07-22	0.062		2012-07-21	0.067		2013-07-22	0.479		2014-07-22	0.456		2015-07-22	0.271		2016-07-30	0.739
2000-09-26	0.21		2001-08-09	0.75		2002-08-01	0.677		2003-07-23	0.44		2004-07-22	0.717		2005-07-23	0.275		2006-07-23	-0.002		2007-07-23	0.128		2008-07-22	0.672		2009-07-23	0.422		2010-07-23	0.658		2011-07-23	0.431		2012-07-22	-0.002		2013-07-23	0.032		2014-07-23	0.74		2015-07-23	0.834		2016-07-31	0.522
2000-09-27	0.415		2001-08-10	0.792		2002-08-02	0.226		2003-07-24	0.096		2004-07-23	0.634		2005-07-24	0.753		2006-07-24	0.713		2007-07-24	0.751		2008-07-23	0.647		2009-07-24	0.241		2010-07-24	0.342		2011-07-24	0.271		2012-07-23	0.604		2013-07-24	0.064		2014-07-24	0.735		2015-07-24	0.809		2016-08-01	0.834
2000-09-28	0.429		2001-08-11	0.404		2002-08-03	0.596		2003-07-25	0.016		2004-07-24	0.817		2005-07-25	-0.002		2006-07-25	0.697		2007-07-25	0.232		2008-07-24	0.654		2009-07-25	0.27		2010-07-25	0.141		2011-07-25	0.102		2012-07-24	0.379		2013-07-25	0.108		2014-07-25	0.851		2015-07-25	0.065		2016-08-02	0.5
2000-09-29	0.044		2001-08-12	0.241		2002-08-04	0.046		2003-07-26	0.024		2004-07-25	0.798		2005-07-26	0.13		2006-07-26	0.762		2007-07-26	0.76		2008-07-25	0.723		2009-07-26	0.551		2010-07-26	0.103		2011-07-26	0.015		2012-07-25	0.311		2013-07-26	0.104		2014-07-26	0.817		2015-07-26	0.005		2016-08-03	0.285
2000-09-30	0.291		2001-08-13	0.764		2002-08-05	0.094		2003-07-27	0.006		2004-07-26	0.618		2005-07-27	0.747		2006-07-27	0.686		2007-07-27	0.788		2008-07-26	0.374		2009-07-27	0.79		2010-07-27	0.138		2011-07-27	0.281		2012-07-26	0.024		2013-07-27	0.011		2014-07-27	0.521		2015-07-27	0.004		2016-08-04	0.778
2000-10-01	0.012		2001-08-14	0.637		2002-08-06	0.238		2003-07-28	0.215		2004-07-27	0.384		2005-07-28	0.531		2006-07-28	0.643		2007-07-28	0.599		2008-07-27	0.618		2009-07-28	0.601		2010-07-28	0.212		2011-07-28	0.162		2012-07-27	0.561		2013-07-28	0.038		2014-07-28	0.378		2015-07-28	0.027		2016-08-05	0.209
2000-10-02	0.409		2001-08-15	0.365		2002-08-07	0.556		2003-07-29	0.049		2004-07-28	0.651		2005-07-29	0.38		2006-07-29	0.77		2007-07-29	0.638		2008-07-28	0.173		2009-07-29	0.546		2010-07-29	0.3		2011-07-29	0.216		2012-07-28	0.604		2013-07-29	0.14		2014-07-29	0.476		2015-07-29	0.842		2016-08-06	0.217
2000-10-03	0.412		2001-08-16	0.273		2002-08-08	0.622		2003-07-30	0.139		2004-07-29	0.663		2005-07-30	0.658		2006-07-30	0.156		2007-07-30	0.53		2008-07-29	0.112		2009-07-30	0.49		2010-07-30	0.03		2011-07-30	-0.001		2012-07-29	0.302		2013-07-30	0.023		2014-07-30	0.399		2015-07-30	0.543		2016-08-07	0.602
2000-10-04	0.108		2001-08-17	0.294		2002-08-09	0.611		2003-07-31	0.184		2004-07-30	-0.004		2005-07-31	0.763		2006-07-31	0.007		2007-07-31	0.402		2008-07-30	0.573		2009-07-31	0.538		2010-07-31	0.001		2011-07-31	0.028		2012-07-30	0.745		2013-07-31	0.313		2014-07-31	0.244		2015-07-31	0.897		2016-08-08	0.757
2000-10-05	0.35		2001-08-18	0.078		2002-08-10	0.63		2003-08-01	0.028		2004-07-31	0.477		2005-08-01	0.791		2006-08-01	0.03		2007-08-01	0.427		2008-07-31	0.295		2009-08-01	0.128		2010-08-01	0.626		2011-08-01	0.07		2012-07-31	0.833		2013-08-01	0.289		2014-08-01	0.466		2015-08-01	0.556		2016-08-09	0.332
2000-10-06	0.02		2001-08-19	0.325		2002-08-11	0.645		2003-08-02	0.007		2004-08-01	0.136		2005-08-02	0.659		2006-08-02	0.11		2007-08-02	0.585		2008-08-01	0.094		2009-08-02	0.022		2010-08-02	0.607		2011-08-02	0.032		2012-08-01	0.775		2013-08-02	0.07		2014-08-02	0.127		2015-08-02	0.056		2016-08-10	0.052
2000-10-07	0.013		2001-08-20	0.025		2002-08-12	0.742		2003-08-03	0.101		2004-08-02	0.602		2005-08-03	0.107		2006-08-03	0.718		2007-08-03	0.593		2008-08-02	0.813		2009-08-03	0.285		2010-08-03	0.001		2011-08-03	0.337		2012-08-02	0.504		2013-08-03	0.249		2014-08-03	0.064		2015-08-03	0.059		2016-08-11	0.006
2000-10-08	-0.006		2001-08-21	0.014		2002-08-13	0.413		2003-08-04	0.258		2004-08-03	0.075		2005-08-04	0.818		2006-08-04	0.782		2007-08-04	0.58		2008-08-03	0.663		2009-08-04	0.756		2010-08-04	0.04		2011-08-04	0.55		2012-08-03	0.372		2013-08-04	0.251		2014-08-04	0.388		2015-08-04	0.125		2016-08-12	0.512
2000-10-09	0.033		2001-08-22	0.559		2002-08-14	0.622		2003-08-05	0.455		2004-08-04	0.277		2005-08-05	0.665		2006-08-05	0.53		2007-08-05	0.337		2008-08-04	0.306		2009-08-05	0.131		2010-08-05	0.132		2011-08-05	0.652		2012-08-04	0.528		2013-08-05	0.283		2014-08-05	0.404		2015-08-05	0.046		2016-08-13	0.099
2000-10-10	-0.004		2001-08-23	0.629		2002-08-15	0.348		2003-08-06	0.501		2004-08-05	0.385		2005-08-06	0.507		2006-08-06	0.784		2007-08-06	0.567		2008-08-05	0.816		2009-08-06	0.684		2010-08-06	0.739		2011-08-06	0.664		2012-08-05	0.766		2013-08-06	0.152		2014-08-06	0.727		2015-08-06	0.142		2016-08-14	0.027
2000-10-11	0.053		2001-08-24	0.792		2002-08-16	0.068		2003-08-07	0.501		2004-08-06	-0.003		2005-08-07	0.662		2006-08-07	0.172		2007-08-07	0.768		2008-08-06	0.755		2009-08-07	0.606		2010-08-07	0.439		2011-08-07	0.429		2012-08-06	0.416		2013-08-07	0.075		2014-08-07	0.472		2015-08-07	0.019		2016-08-15	0.717
2000-10-12	0.354		2001-08-25	0.803		2002-08-17	0.641		2003-08-08	0.444		2004-08-07	0.566		2005-08-08	0.023		2006-08-08	0.803		2007-08-08	0.278		2008-08-07	0.017		2009-08-08	0.633		2010-08-08	0.547		2011-08-08	0.438		2012-08-07	0.185		2013-08-08	0.051		2014-08-08	0.536		2015-08-08	0.05		2016-08-16	0.327
2000-10-13	0.181		2001-08-26	0.674		2002-08-18	0.563		2003-08-09	0.077		2004-08-08	0.248		2005-08-09	0.272		2006-08-09	0.81		2007-08-09	0.522		2008-08-08	0.153		2009-08-09	0.8		2010-08-09	-0.002		2011-08-09	0.36		2012-08-08	0.107		2013-08-09	0.007		2014-08-09	0.174		2015-08-09	0.573		2016-08-17	0.529
2000-10-14	-0.007		2001-08-27	0.748		2002-08-19	0.361		2003-08-10	0.128		2004-08-09	0.816		2005-08-10	0.795		2006-08-10	0.462		2007-08-10	0.546		2008-08-09	0.028		2009-08-10	-0.003		2010-08-10	0.444		2011-08-10	0.697		2012-08-09	0.164		2013-08-10	0.045		2014-08-10	0.098		2015-08-10	0.633		2016-08-18	0.197
2000-10-15	0.115		2001-08-28	0.754		2002-08-20	0.002		2003-08-11	0.038		2004-08-10	0		2005-08-11	0.13		2006-08-11	0.783		2007-08-11	0.259		2008-08-10	0.486		2009-08-11	0.284		2010-08-11	0.371		2011-08-11	0.497		2012-08-10	0.033		2013-08-11	0.118		2014-08-11	0.197		2015-08-11	0.831		2016-08-19	0.698
2000-10-16	0.061		2001-08-29	0.757		2002-08-21	-0.003		2003-08-12	0.112		2004-08-11	0.822		2005-08-12	0.334		2006-08-12	0.011		2007-08-12	0.59		2008-08-11	0.7		2009-08-12	0.022		2010-08-12	0.402		2011-08-12	0.029		2012-08-11	0.322		2013-08-12	0.006		2014-08-12	0.481		2015-08-12	0.636		2016-08-20	0.533
2000-10-17	0.202		2001-08-30	0.695		2002-08-22	0.068		2003-08-13	0.271		2004-08-12	0.476		2005-08-13	0.673		2006-08-13	0.587		2007-08-13	0.237		2008-08-12	0.716		2009-08-13	0.028		2010-08-13	0.515		2011-08-13	0.118		2012-08-12	0.454		2013-08-13	0.064		2014-08-13	0.558		2015-08-13	0.48		2016-08-21	0.171
2000-10-18	0.002		2001-08-31	0.003		2002-08-23	0.572		2003-08-14	0.363		2004-08-13	0.461		2005-08-14	0.661		2006-08-14	0.259		2007-08-14	0.801		2008-08-13	0.465		2009-08-14	0.279		2010-08-14	0.033		2011-08-14	0.205		2012-08-13	0.797		2013-08-14	0.195		2014-08-14	0.413		2015-08-14	0.132		2016-08-22	0.767
2000-10-19	0.079		2001-09-01	0.636		2002-08-24	-0.002		2003-08-15	0.235		2004-08-14	0.479		2005-08-15	-0.011		2006-08-15	0.097		2007-08-15	0.826		2008-08-14	0.553		2009-08-15	0.583		2010-08-15	0.057		2011-08-15	0.303		2012-08-14	0.363		2013-08-15	0.035		2014-08-15	0.65		2015-08-15	0.019		2016-08-23	0.75
2000-10-20	0.128		2001-09-02	0.634		2002-08-25	0.653		2003-08-16	0.024		2004-08-15	0.782		2005-08-16	0.827		2006-08-16	0.423		2007-08-16	0.813		2008-08-15	0.627		2009-08-16	0.127		2010-08-16	0.704		2011-08-16	0.808		2012-08-15	0.681		2013-08-16	0.123		2014-08-16	0.417		2015-08-16	0.026		2016-08-24	0.238
2000-10-21	0.095		2001-09-03	0.145		2002-08-26	0.709		2003-08-17	0.308		2004-08-16	0.192		2005-08-17	0.171		2006-08-17	0.285		2007-08-17	0.318		2008-08-16	0.717		2009-08-17	0.013		2010-08-17	0.586		2011-08-17	0.292		2012-08-16	0.155		2013-08-17	0.018		2014-08-17	0.388		2015-08-17	0.215		2016-08-25	0.276
2000-10-22	0.191		2001-09-04	0.467		2002-08-27	0.621		2003-08-18	0.241		2004-08-17	0.67		2005-08-18	0.603		2006-08-18	0.615		2007-08-18	0.788		2008-08-17	0.107		2009-08-18	0.135		2010-08-18	0.211		2011-08-18	0.055		2012-08-17	0.001		2013-08-18	0.074		2014-08-18	0.545		2015-08-18	0.019		2016-08-26	0.747
2000-10-23	0.11		2001-09-05	0.209		2002-08-28	0.579		2003-08-19	0.503		2004-08-18	0.446		2005-08-19	0.572		2006-08-19	0.267		2007-08-19	0.607		2008-08-18	0.739		2009-08-19	0.637		2010-08-19	-0.002		2011-08-19	0.624		2012-08-18	0.568		2013-08-19	0.639		2014-08-19	0.689		2015-08-19	0.147		2016-08-27	0.79
2000-10-24	-0.005		2001-09-06	0.422		2002-08-29	0.323		2003-08-20	0.108		2004-08-19	0.753		2005-08-20	0.352		2006-08-20	0.068		2007-08-20	-0.003		2008-08-19	0.725		2009-08-20	0.003		2010-08-20	0.108		2011-08-20	0.723		2012-08-19	0.109		2013-08-20	0.71		2014-08-20	0.336		2015-08-20	0.094		2016-08-28	0.731
2000-10-25	0.025		2001-09-07	0.682		2002-08-30	0.144		2003-08-21	0.406		2004-08-20	0.665		2005-08-21	0.547		2006-08-21	0.539		2007-08-21	0.352		2008-08-20	0.809		2009-08-21	0.001		2010-08-21	0.067		2011-08-21	0.719		2012-08-20	0.013		2013-08-21	0.594		2014-08-21	0.683		2015-08-21	0.056		2016-08-29	0.775
2000-10-26	0.158		2001-09-08	0.012		2002-08-31	0.748		2003-08-22	0.58		2004-08-21	0.772		2005-08-22	0.426		2006-08-22	0.79		2007-08-22	0.764		2008-08-21	0.273		2009-08-22	0.151		2010-08-22	0.644		2011-08-22	0.761		2012-08-21	0.089		2013-08-22	0.429		2014-08-22	0.644		2015-08-22	0.124		2016-08-30	0.391
2000-10-27	0		2001-09-09	0.664		2002-09-01	0.005		2003-08-23	0.738		2004-08-22	0.79		2005-08-23	0.613		2006-08-23	0		2007-08-23	0.3		2008-08-22	-0.006		2009-08-23	0.665		2010-08-23	0.09		2011-08-23	0.689		2012-08-22	0.121		2013-08-23	0.579		2014-08-23	0.635		2015-08-23	0.378		2016-08-31	0.004
2000-10-28	0.114		2001-09-10	0.006		2002-09-02	0.108		2003-08-24	0.752		2004-08-23	0.147		2005-08-24	0.633		2006-08-24	0.349		2007-08-24	0.076		2008-08-23	0.023		2009-08-24	0.142		2010-08-24	0.746		2011-08-24	0.601		2012-08-23	0.163		2013-08-24	0.175		2014-08-24	0.1		2015-08-24	0.534		2016-09-01	0.007
2000-10-29	0.113		2001-09-11	0.611		2002-09-03	0.68		2003-08-25	0.282		2004-08-24	0.747		2005-08-25	0.493		2006-08-25	0.702		2007-08-25	0.246		2008-08-24	0.715		2009-08-25	-0.012		2010-08-25	0.795		2011-08-25	0.725		2012-08-24	0.699		2013-08-25	0.676		2014-08-25	0.019		2015-08-25	0.616		2016-09-02	0.004
2000-10-30	0.088		2001-09-12	0.291		2002-09-04	0.562		2003-08-26	0.195		2004-08-25	0.146		2005-08-26	0.453		2006-08-26	0.375		2007-08-26	0.798		2008-08-25	0.607		2009-08-26	0.013		2010-08-26	0.795		2011-08-26	0.669		2012-08-25	0.16		2013-08-26	0.526		2014-08-26	0.009		2015-08-26	0.616		2016-09-03	0.011
2000-10-31	-0.009		2001-09-13	0.102		2002-09-05	0.727		2003-08-27	0.479		2004-08-26	0.628		2005-08-27	0.699		2006-08-27	0.022		2007-08-27	0.239		2008-08-26	0.21		2009-08-27	0.344		2010-08-27	0.768		2011-08-27	0.698		2012-08-26	0.773		2013-08-27	0.453		2014-08-27	0.205		2015-08-27	0.744		2016-09-04	0.077
2000-11-01	0.084		2001-09-14	0.488		2002-09-06	0.415		2003-08-28	0.032		2004-08-27	0.229		2005-08-28	0.547		2006-08-28	0.13		2007-08-28	0.77		2008-08-27	0.158		2009-08-28	0.478		2010-08-28	0.757		2011-08-28	0.758		2012-08-27	0.593		2013-08-28	0.707		2014-08-28	0.302		2015-08-28	0.43		2016-09-05	0.033
2000-11-02	0.058		2001-09-15	-0.012		2002-09-07	0.089		2003-08-29	0.023		2004-08-28	0.004		2005-08-29	0.047		2006-08-29	0.669		2007-08-29	0.789		2008-08-28	0.102		2009-08-29	0.366		2010-08-29	0.72		2011-08-29	0.426		2012-08-28	0.589		2013-08-29	0.273		2014-08-29	0.749		2015-08-29	0.404		2016-09-06	0
2000-11-03	0.004		2001-09-16	0.135		2002-09-08	0.634		2003-08-30	0.719		2004-08-29	0.073		2005-08-30	0.047		2006-08-30	0.212		2007-08-30	0.413		2008-08-29	0.682		2009-08-30	0.771		2010-08-30	0.025		2011-08-30	0.676		2012-08-29	0.36		2013-08-30	0.029		2014-08-30	0.757		2015-08-30	0.092		2016-09-07	0.012
2000-11-04	-0.006		2001-09-17	0.114		2002-09-09	0.051		2003-08-31	0.205		2004-08-30	0.162		2005-08-31	0.041		2006-08-31	0.686		2007-08-31	0.76		2008-08-30	0.026		2009-08-31	0.048		2010-08-31	0.652		2011-08-31	-0.005		2012-08-30	0.737		2013-08-31	0.087		2014-08-31	0.381		2015-08-31	0.637		2016-09-08	0.017
2000-11-05	0.019		2001-09-18	0.317		2002-09-10	0.388		2003-09-01	0.001		2004-08-31	0.007		2005-09-01	0.095		2006-09-01	0.767		2007-09-01	0.372		2008-08-31	0.487		2009-09-01	-0.005		2010-09-01	0.257		2011-09-01	0.573		2012-08-31	0.557		2013-09-01	0.59		2014-09-01	0.32		2015-09-01	0.607		2016-09-09	0.02
2000-11-06	0.006		2001-09-19	0.402		2002-09-11	0.058		2003-09-02	0.006		2004-09-01	0.006		2005-09-02	0.018		2006-09-02	0.576		2007-09-02	0.124		2008-09-01	0.035		2009-09-02	0.038		2010-09-02	0.755		2011-09-02	0.188		2012-09-01	0.024		2013-09-02	0.664		2014-09-02	0.203		2015-09-02	0.79		2016-09-10	0.395
2000-11-07	0.016		2001-09-20	0.461		2002-09-12	0.487		2003-09-03	0.461		2004-09-02	0.332		2005-09-03	0.353		2006-09-03	0.023		2007-09-03	0.182		2008-09-02	0.248		2009-09-03	0.568		2010-09-03	0.739		2011-09-03	0.713		2012-09-02	0.006		2013-09-03	0.707		2014-09-03	0.001		2015-09-03	0.778		2016-09-11	0.303
2000-11-08	0.048		2001-09-21	0.515		2002-09-13	0.623		2003-09-04	0.188		2004-09-03	0.553		2005-09-04	0.652		2006-09-04	0.759		2007-09-04	0.738		2008-09-03	0.741		2009-09-04	0.648		2010-09-04	0.268		2011-09-04	0.531		2012-09-03	0.071		2013-09-04	0.663		2014-09-04	0.03		2015-09-04	0.821		2016-09-12	0.354
2000-11-09	0.127		2001-09-22	0.203		2002-09-14	0.601		2003-09-05	0.398		2004-09-04	0		2005-09-05	0.492		2006-09-05	0.39		2007-09-05	0.743		2008-09-04	0.539		2009-09-05	0.181		2010-09-05	0.677		2011-09-05	0.724		2012-09-04	0.008		2013-09-05	0.365		2014-09-05	0.704		2015-09-05	0.654		2016-09-13	0.328
2000-11-10	0.043		2001-09-23	0.187		2002-09-15	0.545		2003-09-06	0.496		2004-09-05	0.296		2005-09-06	0.396		2006-09-06	0.043		2007-09-06	0.72		2008-09-05	-0.001		2009-09-06	0.058		2010-09-06	0.724		2011-09-06	0.682		2012-09-05	0.034		2013-09-06	0.577		2014-09-06	0.683		2015-09-06	0.703		2016-09-14	0.191
2000-11-11	0.108		2001-09-24	0.095		2002-09-16	0.489		2003-09-07	0.415		2004-09-06	0.464		2005-09-07	0.546		2006-09-07	0.333		2007-09-07	0.726		2008-09-06	0.067		2009-09-07	0.015		2010-09-07	0.726		2011-09-07	0.272		2012-09-06	0.214		2013-09-07	0.54		2014-09-07	0.687		2015-09-07	0.256		2016-09-15	0.012
2000-11-12	0.055		2001-09-25	0.217		2002-09-17	0.476		2003-09-08	0.018		2004-09-07	0.484		2005-09-08	0.044		2006-09-08	0.655		2007-09-08	0.68		2008-09-07	0.118		2009-09-08	0.062		2010-09-08	0.732		2011-09-08	0.672		2012-09-07	0.614		2013-09-08	0.562		2014-09-08	0.021		2015-09-08	0.007		2016-09-16	0.507
2000-11-13	0.046		2001-09-26	0.047		2002-09-18	-0.002		2003-09-09	0.5		2004-09-08	0.467		2005-09-09	0.214		2006-09-09	0.034		2007-09-09	0.549		2008-09-08	0.167		2009-09-09	0		2010-09-09	0.69		2011-09-09	0.349		2012-09-08	0.627		2013-09-09	0.578		2014-09-09	0.584		2015-09-09	0.284		2016-09-17	0.298
2000-11-14	0.031		2001-09-27	0.324		2002-09-19	0.474		2003-09-10	0.219		2004-09-09	0.453		2005-09-10	0.035		2006-09-10	0.078		2007-09-10	0.464		2008-09-09	0.005		2009-09-10	0.384		2010-09-10	0.687		2011-09-10	0.515		2012-09-09	0.138		2013-09-10	0.321		2014-09-10	0.703		2015-09-10	0.447		2016-09-18	0.569
2000-11-15	0.052		2001-09-28	0.411		2002-09-20	0.524		2003-09-11	0.359		2004-09-10	0.462		2005-09-11	0.316		2006-09-11	0.687		2007-09-11	0.17		2008-09-10	0.489		2009-09-11	0.648		2010-09-11	0.661		2011-09-11	0.645		2012-09-10	0.577		2013-09-11	0.037		2014-09-11	0.585		2015-09-11	0.066		2016-09-19	0.498
2000-11-16	0.1		2001-09-29	0.406		2002-09-21	0.492		2003-09-12	-0.007		2004-09-11	0.325		2005-09-12	0.473		2006-09-12	0.134		2007-09-12	0.284		2008-09-11	0.08		2009-09-12	0.503		2010-09-12	0.61		2011-09-12	0.501		2012-09-11	0.379		2013-09-12	0.61		2014-09-12	0.48		2015-09-12	0.634		2016-09-20	0.545
2000-11-17	0.041		2001-09-30	0.399		2002-09-22	0.462		2003-09-13	0.356		2004-09-12	-0.001		2005-09-13	0.587		2006-09-13	0.665		2007-09-13	0.559		2008-09-12	0.278		2009-09-13	0.62		2010-09-13	0.581		2011-09-13	0.139		2012-09-12	0.383		2013-09-13	0.392		2014-09-13	0.273		2015-09-13	0.595		2016-09-21	0.173
2000-11-18	0.153		2001-10-01	0.23		2002-09-23	0.429		2003-09-14	0.464		2004-09-13	0.008		2005-09-14	0.583		2006-09-14	0.526		2007-09-14	0.687		2008-09-13	0.589		2009-09-14	0.28		2010-09-14	0.373		2011-09-14	0.2		2012-09-13	0.062		2013-09-14	0.198		2014-09-14	0.261		2015-09-14	0.645		2016-09-22	0.359
2000-11-19	0.045		2001-10-02	0.039		2002-09-24	0.402		2003-09-15	-0.007		2004-09-14	0.58		2005-09-15	0.289		2006-09-15	0.277		2007-09-15	0.641		2008-09-14	0.21		2009-09-15	0.161		2010-09-15	-0.002		2011-09-15	0.278		2012-09-14	0.426		2013-09-15	0.037		2014-09-15	0.03		2015-09-15	0.611		2016-09-23	0.449
2000-11-20	0.096		2001-10-03	0.036		2002-09-25	0.042		2003-09-16	0.029		2004-09-15	0.247		2005-09-16	0.454		2006-09-16	0.457		2007-09-16	0.6		2008-09-15	0.013		2009-09-16	0.546		2010-09-16	0.438		2011-09-16	0.017		2012-09-15	0.571		2013-09-16	0.005		2014-09-16	0.587		2015-09-16	0.534		2016-09-24	-0.004
2000-11-21	0.066		2001-10-04	0.235		2002-09-26	0.21		2003-09-17	0.212		2004-09-16	-0.007		2005-09-17	-0.002		2006-09-17	0.44		2007-09-17	0.495		2008-09-16	0.443		2009-09-17	0.523		2010-09-17	0.201		2011-09-17	0.232		2012-09-16	0.514		2013-09-17	0.422		2014-09-17	0.48		2015-09-17	0.259		2016-09-25	0.412
2000-11-22	0.067		2001-10-05	0.04		2002-09-27	0.404		2003-09-18	0.461		2004-09-17	0.094		2005-09-18	0.087		2006-09-18	0.43		2007-09-18	0.467		2008-09-17	0.469		2009-09-18	0.366		2010-09-18	0.628		2011-09-18	0.573		2012-09-17	0.442		2013-09-18	0.564		2014-09-18	0.335		2015-09-18	0.046		2016-09-26	0.114
2000-11-23	0.101		2001-10-06	0.015		2002-09-28	0.351		2003-09-19	0.312		2004-09-18	0.036		2005-09-19	0.329		2006-09-19	0.449		2007-09-19	0.579		2008-09-18	0.015		2009-09-19	0.08		2010-09-19	0.263		2011-09-19	0.529		2012-09-18	0.389		2013-09-19	-0.012		2014-09-19	0.475		2015-09-19	0.548		2016-09-27	0.452
2000-11-24	0.044		2001-10-07	0.298		2002-09-29	0.277		2003-09-20	0.06		2004-09-19	0.021		2005-09-20	0.185		2006-09-20	0.489		2007-09-20	0.378		2008-09-19	0.35		2009-09-20	-0.004		2010-09-20	0.418		2011-09-20	0.381		2012-09-19	0.429		2013-09-20	0.058		2014-09-20	0.36		2015-09-20	0.211		2016-09-28	0.44
2000-11-25	0.151		2001-10-08	-0.006		2002-09-30	0.206		2003-09-21	0.384		2004-09-20	0.53		2005-09-21	0.514		2006-09-21	0.39		2007-09-21	0.048		2008-09-20	0.267		2009-09-21	0.007		2010-09-21	0.109		2011-09-21	0.271		2012-09-20	0.105		2013-09-21	0.282		2014-09-21	0.454		2015-09-21	0.177		2016-09-29	0.072
2000-11-26	0.028		2001-10-09	-0.005		2002-10-01	0.135		2003-09-22	0.357		2004-09-21	0.511		2005-09-22	0.2		2006-09-22	0.405		2007-09-22	0.228		2008-09-21	0.153		2009-09-22	0.041		2010-09-22	0.597		2011-09-22	0.483		2012-09-21	0.39		2013-09-22	0.148		2014-09-22	0.332		2015-09-22	0.053		2016-09-30	0.412
2000-11-27	0.121		2001-10-10	0.188		2002-10-02	0		2003-09-23	0.219		2004-09-22	0.421		2005-09-23	0.253		2006-09-23	0.367		2007-09-23	0.149		2008-09-22	0.041		2009-09-23	0.018		2010-09-23	0.278		2011-09-23	0.427		2012-09-22	0.256		2013-09-23	0.103		2014-09-23	0.488		2015-09-23	0.548		2016-10-01	0.068
2000-11-28	0.031		2001-10-11	0.332		2002-10-03	0.007		2003-09-24	0.193		2004-09-23	0.436		2005-09-24	0.241		2006-09-24	0.383		2007-09-24	0.235		2008-09-23	0.383		2009-09-24	0.018		2010-09-24	0.563		2011-09-24	0.398		2012-09-23	0.184		2013-09-24	0.387		2014-09-24	0.077		2015-09-24	0.517		2016-10-02	0.424
2000-11-29	0.101		2001-10-12	0.334		2002-10-04	-0.001		2003-09-25	0.103		2004-09-24	0.261		2005-09-25	0.368		2006-09-25	0.152		2007-09-25	0.037		2008-09-24	0.399		2009-09-25	0.063		2010-09-25	0.544		2011-09-25	0.214		2012-09-24	0.466		2013-09-25	0.409		2014-09-25	0.458		2015-09-25	0.063		2016-10-03	0.277
2000-11-30	0.018		2001-10-13	0.431		2002-10-05	0.001		2003-09-26	0.391		2004-09-25	0.194		2005-09-26	0.323		2006-09-26	0.419		2007-09-26	0.004		2008-09-25	0.048		2009-09-26	0.25		2010-09-26	-0.002		2011-09-26	0.373		2012-09-25	-0.005		2013-09-26	0.179		2014-09-26	0.284		2015-09-26	0.002		2016-10-04	0.428
2000-12-01	0.032		2001-10-14	0.354		2002-10-06	0.003		2003-09-27	0.034		2004-09-26	0.012		2005-09-27	0.372		2006-09-27	0.283		2007-09-27	0.065		2008-09-26	0.153		2009-09-27	0.01		2010-09-27	0.014		2011-09-27	-0.006		2012-09-26	0.207		2013-09-27	0.464		2014-09-27	0.415		2015-09-27	0.26		2016-10-05	0.095
2000-12-02	0.037		2001-10-15	-0.002		2002-10-07	0.476		2003-09-28	0.126		2004-09-27	0.121		2005-09-28	0.129		2006-09-28	0.421		2007-09-28	0.429		2008-09-27	0.42		2009-09-28	0.339		2010-09-28	0.454		2011-09-28	0.079		2012-09-27	0.439		2013-09-28	0.463		2014-09-28	0.193		2015-09-28	0.491		2016-10-06	0.276
2000-12-03	0.049		2001-10-16	0.004		2002-10-08	0.498		2003-09-29	0.418		2004-09-28	0.209		2005-09-29	0.449		2006-09-29	0.429		2007-09-29	0.208		2008-09-28	0.386		2009-09-29	0.387		2010-09-29	0.158		2011-09-29	0.114		2012-09-28	0.452		2013-09-29	0.465		2014-09-29	0.392		2015-09-29	0.402		2016-10-07	0.049
2000-12-04	0.159		2001-10-17	0.319		2002-10-09	0.42		2003-09-30	0.098		2004-09-29	0.149		2005-09-30	0.459		2006-09-30	0.349		2007-09-30	0.367		2008-09-29	0.414		2009-09-30	0.07		2010-09-30	0.101		2011-09-30	0.2		2012-09-29	0.475		2013-09-30	0.195		2014-09-30	0.441		2015-09-30	0.008		2016-10-08	0.301
2000-12-05	0.043		2001-10-18	0.367		2002-10-10	0.063		2003-10-01	0.397		2004-09-30	0.074		2005-10-01	0.215		2006-10-01	0.067		2007-10-01	0.379		2008-09-30	0.385		2009-10-01	0.198		2010-10-01	0.451		2011-10-01	0.165		2012-09-30	0.39		2013-10-01	0.09		2014-10-01	0.447		2015-10-01	0.364		2016-10-09	0.33
2000-12-06	0.014		2001-10-19	0.32		2002-10-11	0.004		2003-10-02	0.071		2004-10-01	0.061		2005-10-02	0.392		2006-10-02	0.455		2007-10-02	0.052		2008-10-01	0.149		2009-10-02	0.031		2010-10-02	0.264		2011-10-02	0.172		2012-10-01	0.149		2013-10-02	0.057		2014-10-02	0.369		2015-10-02	0.006		2016-10-10	0.304
2000-12-07	0.035		2001-10-20	0.195		2002-10-12	0.224		2003-10-03	0.444		2004-10-02	0.318		2005-10-03	0.335		2006-10-03	0.228		2007-10-03	0.338		2008-10-02	-0.002		2009-10-03	0.011		2010-10-03	0.439		2011-10-03	0.343		2012-10-02	0.24		2013-10-03	0.465		2014-10-03	0.037		2015-10-03	0.039		2016-10-11	0.43
2000-12-08	0.075		2001-10-21	0.021		2002-10-13	0.227		2003-10-04	0.438		2004-10-03	0		2005-10-04	0.347		2006-10-04	0.459		2007-10-04	0.397		2008-10-03	0.154		2009-10-04	0.016		2010-10-04	0.263		2011-10-04	0.051		2012-10-03	0.3		2013-10-04	0.011		2014-10-04	0.432		2015-10-04	0.196		2016-10-12	0.488
2000-12-09	0.053		2001-10-22	0.014		2002-10-14	0.431		2003-10-05	0.378		2004-10-04	0.398		2005-10-05	0.369		2006-10-05	0.357		2007-10-05	0.004		2008-10-04	0.014		2009-10-05	0.057		2010-10-05	0.318		2011-10-05	0.168		2012-10-04	0.02		2013-10-05	0.484		2014-10-05	0.449		2015-10-05	0.379		2016-10-13	0.489
2000-12-10	0.03		2001-10-23	0.284		2002-10-15	0.139		2003-10-06	0.239		2004-10-05	0.439		2005-10-06	0.37		2006-10-06	0.457		2007-10-06	0.046		2008-10-05	0.256		2009-10-06	0.438		2010-10-06	0.239		2011-10-06	0.485		2012-10-05	0		2013-10-06	0.02		2014-10-06	0.295		2015-10-06	0.412		2016-10-14	0.026
2000-12-11	0.155		2001-10-24	0.423		2002-10-16	0.466		2003-10-07	0.436		2004-10-06	0.159		2005-10-07	0.127		2006-10-07	0.465		2007-10-07	0.314		2008-10-06	0.327		2009-10-07	0.474		2010-10-07	0.014		2011-10-07	0.445		2012-10-06	0.499		2013-10-07	0.178		2014-10-07	0.46		2015-10-07	0.193		2016-10-15	0.38
2000-12-12	0.03		2001-10-25	0.013		2002-10-17	0.15		2003-10-08	0.045		2004-10-07	0.009		2005-10-08	0.361		2006-10-08	0.193		2007-10-08	0.456		2008-10-07	0.219		2009-10-08	0.457		2010-10-08	0.049		2011-10-08	0.148		2012-10-07	0.457		2013-10-08	0.37		2014-10-08	0.074		2015-10-08	0.002		2016-10-16	0.002
2000-12-13	0.094		2001-10-26	0.432		2002-10-18	0.304		2003-10-09	0.23		2004-10-08	0.387		2005-10-09	0.139		2006-10-09	0.454		2007-10-09	0.134		2008-10-08	0.005		2009-10-09	0.498		2010-10-09	0.002		2011-10-09	0.022		2012-10-08	0.426		2013-10-09	0.435		2014-10-09	0.313		2015-10-09	0.001		2016-10-17	0.277
2000-12-14	0.026		2001-10-27	0.023		2002-10-19	0.45		2003-10-10	0.015		2004-10-09	0.418		2005-10-10	0.381		2006-10-10	0.49		2007-10-10	0.367		2008-10-09	0.002		2009-10-10	0.486		2010-10-10	0.418		2011-10-10	0.496		2012-10-09	-0.006		2013-10-10	0.033		2014-10-10	0.357		2015-10-10	-0.002		2016-10-18	0.067
2000-12-15	0.008		2001-10-28	0.167		2002-10-20	0.379		2003-10-11	0.069		2004-10-10	0.279		2005-10-11	0.447		2006-10-11	0.359		2007-10-11	0.281		2008-10-10	0.288		2009-10-11	0.498		2010-10-11	0.419		2011-10-11	0.013		2012-10-10	0.151		2013-10-11	0.276		2014-10-11	-0.006		2015-10-11	0.527		2016-10-19	0.225
2000-12-16	0.04		2001-10-29	0.357		2002-10-21	0.263		2003-10-12	0.306		2004-10-11	0.05		2005-10-12	0.402		2006-10-12	0.479		2007-10-12	0.449		2008-10-11	0.397		2009-10-12	0.497		2010-10-12	0.405		2011-10-12	0.488		2012-10-11	0.506		2013-10-12	0.369		2014-10-12	0.137		2015-10-12	0.45		2016-10-20	0.345
2000-12-17	0.043		2001-10-30	-0.005		2002-10-22	0.06		2003-10-13	0.412		2004-10-12	0.09		2005-10-13	0.084		2006-10-13	0.018		2007-10-13	0.343		2008-10-12	0.422		2009-10-13	0.307		2010-10-13	0.454		2011-10-13	0.494		2012-10-12	0.307		2013-10-13	0.369		2014-10-13	0.367		2015-10-13	0.17		2016-10-21	0.011
2000-12-18	0.074		2001-10-31	0.016		2002-10-23	0.267		2003-10-14	0.031		2004-10-13	0.467		2005-10-14	0.003		2006-10-14	0.385		2007-10-14	0.162		2008-10-13	0.451		2009-10-14	0.503		2010-10-14	0.033		2011-10-14	0.475		2012-10-13	0.18		2013-10-14	0.178		2014-10-14	0.436		2015-10-14	0.483		2016-10-22	0.337
2000-12-19	0.016		2001-11-01	0.167		2002-10-24	0.305		2003-10-15	0.305		2004-10-14	0.257		2005-10-15	0.116		2006-10-15	0.407		2007-10-15	0.374		2008-10-14	0.427		2009-10-15	0.453		2010-10-15	0.138		2011-10-15	0.062		2012-10-14	0.008		2013-10-15	0.254		2014-10-15	0.018		2015-10-15	0.414		2016-10-23	0.163
2000-12-20	0.089		2001-11-02	0.042		2002-10-25	0.277		2003-10-16	0.066		2004-10-15	0.42		2005-10-16	-0.002		2006-10-16	0.134		2007-10-16	0.464		2008-10-15	0.32		2009-10-16	0.421		2010-10-16	0.107		2011-10-16	0.01		2012-10-15	0.018		2013-10-16	0.524		2014-10-16	0.315		2015-10-16	0.153		2016-10-24	0.361
2000-12-21	0.022		2001-11-03	0.253		2002-10-26	0.175		2003-10-17	0.003		2004-10-16	0.484		2005-10-17	0.121		2006-10-17	0.423		2007-10-17	0.025		2008-10-16	0.019		2009-10-17	0.363		2010-10-17	0.264		2011-10-17	0.305		2012-10-16	0.034		2013-10-17	0.466		2014-10-17	0.449		2015-10-17	0.482		2016-10-25	0.308
2000-12-22	0.046		2001-11-04	0.176		2002-10-27	0.292		2003-10-18	0.044		2004-10-17	0.413		2005-10-18	0.148		2006-10-18	0.063		2007-10-18	0.027		2008-10-17	0.333		2009-10-18	0.001		2010-10-18	0.359		2011-10-18	0.439		2012-10-17	0.067		2013-10-18	0.232		2014-10-18	0.352		2015-10-18	0.485		2016-10-26	0.355
2000-12-23	0.033		2001-11-05	0.283		2002-10-28	0.383		2003-10-19	0.265		2004-10-18	0.312		2005-10-19	0.095		2006-10-19	0.424		2007-10-19	0.019		2008-10-18	-0.01		2009-10-19	0.03		2010-10-19	0.277		2011-10-19	0.463		2012-10-18	0.013		2013-10-19	0.468		2014-10-19	0.048		2015-10-19	0.394		2016-10-27	0.322
2000-12-24	0.055		2001-11-06	0		2002-10-29	0.412		2003-10-20	0.006		2004-10-19	0.012		2005-10-20	0.279		2006-10-20	0.291		2007-10-20	0.364		2008-10-19	0.014		2009-10-20	0.161		2010-10-20	0.397		2011-10-20	0.166		2012-10-19	0.12		2013-10-20	0.524		2014-10-20	0.312		2015-10-20	0.51		2016-10-28	0.302
2000-12-25	0.053		2001-11-07	0.023		2002-10-30	0.397		2003-10-21	0.014		2004-10-20	0.364		2005-10-21	0.13		2006-10-21	0.451		2007-10-21	0.361		2008-10-20	0.068		2009-10-21	0.057		2010-10-21	0.421		2011-10-21	0.477		2012-10-20	0.02		2013-10-21	0.401		2014-10-21	0.464		2015-10-21	0.494		2016-10-29	0.384
2000-12-26	0.031		2001-11-08	0.267		2002-10-31	0.353		2003-10-22	0.227		2004-10-21	0.018		2005-10-22	0.236		2006-10-22	0.452		2007-10-22	0.445		2008-10-21	0.15		2009-10-22	0.289		2010-10-22	0.022		2011-10-22	0.005		2012-10-21	0.2		2013-10-22	0.146		2014-10-22	0.43		2015-10-22	0.193		2016-10-30	0.202
2000-12-27	0.05		2001-11-09	0.288		2002-11-01	0.317		2003-10-23	0.271		2004-10-22	0.07		2005-10-23	0.283		2006-10-23	0.406		2007-10-23	0.299		2008-10-22	-0.011		2009-10-23	0.023		2010-10-23	0.023		2011-10-23	0.158		2012-10-22	0.237		2013-10-23	0.172		2014-10-23	0.283		2015-10-23	0.047		2016-10-31	0.387
2000-12-28	0.02		2001-11-10	0.269		2002-11-02	0.078		2003-10-24	0.055		2004-10-23	0.204		2005-10-24	0.331		2006-10-24	0.113		2007-10-24	0.063		2008-10-23	-0.009		2009-10-24	0.037		2010-10-24	0.053		2011-10-24	0.355		2012-10-23	0.203		2013-10-24	0		2014-10-24	0.112		2015-10-24	0.511		2016-11-01	0.357
2000-12-29	0.075		2001-11-11	0.22		2002-11-03	0.423		2003-10-25	0.265		2004-10-24	0.157		2005-10-25	0.142		2006-10-25	0.428		2007-10-25	0.046		2008-10-24	0.005		2009-10-25	0.058		2010-10-25	0.069		2011-10-25	0.42		2012-10-24	0.031		2013-10-25	0.398		2014-10-25	0.01		2015-10-25	0.172		2016-11-02	0.017
2000-12-30	0.023		2001-11-12	0.318		2002-11-04	0.408		2003-10-26	0.309		2004-10-25	0.199		2005-10-26	0.063		2006-10-26	0.334		2007-10-26	0.12		2008-10-25	-0.008		2009-10-26	0.247		2010-10-26	0.199		2011-10-26	0.431		2012-10-25	0.309		2013-10-26	0.268		2014-10-26	0		2015-10-26	-0.012		2016-11-03	0.359
2000-12-31	0.076		2001-11-13	0.277		2002-11-05	0.421		2003-10-27	0.008		2004-10-26	0.254		2005-10-27	0.403		2006-10-27	0.025		2007-10-27	0.03		2008-10-26	-0.007		2009-10-27	0.112		2010-10-27	0.025		2011-10-27	0.439		2012-10-26	0.311		2013-10-27	0.018		2014-10-27	0.194		2015-10-27	0.01		2016-11-04	0.287
			2001-11-14	0.336		2002-11-06	0.389		2003-10-28	0.005		2004-10-27	0.202		2005-10-28	0.42		2006-10-28	0.282		2007-10-28	0.325		2008-10-27	0.014		2009-10-28	0.098		2010-10-28	0.177		2011-10-28	0.455		2012-10-27	0		2013-10-28	0.448		2014-10-28	0.227		2015-10-28	0.034		2016-11-05	0.381
			2001-11-15	0.192		2002-11-07	0.431		2003-10-29	0.052		2004-10-28	0.31		2005-10-29	0.384		2006-10-29	-0.001		2007-10-29	0.355		2008-10-28	0.087		2009-10-29	0.144		2010-10-29	0.288		2011-10-29	0.215		2012-10-28	0.371		2013-10-29	0.507		2014-10-29	0.177		2015-10-29	0.239		2016-11-06	0.361
			2001-11-16	0.302		2002-11-08	0.373		2003-10-30	-0.005		2004-10-29	0.157		2005-10-30	0.042		2006-10-30	0.169		2007-10-30	0.035		2008-10-29	0.055		2009-10-30	0.283		2010-10-30	0.232		2011-10-30	0.018		2012-10-29	0.251		2013-10-30	0.087		2014-10-30	0.236		2015-10-30	0.198		2016-11-07	0.107
			2001-11-17	0.332		2002-11-09	0.423		2003-10-31	-0.01		2004-10-30	0.059		2005-10-31	0.421		2006-10-31	0.431		2007-10-31	0.015		2008-10-30	0.109		2009-10-31	0.096		2010-10-31	0.013		2011-10-31	0.014		2012-10-30	0.27		2013-10-31	0.489		2014-10-31	0.185		2015-10-31	0.243		2016-11-08	0.366
			2001-11-18	0.33		2002-11-10	0.047		2003-11-01	0.003		2004-10-31	0.271		2005-11-01	0.441		2006-11-01	0.423		2007-11-01	0.09		2008-10-31	0.044		2009-11-01	0.286		2010-11-01	0.302		2011-11-01	0.008		2012-10-31	0.335		2013-11-01	0.5		2014-11-01	0.186		2015-11-01	0.137		2016-11-09	0.394
			2001-11-19	0.345		2002-11-11	0.128		2003-11-02	-0.002		2004-11-01	0.198		2005-11-02	0.079		2006-11-02	0.286		2007-11-02	0.22		2008-11-01	0.01		2009-11-02	0.21		2010-11-02	0.291		2011-11-02	0.198		2012-11-01	0.371		2013-11-02	0.447		2014-11-02	0.318		2015-11-02	0.237		2016-11-10	0.036
			2001-11-20	0.326		2002-11-12	0.17		2003-11-03	0.02		2004-11-02	0.351		2005-11-03	0.019		2006-11-03	0.206		2007-11-03	0.229		2008-11-02	0.069		2009-11-03	0.098		2010-11-03	0.315		2011-11-03	0.309		2012-11-02	0.383		2013-11-03	0.532		2014-11-03	0.171		2015-11-03	0.026		2016-11-11	0.017
			2001-11-21	0.091		2002-11-13	0.06		2003-11-04	0.124		2004-11-03	0.207		2005-11-04	0.023		2006-11-04	0.024		2007-11-04	0.269		2008-11-03	0.043		2009-11-04	0.263		2010-11-04	0.203		2011-11-04	0.018		2012-11-03	0.04		2013-11-04	0.446		2014-11-04	0.005		2015-11-04	0.102		2016-11-12	0.221
			2001-11-22	0.315		2002-11-14	0.111		2003-11-05	0.06		2004-11-04	0.043		2005-11-05	-0.002		2006-11-05	0.02		2007-11-05	0.282		2008-11-04	0.059		2009-11-05	0.012		2010-11-05	0.017		2011-11-05	0.3		2012-11-04	0.096		2013-11-05	0.041		2014-11-05	0.008		2015-11-05	0.404		2016-11-13	0.199
			2001-11-23	0.032		2002-11-15	0.086		2003-11-06	0.082		2004-11-05	0.1		2005-11-06	0.048		2006-11-06	0.112		2007-11-06	0.349		2008-11-05	-0.009		2009-11-06	0.264		2010-11-06	0.151		2011-11-06	0.317		2012-11-05	0.422		2013-11-06	0.109		2014-11-06	0.27		2015-11-06	0.322		2016-11-14	0.199
			2001-11-24	0.228		2002-11-16	0.305		2003-11-07	0.078		2004-11-06	0.172		2005-11-07	0.036		2006-11-07	0.032		2007-11-07	0.34		2008-11-06	0.012		2009-11-07	0.004		2010-11-07	0.35		2011-11-07	0.289		2012-11-06	0.376		2013-11-07	0.222		2014-11-07	0.312		2015-11-07	0.377		2016-11-15	0.227
			2001-11-25	0.211		2002-11-17	0.169		2003-11-08	0.056		2004-11-07	0.348		2005-11-08	0.059		2006-11-08	0.114		2007-11-08	0.36		2008-11-07	0.066		2009-11-08	0.313		2010-11-08	0.289		2011-11-08	0.353		2012-11-07	0.426		2013-11-08	0.227		2014-11-08	0.275		2015-11-08	0.207		2016-11-16	0.332
			2001-11-26	0.1		2002-11-18	0.316		2003-11-09	0.126		2004-11-08	0.346		2005-11-09	0.21		2006-11-09	0.179		2007-11-09	0.369		2008-11-08	0.158		2009-11-09	0.327		2010-11-09	0.048		2011-11-09	0.285		2012-11-08	0.018		2013-11-09	0.075		2014-11-09	0.382		2015-11-09	0.029		2016-11-17	0.108
			2001-11-27	0.266		2002-11-19	0.23		2003-11-10	0.028		2004-11-09	0.279		2005-11-10	0.092		2006-11-10	0.164		2007-11-10	0.381		2008-11-09	0.007		2009-11-10	0.301		2010-11-10	0.154		2011-11-10	0.138		2012-11-09	0.089		2013-11-10	0.261		2014-11-10	0.061		2015-11-10	0.031		2016-11-18	0.261
			2001-11-28	0.307		2002-11-20	0.341		2003-11-11	0.138		2004-11-10	0		2005-11-11	0.057		2006-11-11	0.087		2007-11-11	0.366		2008-11-10	0.111		2009-11-11	0.341		2010-11-11	0.028		2011-11-11	0.028		2012-11-10	0.004		2013-11-11	0.178		2014-11-11	0.017		2015-11-11	0.175		2016-11-19	0.271
			2001-11-29	0.211		2002-11-21	0.202		2003-11-12	0.031		2004-11-11	0.155		2005-11-12	0.083		2006-11-12	0.02		2007-11-12	0.218		2008-11-11	0.07		2009-11-12	0.181		2010-11-12	0.021		2011-11-12	0.112		2012-11-11	0		2013-11-12	0.271		2014-11-12	0.175		2015-11-12	0.32		2016-11-20	0.246
			2001-11-30	0.315		2002-11-22	0.345		2003-11-13	0.012		2004-11-12	0.103		2005-11-13	0.127		2006-11-13	0.074		2007-11-13	0.171		2008-11-12	0.078		2009-11-13	0.093		2010-11-13	0.244		2011-11-13	0.275		2012-11-12	-0.001		2013-11-13	0.089		2014-11-13	0.215		2015-11-13	0.039		2016-11-21	0.241
			2001-12-01	0.191		2002-11-23	0.362		2003-11-14	-0.001		2004-11-13	0.225		2005-11-14	0.218		2006-11-14	0.21		2007-11-14	0.357		2008-11-13	0.009		2009-11-14	0.258		2010-11-14	0.282		2011-11-14	0.347		2012-11-13	0.005		2013-11-14	0.116		2014-11-14	0.228		2015-11-14	-0.003		2016-11-22	0.226
			2001-12-02	0.24		2002-11-24	0.369		2003-11-15	0.001		2004-11-14	0.068		2005-11-15	0.093		2006-11-15	0.193		2007-11-15	0.373		2008-11-14	0.016		2009-11-15	0.296		2010-11-15	0.094		2011-11-15	0.36		2012-11-14	0.041		2013-11-15	0.033		2014-11-15	0.193		2015-11-15	0.124		2016-11-23	0.357
			2001-12-03	0.208		2002-11-25	0.156		2003-11-16	0.086		2004-11-15	0.008		2005-11-16	0.216		2006-11-16	0.223		2007-11-16	0.002		2008-11-15	0.005		2009-11-16	0.284		2010-11-16	0.352		2011-11-16	0.315		2012-11-15	-0.005		2013-11-16	0.061		2014-11-16	0.324		2015-11-16	0.314		2016-11-24	0.248
			2001-12-04	0.182		2002-11-26	0.341		2003-11-17	0.01		2004-11-16	0.071		2005-11-17	0.113		2006-11-17	0.274		2007-11-17	0.201		2008-11-16	0.018		2009-11-17	0.316		2010-11-17	0.239		2011-11-17	-0.003		2012-11-16	0.083		2013-11-17	0.038		2014-11-17	0.186		2015-11-17	0.327		2016-11-25	0.314
			2001-12-05	0		2002-11-27	0.346		2003-11-18	0.14		2004-11-17	0.187		2005-11-18	0.189		2006-11-18	0.158		2007-11-18	0.334		2008-11-17	0.021		2009-11-18	0.159		2010-11-18	0.044		2011-11-18	0.126		2012-11-17	0.148		2013-11-18	0.247		2014-11-18	0.169		2015-11-18	0.296		2016-11-26	0.034
			2001-12-06	0.146		2002-11-28	0.016		2003-11-19	0.007		2004-11-18	0.227		2005-11-19	0.099		2006-11-19	0.212		2007-11-19	0.335		2008-11-18	0.023		2009-11-19	0.314		2010-11-19	0.169		2011-11-19	0.199		2012-11-18	0.053		2013-11-19	0.216		2014-11-19	0.21		2015-11-19	0.39		2016-11-27	0.244
			2001-12-07	0.297		2002-11-29	0.125		2003-11-20	-0.005		2004-11-19	0.125		2005-11-20	0.044		2006-11-20	0.084		2007-11-20	0.36		2008-11-19	0.076		2009-11-20	0.236		2010-11-20	0.054		2011-11-20	0.218		2012-11-19	0.17		2013-11-20	0.174		2014-11-20	0.01		2015-11-20	0.27		2016-11-28	0.316
			2001-12-08	0.176		2002-11-30	0.212		2003-11-21	0.041		2004-11-20	0.275		2005-11-21	0.14		2006-11-21	0.262		2007-11-21	0.301		2008-11-20	0.091		2009-11-21	0.245		2010-11-21	0.014		2011-11-21	0.259		2012-11-20	0.077		2013-11-21	0.2		2014-11-21	0.008		2015-11-21	0.382		2016-11-29	0.233
			2001-12-09	0.303		2002-12-01	0.347		2003-11-22	0.076		2004-11-21	0.157		2005-11-22	0.027		2006-11-22	0.203		2007-11-22	0.18		2008-11-21	0.064		2009-11-22	0.063		2010-11-22	0.168		2011-11-22	0.209		2012-11-21	0.131		2013-11-22	0.119		2014-11-22	0.161		2015-11-22	0.281		2016-11-30	0.007
			2001-12-10	0.131		2002-12-02	0.149		2003-11-23	0.027		2004-11-22	0.283		2005-11-23	0.194		2006-11-23	0.197		2007-11-23	0.085		2008-11-22	0.138		2009-11-23	0.271		2010-11-23	0.123		2011-11-23	0.2		2012-11-22	0.116		2013-11-23	0.215		2014-11-23	0.115		2015-11-23	0.355		2016-12-01	0.02
			2001-12-11	0.254		2002-12-03	0.282		2003-11-24	0.031		2004-11-23	-0.01		2005-11-24	0.113		2006-11-24	0.013		2007-11-24	0.037		2008-11-23	0.049		2009-11-24	0.275		2010-11-24	-0.001		2011-11-24	0.333		2012-11-23	0.118		2013-11-24	0.331		2014-11-24	0.128		2015-11-24	0.331		2016-12-02	0.238
			2001-12-12	-0.009		2002-12-04	0.141		2003-11-25	0.131		2004-11-24	0.058		2005-11-25	0.22		2006-11-25	0.15		2007-11-25	-0.011		2008-11-24	0.144		2009-11-25	0.184		2010-11-25	0.048		2011-11-25	0.193		2012-11-24	0.115		2013-11-25	0.146		2014-11-25	0.122		2015-11-25	0.316		2016-12-03	0.113
			2001-12-13	0.017		2002-12-05	0.357		2003-11-26	0.028		2004-11-25	0.144		2005-11-26	0.039		2006-11-26	0.28		2007-11-26	0.211		2008-11-25	-0.001		2009-11-26	0.231		2010-11-26	0.17		2011-11-26	0.251		2012-11-25	0.061		2013-11-26	0.024		2014-11-26	-0.013		2015-11-26	0.379		2016-12-04	0.283
			2001-12-14	0.104		2002-12-06	0.11		2003-11-27	0.05		2004-11-26	0.063		2005-11-27	0.177		2006-11-27	0.138		2007-11-27	0.272		2008-11-26	0.078		2009-11-27	0.25		2010-11-27	0.092		2011-11-27	0.105		2012-11-26	0.217		2013-11-27	0.012		2014-11-27	0.258		2015-11-27	0.281		2016-12-05	0.152
			2001-12-15	0.062		2002-12-07	0.346		2003-11-28	-0.011		2004-11-27	0.161		2005-11-28	0.17		2006-11-28	0.27		2007-11-28	0.226		2008-11-27	-0.001		2009-11-28	0.264		2010-11-28	0.15		2011-11-28	0.065		2012-11-27	0.066		2013-11-28	0.207		2014-11-28	0.019		2015-11-28	0.392		2016-12-06	0.225
			2001-12-16	0.091		2002-12-08	0.265		2003-11-29	0.076		2004-11-28	0.091		2005-11-29	0.142		2006-11-29	0.163		2007-11-29	0.306		2008-11-28	0.011		2009-11-29	0.277		2010-11-29	0.095		2011-11-29	0.255		2012-11-28	0.171		2013-11-29	0.132		2014-11-29	0.034		2015-11-29	0.109		2016-12-07	0.328
			2001-12-17	0.072		2002-12-09	0.014		2003-11-30	0.035		2004-11-29	0.113		2005-11-30	0.146		2006-11-30	0.246		2007-11-30	0.142		2008-11-29	0.1		2009-11-30	0.188		2010-11-30	0.045		2011-11-30	0.25		2012-11-29	0.092		2013-11-30	0.179		2014-11-30	0.082		2015-11-30	0.36		2016-12-08	0.149
			2001-12-18	0.153		2002-12-10	0.344		2003-12-01	0.017		2004-11-30	0.094		2005-12-01	0.102		2006-12-01	0.218		2007-12-01	0.189		2008-11-30	-0.006		2009-12-01	0.278		2010-12-01	0.047		2011-12-01	0.238		2012-11-30	0.148		2013-12-01	0.316		2014-12-01	0.153		2015-12-01	0.289		2016-12-09	0.317
			2001-12-19	0.089		2002-12-11	0.121		2003-12-02	0.038		2004-12-01	0.15		2005-12-02	0.018		2006-12-02	0.212		2007-12-02	0.158		2008-12-01	0.003		2009-12-02	0.2		2010-12-02	-0.001		2011-12-02	0.201		2012-12-01	0.125		2013-12-02	0.047		2014-12-02	0.02		2015-12-02	0.118		2016-12-10	0.118
			2001-12-20	0.094		2002-12-12	0.336		2003-12-03	0.025		2004-12-02	0.014		2005-12-03	0.004		2006-12-03	0.248		2007-12-03	0.026		2008-12-02	0.037		2009-12-03	0.098		2010-12-03	0.119		2011-12-03	0.087		2012-12-02	0.001		2013-12-03	-0.006		2014-12-03	-0.003		2015-12-03	0.203		2016-12-11	0.023
			2001-12-21	0.143		2002-12-13	0.122		2003-12-04	0.136		2004-12-03	0.017		2005-12-04	0.111		2006-12-04	0.166		2007-12-04	0.161		2008-12-03	0.016		2009-12-04	0.132		2010-12-04	0.073		2011-12-04	0.077		2012-12-03	0.004		2013-12-04	0.02		2014-12-04	0.164		2015-12-04	0.072		2016-12-12	0.038
			2001-12-22	0.076		2002-12-14	0.278		2003-12-05	0.014		2004-12-04	0.054		2005-12-05	0.077		2006-12-05	0.275		2007-12-05	0.077		2008-12-04	0.003		2009-12-05	0.063		2010-12-05	0.079		2011-12-05	0.304		2012-12-04	0.041		2013-12-05	0.089		2014-12-05	0.027		2015-12-05	0.401		2016-12-13	0.145
			2001-12-23	0.186		2002-12-15	0.177		2003-12-06	0.108		2004-12-05	0.059		2005-12-06	0.13		2006-12-06	0.136		2007-12-06	0.07		2008-12-05	0.09		2009-12-06	0.215		2010-12-06	0.115		2011-12-06	0.133		2012-12-05	0.085		2013-12-06	0.247		2014-12-06	0.171		2015-12-06	0.265		2016-12-14	0.193
			2001-12-24	0.085		2002-12-16	0.191		2003-12-07	0.011		2004-12-06	0.086		2005-12-07	0.044		2006-12-07	0.248		2007-12-07	0.035		2008-12-06	0.06		2009-12-07	0.104		2010-12-07	0.237		2011-12-07	0.254		2012-12-06	0.015		2013-12-07	0.132		2014-12-07	0.108		2015-12-07	0.376		2016-12-15	0.098
			2001-12-25	0.135		2002-12-17	0.138		2003-12-08	0.012		2004-12-07	0.033		2005-12-08	0.013		2006-12-08	0.117		2007-12-08	0.321		2008-12-07	-0.012		2009-12-08	0.128		2010-12-08	0.085		2011-12-08	0.151		2012-12-07	-0.002		2013-12-08	0.085		2014-12-08	0.154		2015-12-08	0.041		2016-12-16	0.253
			2001-12-26	0.067		2002-12-18	0.097		2003-12-09	0.037		2004-12-08	0.212		2005-12-09	0.207		2006-12-09	0.197		2007-12-09	0.157		2008-12-08	0.054		2009-12-09	0.097		2010-12-09	0.058		2011-12-09	0.172		2012-12-08	-0.001		2013-12-09	0.105		2014-12-09	0.208		2015-12-09	0.275		2016-12-17	0.082
			2001-12-27	0.109		2002-12-19	0.238		2003-12-10	0.028		2004-12-09	0.043		2005-12-10	0.051		2006-12-10	0.13		2007-12-10	0.304		2008-12-09	0.015		2009-12-10	-0.003		2010-12-10	0.037		2011-12-10	0.287		2012-12-09	0		2013-12-10	0.165		2014-12-10	0.044		2015-12-10	0.153		2016-12-18	0.007
			2001-12-28	0.099		2002-12-20	0.062		2003-12-11	0.081		2004-12-10	0.013		2005-12-11	0.157		2006-12-11	0.005		2007-12-11	0.139		2008-12-10	0.139		2009-12-11	0.065		2010-12-11	0.004		2011-12-11	0.106		2012-12-10	0.066		2013-12-11	0.093		2014-12-11	0.146		2015-12-11	0		2016-12-19	0.085
			2001-12-29	0.079		2002-12-21	0.197		2003-12-12	0.007		2004-12-11	0.067		2005-12-12	0.033		2006-12-12	0.133		2007-12-12	0.238		2008-12-11	0.03		2009-12-12	0.055		2010-12-12	0.007		2011-12-12	0.301		2012-12-11	0.05		2013-12-12	0.01		2014-12-12	0.054		2015-12-12	0.177		2016-12-20	-0.007
			2001-12-30	0.229		2002-12-22	0.158		2003-12-13	0.075		2004-12-12	0.036		2005-12-13	0.106		2006-12-13	0.088		2007-12-13	0.035		2008-12-12	0.096		2009-12-13	0.064		2010-12-13	0.032		2011-12-13	0.115		2012-12-12	0.164		2013-12-13	0.079		2014-12-13	0.081		2015-12-13	0.046		2016-12-21	0.114
			2001-12-31	0.021		2002-12-23	0.127		2003-12-14	0.01		2004-12-13	0.13		2005-12-14	0.053		2006-12-14	0.237		2007-12-14	0.145		2008-12-13	0.023		2009-12-14	0.058		2010-12-14	0.006		2011-12-14	0.22		2012-12-13	0.022		2013-12-14	0.044		2014-12-14	0.077		2015-12-14	0.001		2016-12-22	0.084
						2002-12-24	0.201		2003-12-15	0.075		2004-12-14	0.028		2005-12-15	0.004		2006-12-15	0.101		2007-12-15	0.239		2008-12-14	0.052		2009-12-15	0.101		2010-12-15	0.051		2011-12-15	0.11		2012-12-14	0.127		2013-12-15	0.149		2014-12-15	0.019		2015-12-15	0.044		2016-12-23	0.205
						2002-12-25	0.149		2003-12-16	-0.002		2004-12-15	0.148		2005-12-16	0.07		2006-12-16	0.179		2007-12-16	0.068		2008-12-15	0.032		2009-12-16	0.026		2010-12-16	0.179		2011-12-16	0.116		2012-12-15	0.034		2013-12-16	0.061		2014-12-16	0.069		2015-12-16	0.222		2016-12-24	0.074
						2002-12-26	0.145		2003-12-24	0		2004-12-16	0.044		2005-12-17	0.047		2006-12-17	0.114		2007-12-17	0.198		2008-12-16	-0.007		2009-12-17	0.025		2010-12-17	0.06		2011-12-17	0.151		2012-12-16	0.065		2013-12-17	0.091		2014-12-17	0.066		2015-12-17	0.088		2016-12-25	0.062
						2002-12-27	0.148		2003-12-25	0.017		2004-12-17	0.108		2005-12-18	0.111		2006-12-18	0.106		2007-12-18	0.109		2008-12-17	0.103		2009-12-18	-0.006		2010-12-18	0.084		2011-12-18	0.099		2012-12-17	0.061		2013-12-18	0.082		2014-12-18	0.04		2015-12-18	0.157		2016-12-26	0.087
						2002-12-28	0.242		2003-12-26	0.006		2004-12-18	0.046		2005-12-19	0.046		2006-12-19	0.142		2007-12-19	0.146		2008-12-18	0.021		2009-12-19	0.026		2010-12-19	0.046		2011-12-19	0.234		2012-12-18	0.041		2013-12-19	0.128		2014-12-19	0.038		2015-12-19	0.131		2016-12-27	0.157
						2002-12-29	0.152		2003-12-27	0.037		2004-12-19	0.013		2005-12-20	0.102		2006-12-20	0.066		2007-12-20	0.122		2008-12-19	0.066		2009-12-20	0.149		2010-12-20	0.027		2011-12-20	0.103		2012-12-19	0.103		2013-12-20	0.092		2014-12-20	0.154		2015-12-20	0.086		2016-12-28	0.037
						2002-12-30	0.241		2003-12-28	-0.004		2004-12-20	0.064		2005-12-21	0.058		2006-12-21	0.072		2007-12-21	0.096		2008-12-20	0.022		2009-12-21	0.036		2010-12-21	0.067		2011-12-21	0.093		2012-12-20	0.036		2013-12-21	0.069		2014-12-21	0.052		2015-12-21	0.096		2016-12-29	0.116
						2002-12-31	0.182		2003-12-29	0.1		2004-12-21	0.039		2005-12-22	0.035		2006-12-22	0.075		2007-12-22	0.159		2008-12-23	0		2009-12-22	0.114		2010-12-22	0.003		2011-12-22	0.093		2012-12-21	0.1		2013-12-22	0.139		2014-12-22	0.1		2015-12-22	0.042		2016-12-30	0.214
									2003-12-30	-0.016		2004-12-22	0.13		2005-12-23	0.075		2006-12-23	0.143		2007-12-23	0.081		2008-12-24	0.003		2009-12-23	0.07		2010-12-23	0.049		2011-12-23	0.062		2012-12-22	0.044		2013-12-23	0.069		2014-12-23	0.069		2015-12-23	0.121		2016-12-31	0.065
									2003-12-31	0.059		2004-12-23	0.028		2005-12-24	0.027		2006-12-24	0.077		2007-12-24	0.198		2008-12-25	0.016		2009-12-24	0.037		2010-12-24	0.031		2011-12-24	0.074		2012-12-23	0.089		2013-12-24	0.035		2014-12-24	0.059		2015-12-24	0.096
												2004-12-24	0.12		2005-12-25	0.157		2006-12-25	0.021		2007-12-25	0.072		2008-12-26	0.105		2009-12-25	0		2010-12-25	0.001		2011-12-25	0.075		2012-12-24	0.006		2013-12-25	0.076		2014-12-25	0.135		2015-12-25	0.135
												2004-12-25	0.045		2005-12-26	0.045		2006-12-26	0.088		2007-12-26	0.025		2008-12-27	0.023		2009-12-26	0.019		2010-12-26	0.011		2011-12-26	0.221		2012-12-25	0.05		2013-12-26	0.159		2014-12-26	0.062		2015-12-26	0.108
												2004-12-26	0.069		2005-12-27	0.142		2006-12-27	0.04		2007-12-27	0.092		2008-12-28	0.075		2009-12-27	0.048		2010-12-27	0.01		2011-12-27	0.037		2012-12-26	0.072		2013-12-27	0.079		2014-12-27	0.136		2015-12-27	0.109
												2004-12-27	0.067		2005-12-28	0.06		2006-12-28	0.195		2007-12-28	0.011		2008-12-29	0.024		2009-12-28	0.028		2010-12-28	0.005		2011-12-28	0.22		2012-12-27	0.039		2013-12-28	0.11		2014-12-28	0.052		2015-12-28	0.206
												2004-12-28	0.03		2005-12-29	0.057		2006-12-29	0.071		2007-12-29	0.022		2008-12-30	0.011		2009-12-29	0.11		2010-12-29	-0.001		2011-12-29	0.096		2012-12-28	0.167		2013-12-29	0.082		2014-12-29	0.063		2015-12-29	0.099
												2004-12-29	0.065		2005-12-30	0.071		2006-12-30	0.126		2007-12-30	-0.002		2008-12-31	0.05		2009-12-30	0.03		2010-12-30	0.01		2011-12-30	0.169		2012-12-29	0.003		2013-12-30	0.026		2014-12-30	0.049		2015-12-30	0.258
												2004-12-30	0.031		2005-12-31	0.052		2006-12-31	0.068		2007-12-31	0.203					2009-12-31	0.078		2010-12-31	0.023		2011-12-31	0.106		2012-12-30	0.059		2013-12-31	0.014		2014-12-31	0.11		2015-12-31	0.049
												2004-12-31	0.134																							2012-12-31	0.031

## Sheet: North
2000year			2001year			2002year			2003year			2004year			2005year			2006year			2007year			2008year			2009year			2010year			2011year			2012year			2013year			2014year			2015year			2016year
Date	NDVI		Date	NDVI		Date	NDVI		Date	NDVI		Date	NDVI		Date	NDVI		Date	NDVI		Date	NDVI		Date	NDVI		Date	NDVI		Date	NDVI		Date	NDVI		Date	NDVI		Date	NDVI		Date	NDVI		Date	NDVI		Date	NDVI
2000-02-24	0		2001-01-01	0.028		2002-01-01	0.25		2003-01-01	0.195		2004-01-01	0.008		2005-01-01	0.03		2006-01-01	0.019		2007-01-01	0.174		2008-01-01	0.095		2009-01-01	0.016		2010-01-01	0.011		2011-01-01	0.114		2012-01-01	0.112		2013-01-01	0.018		2014-01-01	0.038		2015-01-01	0.085		2016-01-01	0.08
2000-02-25	0.055		2001-01-02	0.034		2002-01-02	0.081		2003-01-02	0.352		2004-01-02	0.011		2005-01-02	0.054		2006-01-02	0.015		2007-01-02	0.089		2008-01-02	0.261		2009-01-02	0.138		2010-01-02	0.033		2011-01-02	0.032		2012-01-02	0.139		2013-01-02	0.063		2014-01-02	0.191		2015-01-02	0.067		2016-01-02	0.057
2000-02-26	0.016		2001-01-03	0		2002-01-03	0.096		2003-01-03	0.127		2004-01-03	0.02		2005-01-03	0.027		2006-01-03	0.144		2007-01-03	0.107		2008-01-03	0.103		2009-01-03	0.015		2010-01-03	0.03		2011-01-03	0.111		2012-01-03	0.059		2013-01-03	0.063		2014-01-03	0.069		2015-01-03	0.263		2016-01-03	0.195
2000-02-27	0.132		2001-01-04	0.007		2002-01-04	0.031		2003-01-04	0.358		2004-01-04	-0.003		2005-01-04	0.107		2006-01-04	0.026		2007-01-04	0.127		2008-01-04	0.204		2009-01-04	0.028		2010-01-04	0.014		2011-01-04	0.039		2012-01-04	0.217		2013-01-04	0.086		2014-01-04	0.183		2015-01-04	0.021		2016-01-04	0.099
2000-02-28	0		2001-01-05	0.018		2002-01-05	0.054		2003-01-05	0.15		2004-01-05	0.099		2005-01-05	0.069		2006-01-05	0.119		2007-01-05	0.006		2008-01-05	0.095		2009-01-05	0.015		2010-01-05	-0.002		2011-01-05	0.061		2012-01-05	0.077		2013-01-05	0.041		2014-01-05	0.089		2015-01-05	0.051		2016-01-05	0.031
2000-02-29	0.091		2001-01-06	0.027		2002-01-06	0.007		2003-01-06	0.338		2004-01-06	-0.005		2005-01-06	0.049		2006-01-06	0.051		2007-01-06	0.237		2008-01-06	0.203		2009-01-06	0.043		2010-01-06	0.003		2011-01-06	0.002		2012-01-06	0.27		2013-01-06	0.191		2014-01-06	0.02		2015-01-06	0.053		2016-01-06	0.296
2000-03-01	0.034		2001-01-07	-0.002		2002-01-07	0		2003-01-07	0.181		2004-01-07	0.027		2005-01-07	0.025		2006-01-07	0.093		2007-01-07	0.063		2008-01-07	0.182		2009-01-07	0.028		2010-01-07	0.044		2011-01-07	0.013		2012-01-07	0.112		2013-01-07	0.039		2014-01-07	0.101		2015-01-07	0.192		2016-01-07	0.096
2000-03-02	0.014		2001-01-08	-0.009		2002-01-08	0.135		2003-01-08	0.182		2004-01-08	0.004		2005-01-08	0.041		2006-01-08	0.068		2007-01-08	0.183		2008-01-08	0.151		2009-01-08	0.025		2010-01-08	0.023		2011-01-08	0.16		2012-01-08	0.218		2013-01-08	0.142		2014-01-08	0.101		2015-01-08	0.086		2016-01-08	0.27
2000-03-03	0.045		2001-01-09	0.036		2002-01-09	0.025		2003-01-09	0.287		2004-01-09	0		2005-01-09	0.163		2006-01-09	0.061		2007-01-09	0.087		2008-01-09	0.245		2009-01-09	0.11		2010-01-09	0.071		2011-01-09	0.016		2012-01-09	0.071		2013-01-09	0.054		2014-01-09	0.26		2015-01-09	0.13		2016-01-09	0.097
2000-03-04	0.013		2001-01-10	0.02		2002-01-10	0.147		2003-01-10	0.071		2004-01-10	0.018		2005-01-10	0.043		2006-01-10	0.19		2007-01-10	0.175		2008-01-10	0.13		2009-01-10	0.013		2010-01-10	0.048		2011-01-10	0.127		2012-01-10	0.166		2013-01-10	0.089		2014-01-10	0.09		2015-01-10	0.202		2016-01-10	0.061
2000-03-05	-0.005		2001-01-11	0.03		2002-01-11	0.009		2003-01-11	0.295		2004-01-11	0.027		2005-01-11	0.018		2006-01-11	0.051		2007-01-11	0.11		2008-01-11	0.276		2009-01-11	0.123		2010-01-11	0.048		2011-01-11	0.04		2012-01-11	0.048		2013-01-11	0.072		2014-01-11	0.098		2015-01-11	0.095		2016-01-11	0.112
2000-03-06	0.015		2001-01-12	0.067		2002-01-12	0.102		2003-01-12	0.053		2004-01-12	0.089		2005-01-12	0.032		2006-01-12	0.111		2007-01-12	0.123		2008-01-12	0.093		2009-01-12	0.006		2010-01-12	0.114		2011-01-12	0.108		2012-01-12	0.146		2013-01-12	0.056		2014-01-12	0.092		2015-01-12	0.147		2016-01-12	0.005
2000-03-07	0.121		2001-01-13	0.025		2002-01-13	0.044		2003-01-13	0.292		2004-01-13	-0.007		2005-01-13	0.064		2006-01-13	0.05		2007-01-13	0.236		2008-01-13	0.04		2009-01-13	0.09		2010-01-13	0.033		2011-01-13	0.06		2012-01-13	0.273		2013-01-13	0.183		2014-01-13	0.171		2015-01-13	0.098		2016-01-13	0.245
2000-03-08	0.039		2001-01-14	0.116		2002-01-14	-0.008		2003-01-14	0.203		2004-01-14	0.1		2005-01-14	0.14		2006-01-14	0.119		2007-01-14	0.073		2008-01-14	0.067		2009-01-14	0.048		2010-01-14	0.153		2011-01-14	0.064		2012-01-14	0.158		2013-01-14	0.045		2014-01-14	0.054		2015-01-14	0.198		2016-01-14	0.107
2000-03-09	0.05		2001-01-15	0.038		2002-01-15	0.125		2003-01-15	0.147		2004-01-15	0		2005-01-15	0.048		2006-01-15	-0.004		2007-01-15	0.22		2008-01-15	0.164		2009-01-15	0.056		2010-01-15	0.038		2011-01-15	0.125		2012-01-15	0.259		2013-01-15	0.141		2014-01-15	0.108		2015-01-15	0.123		2016-01-15	0.068
2000-03-10	0.04		2001-01-16	0.072		2002-01-16	0.044		2003-01-16	0.15		2004-01-16	0.057		2005-01-16	0.151		2006-01-16	0.095		2007-01-16	0.1		2008-01-16	0.314		2009-01-16	0.066		2010-01-16	0.114		2011-01-16	0.013		2012-01-16	0.167		2013-01-16	0.057		2014-01-16	0.27		2015-01-16	0.071		2016-01-16	0.14
2000-03-11	0.02		2001-01-17	0.072		2002-01-17	0.168		2003-01-17	0.16		2004-01-17	0.014		2005-01-17	0.005		2006-01-17	0.182		2007-01-17	0.198		2008-01-17	0.171		2009-01-17	0.025		2010-01-17	0.062		2011-01-17	0.085		2012-01-17	0.194		2013-01-17	0.083		2014-01-17	0.058		2015-01-17	0.104		2016-01-17	0.022
2000-03-12	0.055		2001-01-18	0.036		2002-01-18	0.062		2003-01-18	0.24		2004-01-18	-0.001		2005-01-18	0.08		2006-01-18	0.061		2007-01-18	0.171		2008-01-18	0.291		2009-01-18	0.046		2010-01-18	0.078		2011-01-18	0.051		2012-01-18	0.126		2013-01-18	0.039		2014-01-18	0.227		2015-01-18	0.108		2016-01-18	0.081
2000-03-13	0.029		2001-01-19	0.01		2002-01-19	0.101		2003-01-19	0.178		2004-01-19	0.011		2005-01-19	0.062		2006-01-19	0.175		2007-01-19	0.141		2008-01-19	0.161		2009-01-19	0.01		2010-01-19	0.008		2011-01-19	0.12		2012-01-19	0.054		2013-01-19	0.057		2014-01-19	0.111		2015-01-19	0.261		2016-01-19	0.116
2000-03-14	0.063		2001-01-20	0.031		2002-01-20	0.011		2003-01-20	0.312		2004-01-20	0.005		2005-01-20	0.081		2006-01-20	0.068		2007-01-20	0.222		2008-01-20	0.253		2009-01-20	0.112		2010-01-20	0.036		2011-01-20	0.074		2012-01-20	0.143		2013-01-20	0.16		2014-01-20	0.117		2015-01-20	0.076		2016-01-20	0.162
2000-03-15	0.024		2001-01-21	0.116		2002-01-21	0.04		2003-01-21	0.148		2004-01-21	0.034		2005-01-21	0.125		2006-01-21	0.157		2007-01-21	0.081		2008-01-21	0.219		2009-01-21	-0.001		2010-01-21	0.183		2011-01-21	0.026		2012-01-21	0.024		2013-01-21	0.045		2014-01-21	0.148		2015-01-21	0.183		2016-01-21	0.154
2000-03-16	0.062		2001-01-22	0.025		2002-01-22	0.164		2003-01-22	0.278		2004-01-22	0.01		2005-01-22	0.02		2006-01-22	0.089		2007-01-22	0.226		2008-01-22	0.187		2009-01-22	0.085		2010-01-22	0.039		2011-01-22	0.006		2012-01-22	0.139		2013-01-22	0.126		2014-01-22	0.123		2015-01-22	0.124		2016-01-22	0.074
2000-03-17	0		2001-01-23	0.083		2002-01-23	0.057		2003-01-23	0.24		2004-01-23	0.068		2005-01-23	0.062		2006-01-23	0.095		2007-01-23	0.098		2008-01-23	0.123		2009-01-23	0.053		2010-01-23	0.146		2011-01-23	0.03		2012-01-23	0.146		2013-01-23	0.034		2014-01-23	0.02		2015-01-23	0.034		2016-01-23	0.125
2000-03-18	0.03		2001-01-24	0.041		2002-01-24	0.183		2003-01-24	0.251		2004-01-24	0.026		2005-01-24	0.055		2006-01-24	0.055		2007-01-24	0.189		2008-01-24	0.157		2009-01-24	-0.006		2010-01-24	0.001		2011-01-24	0.019		2012-01-24	0.191		2013-01-24	0.009		2014-01-24	0.102		2015-01-24	0.169		2016-01-24	0.278
2000-03-19	0.036		2001-01-25	0.059		2002-01-25	0.037		2003-01-25	0.287		2004-01-25	0.056		2005-01-25	0.168		2006-01-25	0.061		2007-01-25	0.147		2008-01-25	0.255		2009-01-25	0.02		2010-01-25	0.117		2011-01-25	0.044		2012-01-25	0.183		2013-01-25	0.092		2014-01-25	0.253		2015-01-25	0.074		2016-01-25	0.072
2000-03-20	0.018		2001-01-26	0		2002-01-26	0.09		2003-01-26	0.061		2004-01-26	0.044		2005-01-26	0.034		2006-01-26	0.062		2007-01-26	0.151		2008-01-26	0.166		2009-01-26	0.033		2010-01-26	0.003		2011-01-26	0.157		2012-01-26	0.146		2013-01-26	0.064		2014-01-26	0.079		2015-01-26	0.237		2016-01-26	0.019
2000-03-21	0.044		2001-01-27	0.04		2002-01-27	0.084		2003-01-27	0.262		2004-01-27	0.024		2005-01-27	0.109		2006-01-27	0.049		2007-01-27	0.19		2008-01-27	0.256		2009-01-27	0.129		2010-01-27	0.01		2011-01-27	0.054		2012-01-27	0.244		2013-01-27	0.049		2014-01-27	0.026		2015-01-27	0.105		2016-01-27	0.058
2000-03-22	-0.007		2001-01-28	0.124		2002-01-28	0.075		2003-01-28	0.182		2004-01-28	0.014		2005-01-28	0.097		2006-01-28	0.005		2007-01-28	0.059		2008-01-28	0.203		2009-01-28	0.039		2010-01-28	0.054		2011-01-28	0.105		2012-01-28	0.129		2013-01-28	0.006		2014-01-28	0.139		2015-01-28	0.263		2016-01-28	0.183
2000-03-23	0.01		2001-01-29	0.031		2002-01-29	0.039		2003-01-29	0.286		2004-01-29	0.011		2005-01-29	0.059		2006-01-29	0.039		2007-01-29	0.001		2008-01-29	0.144		2009-01-29	0.113		2010-01-29	0.033		2011-01-29	0.104		2012-01-29	0.22		2013-01-29	0.194		2014-01-29	0.14		2015-01-29	0.107		2016-01-29	0.288
2000-03-24	0.029		2001-01-30	0.13		2002-01-30	0.073		2003-01-30	0.222		2004-01-30	0.102		2005-01-30	0.023		2006-01-30	0.136		2007-01-30	0.031		2008-01-30	0.178		2009-01-30	0.059		2010-01-30	0.188		2011-01-30	0.061		2012-01-30	0.15		2013-01-30	0.024		2014-01-30	0.146		2015-01-30	0.209		2016-01-30	0.143
2000-03-25	0.026		2001-01-31	0.038		2002-01-31	0.202		2003-01-31	0.248		2004-01-31	0.013		2005-01-31	0.019		2006-01-31	0.115		2007-01-31	0.226		2008-01-31	0.164		2009-01-31	0.053		2010-01-31	0.053		2011-01-31	0.148		2012-01-31	0.15		2013-01-31	0.158		2014-01-31	0.114		2015-01-31	0.138		2016-01-31	0.318
2000-03-26	0.026		2001-02-01	0.075		2002-02-01	0.057		2003-02-01	0		2004-02-01	0.014		2005-02-01	0.072		2006-02-01	0.083		2007-02-01	0.11		2008-02-01	0.191		2009-02-01	0.065		2010-02-01	0.008		2011-02-01	0.052		2012-02-01	0.183		2013-02-01	0.03		2014-02-01	0.226		2015-02-01	0.146		2016-02-01	0.147
2000-03-27	0.003		2001-02-02	0.061		2002-02-02	0.15		2003-02-02	0.205		2004-02-02	0.002		2005-02-02	0.063		2006-02-02	0.028		2007-02-02	0.004		2008-02-02	0.148		2009-02-02	0.034		2010-02-02	0.01		2011-02-02	0.161		2012-02-02	0.169		2013-02-02	0.108		2014-02-02	0.031		2015-02-02	0.166		2016-02-02	0.267
2000-03-28	0.051		2001-02-03	0.056		2002-02-03	0.068		2003-02-03	0.289		2004-02-03	-0.003		2005-02-03	0.134		2006-02-03	0.065		2007-02-03	0.109		2008-02-03	0.257		2009-02-03	0.12		2010-02-03	0.066		2011-02-03	0.047		2012-02-03	0.216		2013-02-03	0.095		2014-02-03	0.232		2015-02-03	0.083		2016-02-03	0.181
2000-03-29	-0.002		2001-02-04	0.134		2002-02-04	0.064		2003-02-04	0.193		2004-02-04	0.018		2005-02-04	0.074		2006-02-04	0.19		2007-02-04	0.006		2008-02-04	0.171		2009-02-04	0.007		2010-02-04	0.047		2011-02-04	0.117		2012-02-04	0.093		2013-02-04	0.065		2014-02-04	0.111		2015-02-04	0.259		2016-02-04	0.182
2000-03-30	0.006		2001-02-05	0.035		2002-02-05	0.063		2003-02-05	0.05		2004-02-05	0.022		2005-02-05	0.033		2006-02-05	0.063		2007-02-05	0.128		2008-02-05	0.21		2009-02-05	0.117		2010-02-05	0.027		2011-02-05	-0.003		2012-02-05	0.209		2013-02-05	0.138		2014-02-05	0.177		2015-02-05	0.09		2016-02-05	0.166
2000-03-31	0.024		2001-02-06	0.136		2002-02-06	0.025		2003-02-06	0.114		2004-02-06	0.125		2005-02-06	0.105		2006-02-06	0.136		2007-02-06	0.087		2008-02-06	0.206		2009-02-06	0.037		2010-02-06	0.172		2011-02-06	0.075		2012-02-06	0.101		2013-02-06	0.037		2014-02-06	0.138		2015-02-06	0.058		2016-02-06	0.155
2000-04-01	0.052		2001-02-07	0.044		2002-02-07	0.1		2003-02-07	0.164		2004-02-07	0.006		2005-02-07	0.045		2006-02-07	0.086		2007-02-07	0.207		2008-02-07	0.169		2009-02-07	0.082		2010-02-07	0.014		2011-02-07	0.114		2012-02-07	0.229		2013-02-07	0.179		2014-02-07	0.118		2015-02-07	0.03		2016-02-07	0.097
2000-04-02	0.014		2001-02-08	0.097		2002-02-08	0.06		2003-02-08	0.222		2004-02-08	0.097		2005-02-08	0.155		2006-02-08	0.082		2007-02-08	0.085		2008-02-08	0.261		2009-02-08	0.009		2010-02-08	0.03		2011-02-08	0.057		2012-02-08	0.065		2013-02-08	0.046		2014-02-08	0.205		2015-02-08	0.194		2016-02-08	0.128
2000-04-03	0.007		2001-02-09	0.014		2002-02-09	0.176		2003-02-09	0.208		2004-02-09	0.008		2005-02-09	0.031		2006-02-09	0.055		2007-02-09	0.04		2008-02-09	0.14		2009-02-09	0.05		2010-02-09	0.045		2011-02-09	0.171		2012-02-09	0.092		2013-02-09	0.064		2014-02-09	0.083		2015-02-09	0.161		2016-02-09	0.281
2000-04-04	0.021		2001-02-10	0.039		2002-02-10	0.063		2003-02-10	0.167		2004-02-10	0.026		2005-02-10	0.157		2006-02-10	0.074		2007-02-10	0.102		2008-02-10	0.042		2009-02-10	0.084		2010-02-10	0.057		2011-02-10	0.019		2012-02-10	0.186		2013-02-10	0.079		2014-02-10	0.207		2015-02-10	0.139		2016-02-10	0.121
2000-04-05	0.028		2001-02-11	0.059		2002-02-11	0.114		2003-02-11	0.205		2004-02-11	0.047		2005-02-11	0.068		2006-02-11	0.177		2007-02-11	0.14		2008-02-11	0.071		2009-02-11	0.03		2010-02-11	0.088		2011-02-11	0.148		2012-02-11	0.129		2013-02-11	0.072		2014-02-11	0.081		2015-02-11	0.17		2016-02-11	0.017
2000-04-06	0.033		2001-02-12	0.033		2002-02-12	0.079		2003-02-12	0.265		2004-02-12	0.014		2005-02-12	0.1		2006-02-12	-0.003		2007-02-12	0.04		2008-02-12	0.231		2009-02-12	-0.007		2010-02-12	0.056		2011-02-12	0.064		2012-02-12	0.23		2013-02-12	0.019		2014-02-12	0.163		2015-02-12	0.058		2016-02-12	0.16
2000-04-07	0.006		2001-02-13	0.117		2002-02-13	0.067		2003-02-13	0.196		2004-02-13	0.016		2005-02-13	0.069		2006-02-13	0.083		2007-02-13	0.059		2008-02-13	0.183		2009-02-13	0.036		2010-02-13	0.113		2011-02-13	0.092		2012-02-13	0.052		2013-02-13	0.025		2014-02-13	0.114		2015-02-13	0.222		2016-02-13	0.175
2000-04-08	-0.002		2001-02-14	0.027		2002-02-14	0.103		2003-02-14	0.238		2004-02-14	0.005		2005-02-14	0.057		2006-02-14	0.033		2007-02-14	0.177		2008-02-14	0.197		2009-02-14	-0.003		2010-02-14	0.041		2011-02-14	0.015		2012-02-14	0.147		2013-02-14	0.164		2014-02-14	0.111		2015-02-14	0.099		2016-02-14	0.265
2000-04-09	0.009		2001-02-15	0.011		2002-02-15	0.018		2003-02-15	0.231		2004-02-15	0.106		2005-02-15	0.13		2006-02-15	0.103		2007-02-15	0.078		2008-02-15	0.209		2009-02-15	0.011		2010-02-15	0.119		2011-02-15	0.066		2012-02-15	0.116		2013-02-15	0.052		2014-02-15	0.124		2015-02-15	0.058		2016-02-15	0.042
2000-04-10	0.024		2001-02-16	0.017		2002-02-16	0.005		2003-02-16	0.229		2004-02-16	0.005		2005-02-16	0.043		2006-02-16	0.054		2007-02-16	0.07		2008-02-16	0.157		2009-02-16	0.043		2010-02-16	0.042		2011-02-16	0.133		2012-02-16	0.125		2013-02-16	0.08		2014-02-16	0.086		2015-02-16	0.08		2016-02-16	0.212
2000-04-11	0.033		2001-02-17	0.058		2002-02-17	0.064		2003-02-17	0.244		2004-02-17	0.036		2005-02-17	0.118		2006-02-17	0.032		2007-02-17	0.098		2008-02-17	0.238		2009-02-17	0.069		2010-02-17	0.065		2011-02-17	0.047		2012-02-17	0.136		2013-02-17	0.011		2014-02-17	0.216		2015-02-17	0.046		2016-02-17	0.129
2000-04-12	0.022		2001-02-18	0.06		2002-02-18	0.145		2003-02-18	0.089		2004-02-18	0		2005-02-18	0.04		2006-02-18	0.149		2007-02-18	0.124		2008-02-18	0.145		2009-02-18	0.032		2010-02-18	0.026		2011-02-18	0.114		2012-02-18	0.137		2013-02-18	0.025		2014-02-18	0.083		2015-02-18	0.164		2016-02-18	0.188
2000-04-13	0.015		2001-02-19	0.034		2002-02-19	0.058		2003-02-19	0.268		2004-02-19	0		2005-02-19	0.023		2006-02-19	0.029		2007-02-19	0.116		2008-02-19	0.08		2009-02-19	0.103		2010-02-19	0.063		2011-02-19	0.049		2012-02-19	0.015		2013-02-19	0.032		2014-02-19	0.189		2015-02-19	0.07		2016-02-28	0
2000-04-14	0.013		2001-02-20	-0.004		2002-02-20	0.084		2003-02-20	0.079		2004-02-20	0.031		2005-02-20	0.065		2006-02-20	0.144		2007-02-20	0.028		2008-02-20	0.179		2009-02-20	0.029		2010-02-20	0.061		2011-02-20	0.079		2012-02-20	0.12		2013-02-20	0.062		2014-02-20	0.093		2015-02-20	0.207		2016-02-29	0.102
2000-04-15	0.009		2001-02-21	0.006		2002-02-21	0.032		2003-02-21	0.215		2004-02-21	0.021		2005-02-21	0.07		2006-02-21	0.005		2007-02-21	0.021		2008-02-21	0.042		2009-02-21	0.019		2010-02-21	0.038		2011-02-21	0.059		2012-02-21	0.22		2013-02-21	0.131		2014-02-21	0.119		2015-02-21	0.01		2016-03-01	0.08
2000-04-16	0.013		2001-02-22	0.125		2002-02-22	0.038		2003-02-22	0.206		2004-02-22	0.094		2005-02-22	0.074		2006-02-22	0.082		2007-02-22	0.081		2008-02-22	0.053		2009-02-22	0.04		2010-02-22	0.14		2011-02-22	0.042		2012-02-22	0.113		2013-02-22	0.046		2014-02-22	0.12		2015-02-22	0.021		2016-03-02	0.104
2000-04-17	0.025		2001-02-23	0.039		2002-02-23	0.119		2003-02-23	0.223		2004-02-23	0.007		2005-02-23	0.055		2006-02-23	0.036		2007-02-23	0.196		2008-02-23	0.158		2009-02-23	0.049		2010-02-23	0.036		2011-02-23	0.008		2012-02-23	0.164		2013-02-23	0.139		2014-02-23	0.086		2015-02-23	0.089		2016-03-03	0.239
2000-04-18	0.023		2001-02-24	0.056		2002-02-24	0.047		2003-02-24	0.205		2004-02-24	0.09		2005-02-24	0.104		2006-02-24	0.054		2007-02-24	0.079		2008-02-24	0.191		2009-02-24	0.051		2010-02-24	0.073		2011-02-24	0.022		2012-02-24	0.124		2013-02-24	0.047		2014-02-24	0.133		2015-02-24	0.055		2016-03-04	0.126
2000-04-19	0.015		2001-02-25	0.044		2002-02-25	0.112		2003-02-25	0.214		2004-02-25	0.02		2005-02-25	0.043		2006-02-25	0.102		2007-02-25	-0.002		2008-02-25	0.113		2009-02-25	0.032		2010-02-25	0.059		2011-02-25	0.121		2012-02-25	0.134		2013-02-25	0.074		2014-02-25	0.062		2015-02-25	0.019		2016-03-05	0.027
2000-04-20	0.072		2001-02-26	0.032		2002-02-26	0.008		2003-02-26	0.249		2004-02-26	0.032		2005-02-26	0.105		2006-02-26	0.039		2007-02-26	0.113		2008-02-26	0.017		2009-02-26	0.019		2010-02-26	0.076		2011-02-26	0.047		2012-02-26	0.167		2013-02-26	0.028		2014-02-26	0.005		2015-02-26	0.082		2016-03-06	0.027
2000-04-21	0.003		2001-02-27	0.025		2002-02-27	0.095		2003-02-27	0.128		2004-02-27	0.004		2005-02-27	0.052		2006-02-27	0.127		2007-02-27	0.092		2008-02-27	0.14		2009-02-27	0.027		2010-02-27	0.075		2011-02-27	0.108		2012-02-27	0.066		2013-02-27	0.021		2014-02-27	0.086		2015-02-27	0.172		2016-03-07	0.035
2000-04-22	0.003		2001-02-28	0.031		2002-02-28	0.055		2003-02-28	0.004		2004-02-28	0.01		2005-02-28	0.06		2006-02-28	0.041		2007-02-28	0.123		2008-02-28	0.102		2009-02-28	0.077		2010-02-28	0.044		2011-02-28	0.058		2012-02-28	0.137		2013-02-28	0.052		2014-02-28	0.159		2015-02-28	0.046		2016-03-08	0.003
2000-04-23	0.006		2001-03-01	0.111		2002-03-01	0.085		2003-03-01	0.072		2004-02-29	0.08		2005-03-01	0.066		2006-03-01	0.092		2007-03-01	0.001		2008-02-29	0.163		2009-03-01	0.03		2010-03-01	0.088		2011-03-01	0.068		2012-02-29	0.057		2013-03-01	0.047		2014-03-01	0.108		2015-03-01	0.155		2016-03-09	0.053
2000-04-24	0.008		2001-03-02	0.007		2002-03-02	0.102		2003-03-02	0.023		2004-03-01	0.02		2005-03-02	0.04		2006-03-02	0.048		2007-03-02	0.14		2008-03-01	0.148		2009-03-02	0.036		2010-03-02	0.014		2011-03-02	0.078		2012-03-01	0.159		2013-03-02	0.121		2014-03-02	0.102		2015-03-02	0.064		2016-03-10	0.151
2000-04-25	0.016		2001-03-03	0.007		2002-03-03	0.054		2003-03-03	0.182		2004-03-02	0.084		2005-03-03	0.095		2006-03-03	0.032		2007-03-03	0.064		2008-03-02	0.2		2009-03-03	0.04		2010-03-03	0.103		2011-03-03	0.05		2012-03-02	0.109		2013-03-03	0.038		2014-03-03	0.131		2015-03-03	0.141		2016-03-11	0.059
2000-04-26	0		2001-03-04	0.047		2002-03-04	0.067		2003-03-04	0.192		2004-03-03	0.018		2005-03-04	0.002		2006-03-04	0.073		2007-03-04	0.09		2008-03-03	0.122		2009-03-04	0.025		2010-03-04	0.012		2011-03-04	0.098		2012-03-03	0.141		2013-03-04	0.05		2014-03-04	0.067		2015-03-04	0.095		2016-03-12	0.042
2000-04-27	0		2001-03-05	0.05		2002-03-05	0.047		2003-03-05	0.209		2004-03-04	0.042		2005-03-05	0.071		2006-03-05	0.046		2007-03-05	0.093		2008-03-04	0.229		2009-03-05	0.002		2010-03-05	0.048		2011-03-05	0.041		2012-03-04	0.133		2013-03-05	0.043		2014-03-05	0.164		2015-03-05	0.04		2016-03-13	0.081
2000-04-28	0		2001-03-06	0.05		2002-03-06	0.107		2003-03-06	0.113		2004-03-05	0.022		2005-03-06	0.034		2006-03-06	0.032		2007-03-06	0.116		2008-03-05	0.131		2009-03-06	0.03		2010-03-06	0.046		2011-03-06	0.102		2012-03-05	0.087		2013-03-06	0.01		2014-03-06	0.049		2015-03-06	0.036		2016-03-14	0.071
2000-04-29	0.118		2001-03-07	0.032		2002-03-07	0.061		2003-03-07	0.239		2004-03-06	0.027		2005-03-07	0.024		2006-03-07	0.032		2007-03-07	0.043		2008-03-06	0.216		2009-03-07	0.082		2010-03-07	0.037		2011-03-07	0.023		2012-03-06	0.127		2013-03-07	0.056		2014-03-07	0.14		2015-03-07	0.035		2016-03-15	0.072
2000-04-30	0.03		2001-03-08	0.071		2002-03-08	0.026		2003-03-08	0.156		2004-03-07	0.041		2005-03-08	0.057		2006-03-08	0.136		2007-03-08	0.07		2008-03-07	0.157		2009-03-08	0.026		2010-03-08	0.063		2011-03-08	0.06		2012-03-07	0.036		2013-03-08	0.052		2014-03-08	0.076		2015-03-08	0.175		2016-03-16	0.053
2000-05-01	0.337		2001-03-09	0.023		2002-03-09	0.074		2003-03-09	0.134		2004-03-08	0.013		2005-03-09	0.059		2006-03-09	0.048		2007-03-09	0.129		2008-03-08	0.178		2009-03-09	0.011		2010-03-09	0.033		2011-03-09	0.03		2012-03-08	0.03		2013-03-09	0.004		2014-03-09	0.098		2015-03-09	0.063		2016-03-17	0.007
2000-05-02	0.29		2001-03-10	0.066		2002-03-10	0.029		2003-03-10	0.117		2004-03-09	0.006		2005-03-10	0.087		2006-03-10	0.03		2007-03-10	0.042		2008-03-09	0.228		2009-03-10	0.037		2010-03-10	0.008		2011-03-10	0.041		2012-03-09	0.09		2013-03-10	0.049		2014-03-10	0.103		2015-03-10	0.135		2016-03-18	0.069
2000-05-03	0.281		2001-03-11	0.026		2002-03-11	0.107		2003-03-11	0.034		2004-03-10	0.013		2005-03-11	0.037		2006-03-11	0.044		2007-03-11	0.139		2008-03-10	0.13		2009-03-11	0.037		2010-03-11	0.027		2011-03-11	0.045		2012-03-10	0.14		2013-03-11	0.032		2014-03-11	0.055		2015-03-11	0.046		2016-03-19	0.162
2000-05-04	0		2001-03-12	-0.005		2002-03-12	0.04		2003-03-12	0.18		2004-03-11	0.012		2005-03-12	0.101		2006-03-12	0.05		2007-03-12	0.063		2008-03-11	0.245		2009-03-12	0		2010-03-12	0.087		2011-03-12	0.035		2012-03-11	0.088		2013-03-12	0.022		2014-03-12	0.14		2015-03-12	0.087		2016-03-20	0.069
2000-05-05	0.451		2001-03-13	0.02		2002-03-13	-0.004		2003-03-13	0.119		2004-03-12	0.03		2005-03-13	0.039		2006-03-13	0.074		2007-03-13	0.083		2008-03-12	0.007		2009-03-13	0.029		2010-03-13	0.041		2011-03-13	0.022		2012-03-12	0.09		2013-03-13	0.086		2014-03-13	0.063		2015-03-13	0.101		2016-03-21	0.052
2000-05-06	0.243		2001-03-14	0.019		2002-03-14	0.056		2003-03-14	0.182		2004-03-13	0.028		2005-03-14	0.049		2006-03-14	0.032		2007-03-14	0.088		2008-03-13	0.281		2009-03-14	0.066		2010-03-14	0.042		2011-03-14	0.039		2012-03-13	0.102		2013-03-14	0.058		2014-03-14	0.06		2015-03-14	0.061		2016-03-22	0.054
2000-05-07	0.067		2001-03-15	0.044		2002-03-15	0.08		2003-03-15	0.159		2004-03-14	0.021		2005-03-15	0.058		2006-03-15	0.08		2007-03-15	0.077		2008-03-14	0.028		2009-03-15	0.015		2010-03-15	0.041		2011-03-15	0.095		2012-03-14	0.073		2013-03-15	0.059		2014-03-15	0.059		2015-03-15	0.066		2016-03-23	0.081
2000-05-08	0.287		2001-03-16	0.026		2002-03-16	0.06		2003-03-16	0.257		2004-03-15	0.011		2005-03-16	0.027		2006-03-16	0.035		2007-03-16	0.105		2008-03-15	0.064		2009-03-16	0.07		2010-03-16	0.034		2011-03-16	0.052		2012-03-15	0.097		2013-03-16	0.004		2014-03-16	0.049		2015-03-16	0.045		2016-03-24	0.118
2000-05-09	0.098		2001-03-17	0.03		2002-03-17	0.05		2003-03-17	0.202		2004-03-16	0.037		2005-03-17	0.046		2006-03-17	0.004		2007-03-17	0.066		2008-03-16	0.231		2009-03-17	0.015		2010-03-17	0.066		2011-03-17	0.028		2012-03-16	0.085		2013-03-17	0.016		2014-03-17	0.055		2015-03-17	0.136		2016-03-25	0.085
2000-05-10	0.214		2001-03-18	0.021		2002-03-18	0.043		2003-03-18	0.254		2004-03-17	0.007		2005-03-18	0.042		2006-03-18	0.04		2007-03-18	0.127		2008-03-17	0.17		2009-03-18	0.038		2010-03-18	0.028		2011-03-18	0.03		2012-03-17	0.139		2013-03-18	0.045		2014-03-18	0.071		2015-03-18	0.051		2016-03-26	0.191
2000-05-11	0.311		2001-03-19	0.003		2002-03-19	0.062		2003-03-19	0.249		2004-03-18	0.044		2005-03-19	0		2006-03-19	0.048		2007-03-19	0.08		2008-03-18	0.234		2009-03-19	0.034		2010-03-19	0.068		2011-03-19	0.049		2012-03-18	0.087		2013-03-19	0.04		2014-03-19	0.05		2015-03-19	0.048		2016-03-27	0.017
2000-05-12	0.003		2001-03-20	0.021		2002-03-28	0		2003-03-20	0.265		2004-03-19	0.011		2005-03-20	0.04		2006-03-20	0.054		2007-03-20	0.103		2008-03-19	0.217		2009-03-20	0.012		2010-03-20	0.03		2011-03-20	0.092		2012-03-19	0.085		2013-03-20	0.079		2014-03-20	0.053		2015-03-20	0.089		2016-03-28	0.041
2000-05-13	0.025		2001-03-21	0.029		2002-03-29	0.067		2003-03-21	0.291		2004-03-20	0.018		2005-03-21	0.061		2006-03-21	0.034		2007-03-21	0.081		2008-03-20	0.102		2009-03-21	0.009		2010-03-21	0.045		2011-03-21	0.035		2012-03-20	0.1		2013-03-21	0.024		2014-03-21	0.147		2015-03-21	0.032		2016-03-29	0.016
2000-05-14	0.126		2001-03-22	0.018		2002-03-30	0.041		2003-03-22	0.301		2004-03-21	0.017		2005-03-22	0.046		2006-03-22	0.004		2007-03-22	0.082		2008-03-21	0.073		2009-03-22	0.017		2010-03-22	0.04		2011-03-22	0.05		2012-03-21	0.026		2013-03-22	0.052		2014-03-22	0.074		2015-03-22	0.115		2016-03-30	0.08
2000-05-15	0.421		2001-03-23	0.032		2002-03-31	0.099		2003-03-23	0.261		2004-03-22	0.014		2005-03-23	0.054		2006-03-23	0.034		2007-03-23	0.091		2008-03-22	0.014		2009-03-23	0.033		2010-03-23	0.015		2011-03-23	0.037		2012-03-22	0.163		2013-03-23	0.054		2014-03-23	0.17		2015-03-23	0.061		2016-03-31	0.176
2000-05-16	0.195		2001-03-24	0.041		2002-04-01	0.132		2003-03-24	0.224		2004-03-23	0.02		2005-03-24	0.051		2006-03-24	0.016		2007-03-24	0.014		2008-03-23	0.03		2009-03-24	0.017		2010-03-24	0.061		2011-03-24	0.048		2012-03-23	0.048		2013-03-24	0.038		2014-03-24	0.12		2015-03-24	0.125		2016-04-01	-0.003
2000-05-17	0.287		2001-03-25	0.013		2002-04-02	0.155		2003-03-25	-0.001		2004-03-24	-0.003		2005-03-25	0.044		2006-03-25	0.042		2007-03-25	0.176		2008-03-24	0.026		2009-03-25	0.016		2010-03-25	0.026		2011-03-25	0.046		2012-03-24	0.179		2013-03-25	0.069		2014-03-25	0.2		2015-03-25	0.052		2016-04-02	0.007
2000-05-18	0.182		2001-03-26	0.018		2002-04-03	0.222		2003-03-26	0.071		2004-03-25	0.03		2005-03-26	0.067		2006-03-26	0.044		2007-03-26	0.102		2008-03-25	0.033		2009-03-26	0.022		2010-03-26	0.065		2011-03-26	0.015		2012-03-25	0.093		2013-03-26	0.029		2014-03-26	0.233		2015-03-26	0.035		2016-04-03	0.043
2000-05-19	0.417		2001-03-27	0.004		2002-04-04	0.094		2003-03-27	0.363		2004-03-26	-0.004		2005-03-27	0.037		2006-03-27	0.047		2007-03-27	0.149		2008-03-26	0.019		2009-03-27	0.031		2010-03-27	0.034		2011-03-27	0.075		2012-03-26	0.041		2013-03-27	0.024		2014-03-27	0.269		2015-03-27	0.072		2016-04-04	0.12
2000-05-20	0.58		2001-03-28	0.005		2002-04-05	0.298		2003-03-28	0.368		2004-03-27	0.004		2005-03-28	0.081		2006-03-28	0.041		2007-03-28	0.084		2008-03-27	0.202		2009-03-28	0.021		2010-03-28	0.066		2011-03-28	0.025		2012-03-27	0.028		2013-03-28	0.029		2014-03-28	0.35		2015-03-28	0.038		2016-04-05	0.059
2000-05-21	0.263		2001-03-29	0.029		2002-04-06	-0.001		2003-03-29	0.048		2004-03-28	0.011		2005-03-29	0.037		2006-03-29	0.055		2007-03-29	0.021		2008-03-28	0.148		2009-03-29	0.007		2010-03-29	0.024		2011-03-29	0.078		2012-03-28	0.057		2013-03-29	0.025		2014-03-29	0.264		2015-03-29	0.063		2016-04-06	0.085
2000-05-22	-0.002		2001-03-30	0.011		2002-04-07	-0.007		2003-03-30	0.01		2004-03-29	0.003		2005-03-30	0.031		2006-03-30	0.035		2007-03-30	0.099		2008-03-29	0.042		2009-03-30	0.041		2010-03-30	0.03		2011-03-30	0.03		2012-03-29	0.03		2013-03-30	0.024		2014-03-30	0.292		2015-03-30	0.065		2016-04-07	0.02
2000-05-23	0.304		2001-03-31	0.019		2002-04-08	0.009		2003-03-31	0.199		2004-03-30	0.003		2005-03-31	0.055		2006-03-31	0.022		2007-03-31	0.106		2008-03-30	0.202		2009-03-31	-0.001		2010-03-31	0.02		2011-03-31	0.005		2012-03-30	0.107		2013-03-31	0.034		2014-03-31	0.084		2015-03-31	0.251		2016-04-08	0.014
2000-05-24	0.225		2001-04-01	0.006		2002-04-09	0.004		2003-04-01	0.395		2004-03-31	0.019		2005-04-01	0.032		2006-04-01	0.032		2007-04-01	0.097		2008-03-31	0.257		2009-04-01	0.022		2010-04-01	0.006		2011-04-01	0.055		2012-03-31	0.183		2013-04-01	0.052		2014-04-01	0.334		2015-04-01	0.165		2016-04-09	0.14
2000-05-25	0.434		2001-04-02	0.066		2002-04-10	0.012		2003-04-02	0.114		2004-04-01	0.032		2005-04-02	0.067		2006-04-02	0.055		2007-04-02	0.065		2008-04-01	0.273		2009-04-02	-0.007		2010-04-02	0.035		2011-04-02	0.061		2012-04-01	0.096		2013-04-02	0.003		2014-04-02	0.201		2015-04-02	0.21		2016-04-10	0.071
2000-05-26	0.642		2001-04-03	0.013		2002-04-11	0.01		2003-04-03	0.285		2004-04-02	0.002		2005-04-03	0.037		2006-04-03	0.052		2007-04-03	0.085		2008-04-02	0.256		2009-04-03	-0.001		2010-04-03	0.028		2011-04-03	0.083		2012-04-02	0.165		2013-04-03	0.041		2014-04-03	0.12		2015-04-03	0.175		2016-04-11	0.199
2000-05-27	0.67		2001-04-04	0.017		2002-04-12	0.033		2003-04-04	0.084		2004-04-03	0.021		2005-04-04	0.017		2006-04-04	0.04		2007-04-04	0.118		2008-04-03	0.024		2009-04-04	0.016		2010-04-04	0.043		2011-04-04	0.072		2012-04-03	0.101		2013-04-04	0.038		2014-04-04	0.04		2015-04-04	0.044		2016-04-12	0.018
2000-05-28	0.595		2001-04-05	0.009		2002-04-13	0.003		2003-04-05	0.284		2004-04-04	-0.001		2005-04-05	0.087		2006-04-05	0.063		2007-04-05	0.163		2008-04-04	0.319		2009-04-05	-0.001		2010-04-05	0.032		2011-04-05	0.104		2012-04-04	0.053		2013-04-05	0.064		2014-04-05	0.286		2015-04-05	0.017		2016-04-13	0.064
2000-05-29	0		2001-04-06	0.008		2002-04-14	0.004		2003-04-06	0.321		2004-04-05	0.001		2005-04-06	-0.006		2006-04-06	0.043		2007-04-06	0.13		2008-04-05	0.206		2009-04-06	0.013		2010-04-06	0.045		2011-04-06	0.012		2012-04-05	0.14		2013-04-06	0.031		2014-04-06	0.359		2015-04-06	0.101		2016-04-14	0.007
2000-05-30	0.614		2001-04-07	0.022		2002-04-16	0.009		2003-04-07	0.425		2004-04-06	0.006		2005-04-07	0.005		2006-04-07	0.077		2007-04-07	0.053		2008-04-06	0.282		2009-04-07	0.002		2010-04-07	0.031		2011-04-07	0.22		2012-04-06	0.115		2013-04-07	0.037		2014-04-07	0.363		2015-04-07	0.227		2016-04-15	0.134
2000-05-31	0.236		2001-04-08	0.015		2002-04-17	0.01		2003-04-08	0.411		2004-04-07	0.006		2005-04-08	0.09		2006-04-08	0.034		2007-04-08	0.104		2008-04-07	0.213		2009-04-08	0.024		2010-04-08	0.012		2011-04-08	0.057		2012-04-07	0.105		2013-04-08	0.041		2014-04-08	0.435		2015-04-08	0.101		2016-04-16	0.128
2000-06-01	0.558		2001-04-09	0.022		2002-04-18	0.027		2003-04-09	0.426		2004-04-08	0.007		2005-04-09	-0.003		2006-04-09	0.109		2007-04-09	0.116		2008-04-08	0.251		2009-04-09	0.045		2010-04-09	0.046		2011-04-09	0.026		2012-04-08	0.018		2013-04-09	0.02		2014-04-09	0.388		2015-04-09	0.013		2016-04-17	0.177
2000-06-02	0.723		2001-04-10	0.01		2002-04-19	0.05		2003-04-10	0.296		2004-04-09	-0.01		2005-04-10	0.017		2006-04-10	0		2007-04-10	0.119		2008-04-09	0.41		2009-04-10	0.091		2010-04-10	0.025		2011-04-10	0.15		2012-04-09	0.169		2013-04-10	0.008		2014-04-10	0.449		2015-04-10	0.145		2016-04-18	0.11
2000-06-03	0.701		2001-04-11	0.049		2002-04-20	0.082		2003-04-11	0.014		2004-04-10	0.021		2005-04-11	0.004		2006-04-11	0.02		2007-04-11	0.203		2008-04-10	0.317		2009-04-11	0.037		2010-04-11	0.032		2011-04-11	0.204		2012-04-10	0.079		2013-04-11	0.03		2014-04-11	0.452		2015-04-11	0.203		2016-04-19	0.051
2000-06-04	0.744		2001-04-12	0.023		2002-04-21	0		2003-04-12	0.011		2004-04-11	-0.008		2005-04-12	0.148		2006-04-12	0.03		2007-04-12	0.291		2008-04-11	0.1		2009-04-12	0.051		2010-04-12	0.056		2011-04-12	0.177		2012-04-11	0.181		2013-04-12	0.039		2014-04-12	0.477		2015-04-12	0.215		2016-04-20	0.266
2000-06-05	0.556		2001-04-13	0.07		2002-04-22	0.014		2003-04-13	0.375		2004-04-12	0.01		2005-04-13	0.015		2006-04-13	0.028		2007-04-13	0.2		2008-04-12	0.169		2009-04-13	0.141		2010-04-13	0.099		2011-04-13	0.181		2012-04-12	0.251		2013-04-13	0.005		2014-04-13	0.391		2015-04-13	0.023		2016-04-21	-0.003
2000-06-06	0.347		2001-04-14	0.03		2002-04-23	0.031		2003-04-14	0.067		2004-04-13	0.012		2005-04-14	0.044		2006-04-14	0.043		2007-04-14	0.08		2008-04-13	0.07		2009-04-14	0.02		2010-04-14	0.028		2011-04-14	-0.001		2012-04-13	0.12		2013-04-14	0.04		2014-04-14	0.048		2015-04-14	0.286		2016-04-22	0.024
2000-06-07	0.716		2001-04-15	0.046		2002-04-24	0.119		2003-04-15	0.012		2004-04-14	0.029		2005-04-15	0.126		2006-04-15	0.037		2007-04-15	0.112		2008-04-14	0.401		2009-04-15	0.166		2010-04-15	0.039		2011-04-15	0.12		2012-04-14	0.098		2013-04-15	0.023		2014-04-15	0.509		2015-04-15	0.123		2016-04-23	0.023
2000-06-08	0.642		2001-04-16	0.112		2002-04-25	0.12		2003-04-16	0.008		2004-04-15	-0.004		2005-04-16	0.04		2006-04-16	0.085		2007-04-16	0.063		2008-04-15	0.45		2009-04-16	0.068		2010-04-16	0.044		2011-04-16	0.047		2012-04-15	0.201		2013-04-16	0.015		2014-04-16	0.494		2015-04-16	0.021		2016-04-24	0.109
2000-06-09	0.382		2001-04-17	0.03		2002-04-26	0.154		2003-04-17	0.019		2004-04-16	0.009		2005-04-17	0.115		2006-04-17	0.06		2007-04-17	0.188		2008-04-16	0.106		2009-04-17	0.175		2010-04-17	0.04		2011-04-17	0.157		2012-04-16	0.08		2013-04-17	0.029		2014-04-17	0.509		2015-04-17	0.019		2016-04-25	0.086
2000-06-10	0.502		2001-04-18	0.123		2002-04-27	0.125		2003-04-18	0.098		2004-04-17	-0.008		2005-04-18	0.033		2006-04-18	0.015		2007-04-18	0.14		2008-04-17	0.449		2009-04-18	0.128		2010-04-18	0.096		2011-04-18	0.237		2012-04-17	0.067		2013-04-18	0.02		2014-04-18	0.49		2015-04-18	0.435		2016-04-26	0.15
2000-06-11	0.73		2001-04-19	0.116		2002-04-28	0.013		2003-04-19	0.251		2004-04-18	0.007		2005-04-19	0.007		2006-04-19	0.022		2007-04-19	0.037		2008-04-18	-0.014		2009-04-19	0.07		2010-04-19	0.008		2011-04-19	0.007		2012-04-18	0.263		2013-04-19	0.045		2014-04-19	0.468		2015-04-19	0.039		2016-04-27	0.323
2000-06-12	0.365		2001-04-20	0.04		2002-04-29	0.065		2003-04-20	0.328		2004-04-19	0.017		2005-04-20	0.009		2006-04-20	0.08		2007-04-20	0.004		2008-04-19	0.433		2009-04-20	0.046		2010-04-20	0.011		2011-04-20	0.192		2012-04-19	0.044		2013-04-20	0.003		2014-04-20	0.109		2015-04-20	0.024		2016-04-28	0.319
2000-06-13	0.782		2001-04-21	0.154		2002-04-30	0.328		2003-04-21	0.233		2004-04-20	-0.009		2005-04-21	0.01		2006-04-21	0.003		2007-04-21	0.089		2008-04-20	0.006		2009-04-21	0.073		2010-04-21	0.038		2011-04-21	0.205		2012-04-20	0.116		2013-04-21	0.029		2014-04-21	0.326		2015-04-21	0.036		2016-04-29	0.283
2000-06-14	0.395		2001-04-22	0.041		2002-05-01	0.194		2003-04-22	0.116		2004-04-21	-0.002		2005-04-22	0.006		2006-04-22	0.006		2007-04-22	0.271		2008-04-21	0.176		2009-04-22	0.098		2010-04-22	0.1		2011-04-22	0.142		2012-04-21	0.161		2013-04-22	0.016		2014-04-22	0.476		2015-04-22	0.037		2016-04-30	0.181
2000-06-15	0.216		2001-04-23	0.208		2002-05-02	0.01		2003-04-23	0.434		2004-04-22	0.01		2005-04-23	0.021		2006-04-23	0.09		2007-04-23	0.076		2008-04-22	0.199		2009-04-23	0.179		2010-04-23	0.09		2011-04-23	0.115		2012-04-22	0.464		2013-04-23	0.004		2014-04-23	0.507		2015-04-23	0.021		2016-05-01	0.001
2000-06-16	0.703		2001-04-24	0.238		2002-05-03	0.027		2003-04-24	0.402		2004-04-23	0.016		2005-04-24	0.011		2006-04-24	0.049		2007-04-24	0.375		2008-04-23	0.211		2009-04-24	0.305		2010-04-24	0.146		2011-04-24	0.191		2012-04-23	0.405		2013-04-24	0.012		2014-04-24	0.457		2015-04-24	0.343		2016-05-02	0.304
2000-06-17	0.672		2001-04-25	0.254		2002-05-04	0.056		2003-04-25	0.181		2004-04-24	0.033		2005-04-25	0.104		2006-04-25	0.072		2007-04-25	0.395		2008-04-24	0.453		2009-04-25	0.294		2010-04-25	0.06		2011-04-25	0.013		2012-04-24	0.459		2013-04-25	0.047		2014-04-25	0.029		2015-04-25	0.434		2016-05-03	0.458
2000-06-18	0.79		2001-04-26	0.297		2002-05-05	0.326		2003-04-26	0.185		2004-04-25	0.006		2005-04-26	0.132		2006-04-26	0.206		2007-04-26	0.411		2008-04-25	0.047		2009-04-26	0.337		2010-04-26	0.035		2011-04-26	0.09		2012-04-25	0.015		2013-04-26	0.077		2014-04-26	0.198		2015-04-26	0.254		2016-05-04	0.459
2000-06-19	0.754		2001-04-27	0.329		2002-05-06	0.342		2003-04-27	0.091		2004-04-26	0.044		2005-04-27	0.011		2006-04-27	0.136		2007-04-27	0.448		2008-04-26	0.462		2009-04-27	0.367		2010-04-27	0.02		2011-04-27	0.386		2012-04-26	0.096		2013-04-27	0.027		2014-04-27	0.417		2015-04-27	0.513		2016-05-05	0.362
2000-06-20	0.489		2001-04-28	0.001		2002-05-07	0.389		2003-04-28	0.272		2004-04-27	0		2005-04-28	0.094		2006-04-28	0.188		2007-04-28	0.079		2008-04-27	0.357		2009-04-28	0.196		2010-04-28	0.005		2011-04-28	0.399		2012-04-27	0.289		2013-04-28	0.02		2014-04-28	0.536		2015-04-28	0.065		2016-05-06	0.036
2000-06-21	0.209		2001-04-29	0.131		2002-05-08	0.121		2003-04-29	0.18		2004-04-28	-0.01		2005-04-29	0.288		2006-04-29	0		2007-04-29	0.083		2008-04-28	0.002		2009-04-29	0.2		2010-04-29	0.085		2011-04-29	0.425		2012-04-28	0.001		2013-04-29	0.029		2014-04-29	0.447		2015-04-29	0.097		2016-05-07	0.394
2000-06-22	0.56		2001-04-30	0.014		2002-05-09	0.347		2003-04-30	0.244		2004-04-29	0.057		2005-04-30	0.001		2006-04-30	0.011		2007-04-30	0.425		2008-04-29	0.093		2009-04-30	0.363		2010-04-30	0.233		2011-04-30	0.337		2012-04-29	0.081		2013-04-30	0.26		2014-04-30	0.273		2015-04-30	0.397		2016-05-08	0.413
2000-06-23	0.144		2001-05-01	0.244		2002-05-10	0.22		2003-05-01	0.355		2004-04-30	0.053		2005-05-01	0.003		2006-05-01	0.085		2007-05-01	0.064		2008-04-30	0.007		2009-05-01	0.002		2010-05-01	0.259		2011-05-01	0.143		2012-04-30	0.063		2013-05-01	0.199		2014-05-01	0.236		2015-05-01	0.005		2016-05-09	0.495
2000-06-24	-0.004		2001-05-02	0.002		2002-05-11	0.001		2003-05-02	0.361		2004-05-01	0.008		2005-05-02	0.022		2006-05-02	0.13		2007-05-02	0.47		2008-05-01	0.486		2009-05-02	0.239		2010-05-02	0.015		2011-05-02	0.308		2012-05-01	0.178		2013-05-02	0.393		2014-05-02	0.43		2015-05-02	0.15		2016-05-10	0.11
2000-06-25	0.137		2001-05-03	0.26		2002-05-12	0.191		2003-05-03	0.461		2004-05-02	0.001		2005-05-03	0.082		2006-05-03	0.216		2007-05-03	0.006		2008-05-02	0.245		2009-05-03	0.16		2010-05-03	0.13		2011-05-03	0.129		2012-05-02	0.034		2013-05-03	0.414		2014-05-03	0.54		2015-05-03	-0.006		2016-05-11	0.009
2000-06-26	0.305		2001-05-04	-0.002		2002-05-13	0.008		2003-05-04	0.331		2004-05-03	0.003		2005-05-04	0.101		2006-05-04	0.404		2007-05-04	0.415		2008-05-03	0		2009-05-04	0.471		2010-05-04	0.349		2011-05-04	0.3		2012-05-03	0.01		2013-05-04	0.269		2014-05-04	0.507		2015-05-04	0.007		2016-05-12	0.065
2000-06-27	0.697		2001-05-05	0.225		2002-05-14	0.513		2003-05-05	0.137		2004-05-04	0.018		2005-05-05	0.18		2006-05-05	0.338		2007-05-05	0.071		2008-05-04	0.066		2009-05-05	0.226		2010-05-05	0.456		2011-05-05	0.422		2012-05-04	0.206		2013-05-05	0.465		2014-05-05	0.024		2015-05-05	0.014		2016-05-13	0.549
2000-06-28	0.696		2001-05-06	0.028		2002-05-15	0.572		2003-05-06	0.056		2004-05-05	0.016		2005-05-06	0.001		2006-05-06	0.107		2007-05-06	0.257		2008-05-05	0.082		2009-05-06	0.398		2010-05-06	0.444		2011-05-06	0.218		2012-05-05	0.291		2013-05-06	0.497		2014-05-06	0.15		2015-05-06	0.008		2016-05-14	0.15
2000-06-29	0.002		2001-05-07	0.044		2002-05-16	0.609		2003-05-07	0.029		2004-05-06	0.117		2005-05-07	0.043		2006-05-07	0.014		2007-05-07	-0.001		2008-05-06	0.055		2009-05-07	0.502		2010-05-07	0.49		2011-05-07	0.502		2012-05-06	0.161		2013-05-07	0.07		2014-05-07	0.299		2015-05-07	0.052		2016-05-15	0.476
2000-06-30	0.034		2001-05-08	0.023		2002-05-17	0.595		2003-05-08	0.105		2004-05-07	0.161		2005-05-08	0.03		2006-05-08	0.34		2007-05-08	0.043		2008-05-07	0.055		2009-05-08	0.499		2010-05-08	0.504		2011-05-08	0.286		2012-05-07	0.019		2013-05-08	0.012		2014-05-08	0.216		2015-05-08	0.072		2016-05-16	0.565
2000-07-01	0.327		2001-05-09	0.204		2002-05-18	0.025		2003-05-09	0.093		2004-05-08	0.071		2005-05-09	0.173		2006-05-09	0.091		2007-05-09	0.325		2008-05-08	0.092		2009-05-09	0.532		2010-05-09	0.373		2011-05-09	0.018		2012-05-08	0.269		2013-05-09	0.002		2014-05-09	0.126		2015-05-09	0.165		2016-05-17	0.519
2000-07-02	0.553		2001-05-10	0.251		2002-05-19	0.275		2003-05-10	-0.012		2004-05-09	0.263		2005-05-10	0.088		2006-05-10	0.156		2007-05-10	0.284		2008-05-09	0.04		2009-05-10	0.523		2010-05-10	0.016		2011-05-10	0.371		2012-05-09	0.314		2013-05-10	0.164		2014-05-10	0.221		2015-05-10	0.321		2016-05-18	0.577
2000-07-03	0.188		2001-05-11	0.433		2002-05-20	0.277		2003-05-11	0.007		2004-05-10	0		2005-05-11	0.235		2006-05-11	0.12		2007-05-11	0		2008-05-10	0.345		2009-05-11	0.009		2010-05-11	0.045		2011-05-11	0.163		2012-05-10	0.008		2013-05-11	0.007		2014-05-11	0.207		2015-05-11	0.454		2016-05-19	0.489
2000-07-04	0.287		2001-05-12	0.453		2002-05-21	0.244		2003-05-12	0.01		2004-05-11	0.323		2005-05-12	0.098		2006-05-12	0.397		2007-05-12	0.022		2008-05-11	0.08		2009-05-12	0.229		2010-05-12	0.306		2011-05-12	0.06		2012-05-11	0.229		2013-05-12	0.094		2014-05-12	0.018		2015-05-12	0.093		2016-05-20	0.09
2000-07-05	0.791		2001-05-13	0.5		2002-05-22	0.04		2003-05-13	0.145		2004-05-12	0.36		2005-05-13	0.129		2006-05-13	0.138		2007-05-13	0.063		2008-05-12	0.285		2009-05-13	0.529		2010-05-13	0.268		2011-05-13	0.076		2012-05-12	0.272		2013-05-13	0.024		2014-05-13	0.009		2015-05-13	0.015		2016-05-21	0.425
2000-07-06	0.572		2001-05-14	0.082		2002-05-23	0.531		2003-05-14	0.189		2004-05-13	0.386		2005-05-14	0.338		2006-05-14	0.273		2007-05-14	0.168		2008-05-13	0.202		2009-05-14	0.424		2010-05-14	0.063		2011-05-14	0.023		2012-05-13	0.196		2013-05-14	0.131		2014-05-14	0.012		2015-05-14	0.004		2016-05-22	0.731
2000-07-07	0.387		2001-05-15	0.019		2002-05-24	0.694		2003-05-15	0.248		2004-05-14	0.091		2005-05-15	0.134		2006-05-15	0.458		2007-05-15	0.015		2008-05-14	0.202		2009-05-15	0.331		2010-05-15	0.187		2011-05-15	0.223		2012-05-14	0.012		2013-05-15	0.342		2014-05-15	0.015		2015-05-15	0.014		2016-05-23	0.691
2000-07-08	0.723		2001-05-16	0.527		2002-05-25	0.557		2003-05-16	0.477		2004-05-15	0.186		2005-05-16	0.026		2006-05-16	0.457		2007-05-16	0.082		2008-05-15	0.261		2009-05-16	0.048		2010-05-16	0.129		2011-05-16	0.544		2012-05-15	0.011		2013-05-16	0.151		2014-05-16	0.103		2015-05-16	0.151		2016-05-24	0.035
2000-07-09	0.023		2001-05-17	0.082		2002-05-26	0.638		2003-05-17	0.104		2004-05-16	0.072		2005-05-17	0.503		2006-05-17	0.207		2007-05-17	0.009		2008-05-16	0.041		2009-05-17	0.342		2010-05-17	0.244		2011-05-17	0.484		2012-05-16	0.516		2013-05-17	0.007		2014-05-17	0.144		2015-05-17	0.312		2016-05-25	0.008
2000-07-10	0.324		2001-05-18	0.163		2002-05-27	0.353		2003-05-18	-0.018		2004-05-17	0.179		2005-05-18	0.418		2006-05-18	0.014		2007-05-18	0.075		2008-05-17	0.225		2009-05-18	0.009		2010-05-18	0.113		2011-05-18	0.113		2012-05-17	0.374		2013-05-18	0.519		2014-05-18	0.132		2015-05-18	0.272		2016-05-26	0.169
2000-07-11	0.349		2001-05-19	0.04		2002-05-28	0.011		2003-05-19	0.522		2004-05-18	0.07		2005-05-19	0.212		2006-05-19	0.288		2007-05-19	0.101		2008-05-18	0.029		2009-05-19	0.498		2010-05-19	0.009		2011-05-19	0.025		2012-05-18	0.377		2013-05-19	0.307		2014-05-19	0.211		2015-05-19	0.303		2016-05-27	0.71
2000-07-12	0.653		2001-05-20	0.225		2002-05-29	0.294		2003-05-20	0.372		2004-05-19	-0.002		2005-05-20	0.071		2006-05-20	0.526		2007-05-20	0.428		2008-05-19	0.496		2009-05-20	0.493		2010-05-20	0.076		2011-05-20	0.154		2012-05-19	0.563		2013-05-20	0.052		2014-05-20	0.187		2015-05-20	0.493		2016-05-28	0.139
2000-07-13	0.134		2001-05-21	0.052		2002-05-30	0.013		2003-05-21	0.033		2004-05-20	0.016		2005-05-21	0.182		2006-05-21	0.024		2007-05-21	0.207		2008-05-20	0.063		2009-05-21	0.677		2010-05-21	0.373		2011-05-21	0.229		2012-05-20	0.06		2013-05-21	0.065		2014-05-21	0.114		2015-05-21	0.494		2016-05-29	0.233
2000-07-14	0.232		2001-05-22	0.322		2002-05-31	0.157		2003-05-22	0.193		2004-05-21	0.014		2005-05-22	0.065		2006-05-22	0.203		2007-05-22	0.177		2008-05-21	0.512		2009-05-22	0.611		2010-05-22	0.45		2011-05-22	0.202		2012-05-21	0.225		2013-05-22	0.567		2014-05-22	0.079		2015-05-22	0.313		2016-05-30	0.213
2000-07-15	0.438		2001-05-23	0.437		2002-06-01	0.609		2003-05-23	0.003		2004-05-22	0.453		2005-05-23	0.283		2006-05-23	0.566		2007-05-23	0.01		2008-05-22	0.241		2009-05-23	0.583		2010-05-23	0.598		2011-05-23	0.184		2012-05-22	0.006		2013-05-23	0.111		2014-05-23	0.172		2015-05-23	0.232		2016-05-31	0.511
2000-07-16	0.105		2001-05-24	0.599		2002-06-02	0.545		2003-05-24	0.553		2004-05-23	0.153		2005-05-24	0.508		2006-05-24	0.462		2007-05-24	-0.004		2008-05-23	0.075		2009-05-24	0.192		2010-05-24	0.079		2011-05-24	0.45		2012-05-23	0.043		2013-05-24	0.349		2014-05-24	0.665		2015-05-24	0.04		2016-06-01	0.36
2000-07-17	0.289		2001-05-25	0.142		2002-06-03	0.692		2003-05-25	0.011		2004-05-24	0.401		2005-05-25	0.416		2006-05-25	0.059		2007-05-25	0.152		2008-05-24	0.039		2009-05-25	0.692		2010-05-25	0.557		2011-05-25	0.052		2012-05-24	0.107		2013-05-25	0.125		2014-05-25	0.005		2015-05-25	0.057		2016-06-02	0.386
2000-07-18	0.084		2001-05-26	0.452		2002-06-04	0.602		2003-05-26	0.111		2004-05-25	0.178		2005-05-26	0.527		2006-05-26	0.158		2007-05-26	0.018		2008-05-25	0.526		2009-05-26	0.718		2010-05-26	0.734		2011-05-26	0.268		2012-05-25	0.074		2013-05-26	0.601		2014-05-26	0.205		2015-05-26	0.515		2016-06-03	0.471
2000-07-19	0.035		2001-05-27	0.3		2002-06-05	0.562		2003-05-27	0		2004-05-26	0.323		2005-05-27	0.029		2006-05-27	0.355		2007-05-27	0.027		2008-05-26	0.523		2009-05-27	0.664		2010-05-27	0.574		2011-05-27	0.107		2012-05-26	0.083		2013-05-27	0.003		2014-05-27	0.413		2015-05-27	0.351		2016-06-04	0.516
2000-07-20	0.128		2001-05-28	0.149		2002-06-06	0.575		2003-05-28	0.089		2004-05-27	0.078		2005-05-28	0.078		2006-05-28	0.629		2007-05-28	0.136		2008-05-27	0.03		2009-05-28	0.036		2010-05-28	0.092		2011-05-28	0.005		2012-05-27	0.019		2013-05-28	0.151		2014-05-28	0.023		2015-05-28	0.288		2016-06-05	0.453
2000-07-21	0.098		2001-05-29	0.13		2002-06-07	0.302		2003-05-29	0.047		2004-05-28	0.321		2005-05-29	0.439		2006-05-29	0.09		2007-05-29	0.369		2008-05-28	0.098		2009-05-29	0.319		2010-05-29	0.035		2011-05-29	0.143		2012-05-28	0.388		2013-05-29	0.025		2014-05-29	0.155		2015-05-29	0.029		2016-06-06	0.052
2000-07-22	0.11		2001-05-30	0.354		2002-06-08	0.598		2003-05-30	0.564		2004-05-29	0.094		2005-05-30	0.603		2006-05-30	0.496		2007-05-30	0.702		2008-05-29	0.013		2009-05-30	0.154		2010-05-30	0.443		2011-05-30	0.158		2012-05-29	0.457		2013-05-30	0.502		2014-05-30	0.142		2015-05-30	0.338		2016-06-07	0.144
2000-07-23	0		2001-05-31	0.111		2002-06-09	0.204		2003-05-31	0.605		2004-05-30	0.152		2005-05-31	0.247		2006-05-31	0.515		2007-05-31	0.324		2008-05-30	-0.001		2009-05-31	0.115		2010-05-31	0.452		2011-05-31	0		2012-05-30	0.212		2013-05-31	0.116		2014-05-31	0.456		2015-05-31	0.392		2016-06-08	0.027
2000-07-24	0.632		2001-06-01	0.238		2002-06-10	0.018		2003-06-01	0.637		2004-05-31	0.259		2005-06-01	0.006		2006-06-01	0.225		2007-06-01	0.043		2008-05-31	0.019		2009-06-01	0.037		2010-06-01	0.665		2011-06-01	0.047		2012-05-31	0.055		2013-06-01	0.043		2014-06-01	0.712		2015-06-01	0.348		2016-06-09	0.061
2000-07-25	0.672		2001-06-02	0.509		2002-06-11	0.403		2003-06-02	0.59		2004-06-01	0.647		2005-06-02	0.701		2006-06-02	0.054		2007-06-02	0.055		2008-06-01	0.274		2009-06-02	0.025		2010-06-02	0.506		2011-06-02	0.056		2012-06-01	0.344		2013-06-02	0.126		2014-06-02	0.708		2015-06-02	0.244		2016-06-10	0.058
2000-07-26	0.246		2001-06-03	0.575		2002-06-12	0.206		2003-06-03	0.232		2004-06-02	0.211		2005-06-03	0.672		2006-06-03	0.732		2007-06-03	0.013		2008-06-02	0.498		2009-06-03	0.013		2010-06-03	0.779		2011-06-03	0.101		2012-06-02	0.322		2013-06-03	0.403		2014-06-03	0.616		2015-06-03	0.453		2016-06-11	0.112
2000-07-27	0.528		2001-06-04	0.252		2002-06-13	0.269		2003-06-04	0.05		2004-06-03	0.689		2005-06-04	0.316		2006-06-04	0.397		2007-06-04	0.022		2008-06-03	0.058		2009-06-04	0.059		2010-06-04	0.587		2011-06-04	0.48		2012-06-03	0.408		2013-06-04	0.721		2014-06-04	0.035		2015-06-04	0.042		2016-06-12	0.088
2000-07-28	-0.006		2001-06-05	0.013		2002-06-14	0.517		2003-06-05	0.006		2004-06-04	0.596		2005-06-05	0.434		2006-06-05	0.35		2007-06-05	0.676		2008-06-04	0.031		2009-06-05	0.155		2010-06-05	0.733		2011-06-05	0.212		2012-06-04	0.267		2013-06-05	0.526		2014-06-05	0.029		2015-06-05	0.097		2016-06-13	0.082
2000-07-29	0.096		2001-06-06	0.738		2002-06-15	0.552		2003-06-06	0.01		2004-06-05	0.678		2005-06-06	0.561		2006-06-06	0.024		2007-06-06	0.771		2008-06-05	0.163		2009-06-06	0.054		2010-06-06	0.295		2011-06-06	0.289		2012-06-05	0.618		2013-06-06	0.583		2014-06-06	0.149		2015-06-06	0.01		2016-06-14	0.306
2000-07-30	0.029		2001-06-07	0.745		2002-06-16	0.264		2003-06-07	-0.004		2004-06-06	0.444		2005-06-07	0.376		2006-06-07	-0.001		2007-06-07	0.764		2008-06-06	0.422		2009-06-07	0.105		2010-06-07	0.479		2011-06-07	0.098		2012-06-06	0.392		2013-06-07	0.333		2014-06-07	0.773		2015-06-07	0.014		2016-06-15	0.383
2000-07-31	0.619		2001-06-08	0.547		2002-06-17	0.449		2003-06-08	0.037		2004-06-07	0.072		2005-06-08	0.107		2006-06-08	0.011		2007-06-08	0.785		2008-06-07	0.187		2009-06-08	0.199		2010-06-08	0.327		2011-06-08	0.076		2012-06-07	0.058		2013-06-08	0.164		2014-06-08	0.229		2015-06-08	0.354		2016-06-16	0.116
2000-08-01	0.511		2001-06-09	0.402		2002-06-18	0.172		2003-06-09	0.032		2004-06-08	0.579		2005-06-09	0.362		2006-06-09	0.031		2007-06-09	0.591		2008-06-08	0.286		2009-06-09	0.221		2010-06-09	0.638		2011-06-09	0.162		2012-06-08	0.499		2013-06-09	0.157		2014-06-09	0.028		2015-06-09	0.366		2016-06-17	0.126
2000-08-02	0.499		2001-06-10	0.487		2002-06-19	0.029		2003-06-10	0.496		2004-06-09	0.643		2005-06-10	0.128		2006-06-10	0.057		2007-06-10	0.378		2008-06-09	0.744		2009-06-10	0.065		2010-06-10	0.71		2011-06-10	0.552		2012-06-09	0.081		2013-06-10	0.148		2014-06-10	0.132		2015-06-10	0.196		2016-06-18	0.029
2000-08-03	0.614		2001-06-11	0.592		2002-06-20	0.005		2003-06-11	0.697		2004-06-10	0.401		2005-06-11	0.287		2006-06-11	0.204		2007-06-11	0.077		2008-06-10	0.572		2009-06-11	-0.003		2010-06-11	0.406		2011-06-11	0.496		2012-06-10	0		2013-06-11	0.589		2014-06-11	0.408		2015-06-11	0.101		2016-06-19	0.453
2000-08-04	0.751		2001-06-12	0.308		2002-06-21	0.444		2003-06-12	0.672		2004-06-11	0.743		2005-06-12	0.387		2006-06-12	-0.004		2007-06-12	0.231		2008-06-11	0.709		2009-06-12	0.534		2010-06-12	0.465		2011-06-12	0.621		2012-06-11	0.007		2013-06-12	0.012		2014-06-12	0.726		2015-06-12	0.645		2016-06-20	0.048
2000-08-05	0.71		2001-06-13	0.504		2002-06-22	0.56		2003-06-13	0.422		2004-06-12	0.168		2005-06-13	0.029		2006-06-13	0.151		2007-06-13	0.771		2008-06-12	0.771		2009-06-13	0.416		2010-06-13	0.144		2011-06-13	0.745		2012-06-12	0.206		2013-06-13	0.234		2014-06-13	0.61		2015-06-13	0.685		2016-06-21	0.178
2000-08-18	0		2001-06-14	0.063		2002-06-23	0.741		2003-06-14	0.717		2004-06-13	0.728		2005-06-14	0.027		2006-06-14	0.013		2007-06-14	0.627		2008-06-13	0.762		2009-06-14	0.323		2010-06-14	0.411		2011-06-14	0.492		2012-06-13	0.174		2013-06-14	0.471		2014-06-14	0.614		2015-06-14	0.626		2016-06-22	0.363
2000-08-19	0.563		2001-06-15	0.317		2002-06-24	0.554		2003-06-15	0.229		2004-06-14	0.683		2005-06-15	0.006		2006-06-15	0.028		2007-06-15	0.447		2008-06-14	0.77		2009-06-15	0.49		2010-06-15	0.329		2011-06-15	0.311		2012-06-14	0.305		2013-06-15	0.275		2014-06-15	0.659		2015-06-15	0.204		2016-06-23	0.827
2000-08-20	0.712		2001-07-03	0		2002-06-25	0.318		2003-06-16	0.521		2004-06-15	0.68		2005-06-16	0.23		2006-06-16	-0.001		2007-06-16	0.488		2008-06-15	0.742		2009-06-16	0.592		2010-06-16	0.48		2011-06-16	0.369		2012-06-15	0.43		2013-06-16	0.677		2014-06-16	0.549		2015-06-16	0.602		2016-06-24	0.58
2000-08-21	0.418		2001-07-04	0.54		2002-06-26	0.558		2003-06-17	0.513		2004-06-16	0.452		2005-06-17	0.427		2006-06-17	0.064		2007-06-17	0.357		2008-06-16	0.569		2009-06-17	0.023		2010-06-17	0.481		2011-06-17	0.766		2012-06-16	0.137		2013-06-17	0.41		2014-06-17	0.328		2015-06-17	0.068		2016-06-25	0.828
2000-08-22	0.034		2001-07-05	0.668		2002-06-27	0.075		2003-06-18	0.484		2004-06-17	0.307		2005-06-18	0.538		2006-06-18	0.02		2007-06-18	0.018		2008-06-17	0.678		2009-06-18	0.58		2010-06-18	0.503		2011-06-18	0.435		2012-06-17	0.244		2013-06-18	0.291		2014-06-18	0.04		2015-06-18	0.556		2016-06-26	0.785
2000-08-23	0.007		2001-07-06	0.608		2002-06-28	0.187		2003-06-19	0.219		2004-06-18	0.214		2005-06-19	0.435		2006-06-19	0.214		2007-06-19	0.078		2008-06-18	0.206		2009-06-19	0.011		2010-06-19	0.392		2011-06-19	0.073		2012-06-18	0.567		2013-06-19	0.091		2014-06-19	0.423		2015-06-19	0.783		2016-06-27	0.631
2000-08-24	0.001		2001-07-07	0.799		2002-06-29	0.138		2003-06-20	0.787		2004-06-19	0.57		2005-06-20	0.169		2006-06-20	0.183		2007-06-20	0.739		2008-06-19	0		2009-06-20	0.067		2010-06-20	0.244		2011-06-20	0.041		2012-06-19	0.635		2013-06-20	0.201		2014-06-20	0.308		2015-06-20	0.832		2016-06-28	0.167
2000-08-25	0.36		2001-07-08	-0.001		2002-06-30	0.123		2003-06-21	0.087		2004-06-20	0.744		2005-06-21	0.57		2006-06-21	0		2007-06-21	0.585		2008-06-20	0.003		2009-06-21	0.091		2010-06-21	0.38		2011-06-21	0.177		2012-06-20	0.661		2013-06-21	0.442		2014-06-21	0.689		2015-06-21	0.084		2016-06-29	0.244
2000-08-26	0.748		2001-07-09	0.027		2002-07-01	0.384		2003-06-22	0.41		2004-06-21	0.662		2005-06-22	0.354		2006-06-22	0.366		2007-06-22	0.234		2008-06-21	0.125		2009-06-22	0.113		2010-06-22	0.785		2011-06-22	0.02		2012-06-21	0.663		2013-06-22	0.636		2014-06-22	0.612		2015-06-22	0.252		2016-06-30	0.188
2000-08-27	0.236		2001-07-10	0.066		2002-07-02	0.271		2003-06-23	0.702		2004-06-22	0.795		2005-06-23	0.807		2006-06-23	0.432		2007-06-23	0.636		2008-06-22	0.28		2009-06-23	0.173		2010-06-23	0.659		2011-06-23	0.781		2012-06-22	0.629		2013-06-23	0.713		2014-06-23	0.544		2015-06-23	0.345		2016-07-01	0.302
2000-08-28	0.518		2001-07-11	0.262		2002-07-03	0.181		2003-06-24	0.006		2004-06-23	0.711		2005-06-24	0.27		2006-06-24	0.585		2007-06-24	0.047		2008-06-23	0.152		2009-06-24	0.27		2010-06-24	0.824		2011-06-24	0.65		2012-06-23	0.395		2013-06-24	0.63		2014-06-24	0.414		2015-06-24	0.732		2016-07-02	0.76
2000-08-29	0.116		2001-07-12	0.235		2002-07-04	0.273		2003-06-25	0.409		2004-06-24	0.241		2005-06-25	0.801		2006-06-25	0.602		2007-06-25	0.006		2008-06-24	0.296		2009-06-25	0.096		2010-06-25	0.783		2011-06-25	0.557		2012-06-24	0.157		2013-06-25	0.712		2014-06-25	0.227		2015-06-25	0.633		2016-07-03	0.833
2000-08-30	0.741		2001-07-13	0.027		2002-07-05	0.606		2003-06-26	0.002		2004-06-25	0.673		2005-06-26	0.556		2006-06-26	0.022		2007-06-26	0.105		2008-06-25	0.764		2009-06-26	0.194		2010-06-26	0.795		2011-06-26	0.807		2012-06-25	0.014		2013-06-26	0.352		2014-06-26	0.797		2015-06-26	0.837		2016-07-04	0.626
2000-08-31	0.732		2001-07-14	0.055		2002-07-06	0.419		2003-06-27	-0.008		2004-06-26	0.033		2005-06-27	0.704		2006-06-27	0.795		2007-06-27	0.606		2008-06-26	0.258		2009-06-27	0.48		2010-06-27	0.515		2011-06-27	0.695		2012-06-26	0.241		2013-06-27	0.174		2014-06-27	0.693		2015-06-27	0.796		2016-07-05	0.461
2000-09-01	0.713		2001-07-15	0.819		2002-07-07	0.439		2003-06-28	0.017		2004-06-27	0.003		2005-06-28	0.589		2006-06-28	0.805		2007-06-28	0.457		2008-06-27	0.33		2009-06-28	0.172		2010-06-28	0.726		2011-06-28	0.632		2012-06-27	0.814		2013-06-28	0.147		2014-06-28	0.592		2015-06-28	0.675		2016-07-06	0.782
2000-09-02	0.284		2001-07-16	0.773		2002-07-08	0.145		2003-06-29	0.01		2004-06-28	0.537		2005-06-29	0.452		2006-06-29	0.734		2007-06-29	0.407		2008-06-28	0.213		2009-06-29	0.013		2010-06-29	0.563		2011-06-29	0.411		2012-06-28	0.035		2013-06-29	0.27		2014-06-29	0.738		2015-06-29	0.5		2016-07-07	0.779
2000-09-03	0.181		2001-07-17	0.362		2002-07-09	0.271		2003-06-30	0.621		2004-06-29	0.669		2005-06-30	0.702		2006-06-30	0.56		2007-06-30	0.511		2008-06-29	0.117		2009-06-30	0.163		2010-06-30	0.429		2011-06-30	0.143		2012-06-29	0.011		2013-06-30	0.544		2014-06-30	0.755		2015-06-30	0.43		2016-07-08	0.593
2000-09-04	0.219		2001-07-18	0.093		2002-07-10	0.479		2003-07-01	0.27		2004-06-30	0.522		2005-07-01	0.366		2006-07-01	0.613		2007-07-01	0.68		2008-06-30	0.262		2009-07-01	0.404		2010-07-01	0.471		2011-07-01	0.726		2012-06-30	0.238		2013-07-01	0.151		2014-07-01	0.474		2015-07-01	0.009		2016-07-09	0.734
2000-09-05	0.742		2001-07-19	0.54		2002-07-11	0.028		2003-07-02	0.002		2004-07-01	0.189		2005-07-02	0.795		2006-07-02	0.518		2007-07-02	0.552		2008-07-01	0.46		2009-07-02	0.098		2010-07-02	0.52		2011-07-02	0.314		2012-07-01	0.625		2013-07-02	0.026		2014-07-02	0.617		2015-07-02	0.256		2016-07-10	0.225
2000-09-06	0.702		2001-07-20	0.156		2002-07-12	0.096		2003-07-03	0.646		2004-07-02	0.042		2005-07-03	0.197		2006-07-03	0.09		2007-07-03	0.694		2008-07-02	0.388		2009-07-03	0.814		2010-07-03	0.005		2011-07-03	0.826		2012-07-02	0		2013-07-03	0.014		2014-07-03	0.062		2015-07-03	0.351		2016-07-11	0.125
2000-09-07	0.367		2001-07-21	0.607		2002-07-13	0.022		2003-07-04	0.35		2004-07-03	0.023		2005-07-04	0.071		2006-07-04	0.543		2007-07-04	0.635		2008-07-03	0.145		2009-07-04	0.803		2010-07-04	0.031		2011-07-04	0.711		2012-07-03	0.344		2013-07-04	0.012		2014-07-04	0.268		2015-07-04	0.442		2016-07-12	0.518
2000-09-08	0.031		2001-07-22	0.055		2002-07-14	0.219		2003-07-05	0.013		2004-07-04	0.071		2005-07-05	0.021		2006-07-05	0.813		2007-07-05	0.005		2008-07-04	0.276		2009-07-05	0.31		2010-07-05	0.016		2011-07-05	0.764		2012-07-04	0.341		2013-07-05	0.308		2014-07-05	0.447		2015-07-05	0.683		2016-07-13	0.833
2000-09-09	0.008		2001-07-23	0.702		2002-07-15	0.551		2003-07-06	0.107		2004-07-05	0.039		2005-07-06	0.013		2006-07-06	0.044		2007-07-06	0.551		2008-07-05	-0.007		2009-07-06	-0.007		2010-07-06	0.095		2011-07-06	0.259		2012-07-05	0.562		2013-07-06	0.764		2014-07-06	0.813		2015-07-06	0.804		2016-07-14	0.842
2000-09-10	0.096		2001-07-24	0.321		2002-07-16	0.709		2003-07-07	0.061		2004-07-06	0.082		2005-07-07	0.099		2006-07-07	0.559		2007-07-07	0.81		2008-07-06	0.027		2009-07-07	0.14		2010-07-07	0.298		2011-07-07	0.075		2012-07-06	0.634		2013-07-07	-0.004		2014-07-07	0.349		2015-07-07	0.435		2016-07-15	0.583
2000-09-11	0.641		2001-07-25	0.794		2002-07-17	0.059		2003-07-08	0.148		2004-07-07	0.289		2005-07-08	0.267		2006-07-08	0.756		2007-07-08	0.697		2008-07-07	0.501		2009-07-08	0.119		2010-07-08	0.692		2011-07-08	0.035		2012-07-07	0.659		2013-07-08	0.549		2014-07-08	0.002		2015-07-08	0.779		2016-07-16	0.245
2000-09-12	0.598		2001-07-26	0.017		2002-07-18	0.129		2003-07-09	0.468		2004-07-08	0.505		2005-07-09	0.53		2006-07-09	0.727		2007-07-09	0.291		2008-07-08	0.819		2009-07-09	0.009		2010-07-09	0.229		2011-07-09	0.096		2012-07-08	0.417		2013-07-09	0.456		2014-07-09	0.008		2015-07-09	0.388		2016-07-17	0.198
2000-09-13	0.6		2001-07-27	0.01		2002-07-19	0.673		2003-07-10	0.494		2004-07-09	0.59		2005-07-10	0.723		2006-07-10	0.774		2007-07-10	0.009		2008-07-09	0.034		2009-07-10	0.108		2010-07-10	0.635		2011-07-10	0.165		2012-07-09	0.197		2013-07-10	0.622		2014-07-10	0.342		2015-07-10	0.784		2016-07-18	0.54
2000-09-14	0.598		2001-07-28	0.056		2002-07-20	0.457		2003-07-11	0.201		2004-07-10	0.661		2005-07-11	0.633		2006-07-11	0.404		2007-07-11	0.353		2008-07-10	0.72		2009-07-11	0.308		2010-07-11	0.642		2011-07-11	0.254		2012-07-10	0.388		2013-07-11	0.836		2014-07-11	0.348		2015-07-11	0.309		2016-07-19	0.83
2000-09-15	0.551		2001-07-29	0.113		2002-07-21	0.481		2003-07-12	0.002		2004-07-11	0.688		2005-07-12	0.595		2006-07-12	0.672		2007-07-12	0.532		2008-07-11	0.084		2009-07-12	0.014		2010-07-12	0.404		2011-07-12	0.484		2012-07-11	0.136		2013-07-12	0.713		2014-07-12	0.3		2015-07-12	0.862		2016-07-20	0.699
2000-09-16	0.499		2001-07-30	0.467		2002-07-22	0.445		2003-07-13	0.036		2004-07-12	0.701		2005-07-13	0.624		2006-07-13	0.008		2007-07-13	0.719		2008-07-12	-0.006		2009-07-13	0.048		2010-07-13	0.719		2011-07-13	0.276		2012-07-12	0.534		2013-07-13	0.747		2014-07-13	0.367		2015-07-13	0.73		2016-07-21	0.097
2000-09-17	0.584		2001-07-31	0.572		2002-07-23	0.05		2003-07-14	0.103		2004-07-13	0.689		2005-07-14	0.142		2006-07-14	0.013		2007-07-14	0.779		2008-07-13	0.007		2009-07-14	0.039		2010-07-14	0.057		2011-07-14	0.297		2012-07-13	0.599		2013-07-14	0.619		2014-07-14	0.441		2015-07-14	0.525		2016-07-22	0.035
2000-09-18	0.555		2001-08-01	0.408		2002-07-24	0.087		2003-07-15	0.262		2004-07-14	0.793		2005-07-15	0.61		2006-07-15	0.074		2007-07-15	0.697		2008-07-14	0.581		2009-07-15	0.3		2010-07-15	0.041		2011-07-15	0.078		2012-07-14	0.529		2013-07-15	0.415		2014-07-15	0.26		2015-07-15	0.838		2016-07-23	0.001
2000-09-19	0.191		2001-08-02	0.527		2002-07-25	0.524		2003-07-16	0.138		2004-07-15	0.734		2005-07-16	0.297		2006-07-16	0.05		2007-07-16	0.095		2008-07-15	0.36		2009-07-16	0.231		2010-07-16	0.013		2011-07-16	0.368		2012-07-15	0.112		2013-07-16	-0.004		2014-07-16	0.568		2015-07-16	0.796		2016-07-24	0.108
2000-09-20	0.473		2001-08-03	0.604		2002-07-26	0.88		2003-07-17	0.134		2004-07-16	0.68		2005-07-17	0.64		2006-07-17	0.103		2007-07-17	0.781		2008-07-16	0.479		2009-07-17	0.123		2010-07-17	0.02		2011-07-17	0.487		2012-07-16	0.547		2013-07-17	0.669		2014-07-17	0.477		2015-07-17	0.297		2016-07-25	0.857
2000-09-21	0.518		2001-08-04	0.419		2002-07-27	0.83		2003-07-18	0		2004-07-17	0.335		2005-07-18	0.64		2006-07-18	0.329		2007-07-18	0.201		2008-07-17	0.238		2009-07-18	0.614		2010-07-18	0.041		2011-07-18	0.7		2012-07-17	0.542		2013-07-18	0.279		2014-07-18	0.483		2015-07-18	0.779		2016-07-26	0.041
2000-09-22	0.426		2001-08-05	0.014		2002-07-28	0.653		2003-07-19	0.005		2004-07-18	0.069		2005-07-19	0.304		2006-07-19	0.677		2007-07-19	0.603		2008-07-18	0.625		2009-07-19	0.328		2010-07-19	0.243		2011-07-19	0.651		2012-07-18	0.299		2013-07-19	0.451		2014-07-19	0.129		2015-07-19	0.818		2016-07-27	0.245
2000-09-23	0.048		2001-08-06	0.437		2002-07-29	0.729		2003-07-20	0.22		2004-07-19	0.056		2005-07-20	0.357		2006-07-20	0.288		2007-07-20	0.078		2008-07-19	0.484		2009-07-20	0.197		2010-07-20	0.365		2011-07-20	0.573		2012-07-19	0.166		2013-07-20	0.043		2014-07-20	0.163		2015-07-20	0.695		2016-07-28	0.243
2000-09-24	0.069		2001-08-07	0.548		2002-07-30	0.073		2003-07-21	0.314		2004-07-20	0.729		2005-07-21	0.31		2006-07-21	0.046		2007-07-21	0.095		2008-07-20	0.508		2009-07-21	0.097		2010-07-21	0.24		2011-07-21	0.591		2012-07-20	0.389		2013-07-21	0.075		2014-07-21	0.003		2015-07-21	0.046		2016-07-29	0.447
2000-09-25	0.15		2001-08-08	0.287		2002-07-31	0.684		2003-07-22	0.073		2004-07-21	0.779		2005-07-22	0.446		2006-07-22	0.004		2007-07-22	0.337		2008-07-21	0.006		2009-07-22	0.031		2010-07-22	0.55		2011-07-22	0.063		2012-07-21	0.067		2013-07-22	0.472		2014-07-22	0.453		2015-07-22	0.273		2016-07-30	0.739
2000-09-26	0.209		2001-08-09	0.751		2002-08-01	0.676		2003-07-23	0.438		2004-07-22	0.714		2005-07-23	0.274		2006-07-23	-0.002		2007-07-23	0.128		2008-07-22	0.669		2009-07-23	0.433		2010-07-23	0.652		2011-07-23	0.428		2012-07-22	-0.002		2013-07-23	0.032		2014-07-23	0.739		2015-07-23	0.834		2016-07-31	0.518
2000-09-27	0.421		2001-08-10	0.792		2002-08-02	0.228		2003-07-24	0.094		2004-07-23	0.637		2005-07-24	0.75		2006-07-24	0.716		2007-07-24	0.749		2008-07-23	0.643		2009-07-24	0.236		2010-07-24	0.34		2011-07-24	0.272		2012-07-23	0.601		2013-07-24	0.064		2014-07-24	0.735		2015-07-24	0.812		2016-08-01	0.836
2000-09-28	0.434		2001-08-11	0.405		2002-08-03	0.597		2003-07-25	0.016		2004-07-24	0.817		2005-07-25	-0.002		2006-07-25	0.69		2007-07-25	0.234		2008-07-24	0.655		2009-07-25	0.269		2010-07-25	0.141		2011-07-25	0.101		2012-07-24	0.381		2013-07-25	0.106		2014-07-25	0.852		2015-07-25	0.066		2016-08-02	0.503
2000-09-29	0.044		2001-08-12	0.243		2002-08-04	0.047		2003-07-26	0.024		2004-07-25	0.8		2005-07-26	0.131		2006-07-26	0.762		2007-07-26	0.757		2008-07-25	0.722		2009-07-26	0.541		2010-07-26	0.102		2011-07-26	0.015		2012-07-25	0.307		2013-07-26	0.102		2014-07-26	0.817		2015-07-26	0.005		2016-08-03	0.285
2000-09-30	0.298		2001-08-13	0.765		2002-08-05	0.091		2003-07-27	0.006		2004-07-26	0.621		2005-07-27	0.745		2006-07-27	0.685		2007-07-27	0.791		2008-07-26	0.374		2009-07-27	0.789		2010-07-27	0.136		2011-07-27	0.269		2012-07-26	0.024		2013-07-27	0.011		2014-07-27	0.52		2015-07-27	0.003		2016-08-04	0.779
2000-10-01	0.011		2001-08-14	0.626		2002-08-06	0.24		2003-07-28	0.209		2004-07-27	0.381		2005-07-28	0.533		2006-07-28	0.645		2007-07-28	0.597		2008-07-27	0.608		2009-07-28	0.596		2010-07-28	0.211		2011-07-28	0.161		2012-07-27	0.556		2013-07-28	0.037		2014-07-28	0.37		2015-07-28	0.027		2016-08-05	0.205
2000-10-02	0.416		2001-08-15	0.365		2002-08-07	0.553		2003-07-29	0.048		2004-07-28	0.658		2005-07-29	0.385		2006-07-29	0.772		2007-07-29	0.641		2008-07-28	0.172		2009-07-29	0.548		2010-07-29	0.297		2011-07-29	0.214		2012-07-28	0.609		2013-07-29	0.142		2014-07-29	0.474		2015-07-29	0.841		2016-08-06	0.21
2000-10-03	0.415		2001-08-16	0.269		2002-08-08	0.618		2003-07-30	0.137		2004-07-29	0.665		2005-07-30	0.654		2006-07-30	0.16		2007-07-30	0.525		2008-07-29	0.118		2009-07-30	0.48		2010-07-30	0.03		2011-07-30	-0.001		2012-07-29	0.301		2013-07-30	0.023		2014-07-30	0.397		2015-07-30	0.537		2016-08-07	0.606
2000-10-04	0.107		2001-08-17	0.288		2002-08-09	0.611		2003-07-31	0.184		2004-07-30	-0.004		2005-07-31	0.761		2006-07-31	0.007		2007-07-31	0.395		2008-07-30	0.576		2009-07-31	0.536		2010-07-31	0.002		2011-07-31	0.028		2012-07-30	0.742		2013-07-31	0.319		2014-07-31	0.246		2015-07-31	0.898		2016-08-08	0.755
2000-10-05	0.354		2001-08-18	0.078		2002-08-10	0.627		2003-08-01	0.027		2004-07-31	0.473		2005-08-01	0.79		2006-08-01	0.029		2007-08-01	0.426		2008-07-31	0.293		2009-08-01	0.127		2010-08-01	0.625		2011-08-01	0.07		2012-07-31	0.833		2013-08-01	0.294		2014-08-01	0.47		2015-08-01	0.559		2016-08-09	0.331
2000-10-06	0.02		2001-08-19	0.327		2002-08-11	0.644		2003-08-02	0.007		2004-08-01	0.135		2005-08-02	0.656		2006-08-02	0.112		2007-08-02	0.584		2008-08-01	0.092		2009-08-02	0.023		2010-08-02	0.606		2011-08-02	0.033		2012-08-01	0.774		2013-08-02	0.072		2014-08-02	0.128		2015-08-02	0.054		2016-08-10	0.05
2000-10-07	0.013		2001-08-20	0.025		2002-08-12	0.739		2003-08-03	0.098		2004-08-02	0.595		2005-08-03	0.101		2006-08-03	0.718		2007-08-03	0.594		2008-08-02	0.814		2009-08-03	0.291		2010-08-03	0.001		2011-08-03	0.334		2012-08-02	0.508		2013-08-03	0.252		2014-08-03	0.064		2015-08-03	0.059		2016-08-11	0.006
2000-10-08	-0.006		2001-08-21	0.013		2002-08-13	0.421		2003-08-04	0.26		2004-08-03	0.075		2005-08-04	0.82		2006-08-04	0.781		2007-08-04	0.581		2008-08-03	0.661		2009-08-04	0.752		2010-08-04	0.04		2011-08-04	0.55		2012-08-03	0.369		2013-08-04	0.248		2014-08-04	0.386		2015-08-04	0.128		2016-08-12	0.504
2000-10-09	0.034		2001-08-22	0.557		2002-08-14	0.622		2003-08-05	0.457		2004-08-04	0.273		2005-08-05	0.666		2006-08-05	0.534		2007-08-05	0.336		2008-08-04	0.299		2009-08-05	0.134		2010-08-05	0.132		2011-08-05	0.648		2012-08-04	0.517		2013-08-05	0.291		2014-08-05	0.398		2015-08-05	0.046		2016-08-13	0.099
2000-10-10	-0.004		2001-08-23	0.634		2002-08-15	0.349		2003-08-06	0.508		2004-08-05	0.387		2005-08-06	0.505		2006-08-06	0.786		2007-08-06	0.564		2008-08-05	0.817		2009-08-06	0.677		2010-08-06	0.735		2011-08-06	0.662		2012-08-05	0.766		2013-08-06	0.149		2014-08-06	0.723		2015-08-06	0.142		2016-08-14	0.026
2000-10-11	0.052		2001-08-24	0.793		2002-08-16	0.066		2003-08-07	0.503		2004-08-06	-0.003		2005-08-07	0.662		2006-08-07	0.177		2007-08-07	0.769		2008-08-06	0.752		2009-08-07	0.609		2010-08-07	0.438		2011-08-07	0.434		2012-08-06	0.415		2013-08-07	0.075		2014-08-07	0.464		2015-08-07	0.019		2016-08-15	0.717
2000-10-12	0.358		2001-08-25	0.804		2002-08-17	0.637		2003-08-08	0.442		2004-08-07	0.569		2005-08-08	0.023		2006-08-08	0.803		2007-08-08	0.281		2008-08-07	0.018		2009-08-08	0.636		2010-08-08	0.541		2011-08-08	0.431		2012-08-07	0.187		2013-08-08	0.05		2014-08-08	0.536		2015-08-08	0.05		2016-08-16	0.326
2000-10-13	0.184		2001-08-26	0.671		2002-08-18	0.569		2003-08-09	0.077		2004-08-08	0.252		2005-08-09	0.273		2006-08-09	0.812		2007-08-09	0.518		2008-08-08	0.154		2009-08-09	0.802		2010-08-09	-0.002		2011-08-09	0.348		2012-08-08	0.107		2013-08-09	0.007		2014-08-09	0.177		2015-08-09	0.576		2016-08-17	0.526
[truncated: 145 more rows]
