# Supplementary material for: Effects of aspect on phenology of Larix gmelinii forest in Northeast China
Source: Sci Rep. 2022 Dec 22;12:22177. doi: 10.1038/s41598-022-26712-y (PMC9780224; doi:10.1038/s41598-022-26712-y)
Supplement: Supplementary file 7 — Supplementary Information 7. [file 41598_2022_26712_MOESM7_ESM.xlsx]

## Sheet: East
2000year			2001year			2002year			2003year			2004year			2005year			2006year			2007year			2008year			2009year			2010year			2011year			2012year			2013year			2014year			2015year			2016year
Date	NDVI		Date	NDVI		Date	NDVI		Date	NDVI		Date	NDVI		Date	NDVI		Date	NDVI		Date	NDVI		Date	NDVI		Date	NDVI		Date	NDVI		Date	NDVI		Date	NDVI		Date	NDVI		Date	NDVI		Date	NDVI		Date	NDVI
2000-02-24	0		2001-01-01	0.063		2002-01-01	0.14		2003-01-01	0.146		2004-01-01	0.049		2005-01-01	0.076		2006-01-01	0.025		2007-01-01	0.102		2008-01-01	0.115		2009-01-01	0.045		2010-01-01	0.015		2011-01-01	0.087		2012-01-01	0.093		2013-01-01	0.026		2014-01-01	0.045		2015-01-01	0.134		2016-01-01	0.083
2000-02-25	0.069		2001-01-02	0.041		2002-01-02	0.12		2003-01-02	0.219		2004-01-02	0.029		2005-01-02	0.021		2006-01-02	0.025		2007-01-02	0.114		2008-01-02	0.1		2009-01-02	0.108		2010-01-02	0.04		2011-01-02	0.064		2012-01-02	0.115		2013-01-02	0.114		2014-01-02	0.113		2015-01-02	0.094		2016-01-02	0.066
2000-02-26	0.032		2001-01-03	0.009		2002-01-03	0.039		2003-01-03	0.133		2004-01-03	0.061		2005-01-03	0.064		2006-01-03	0.14		2007-01-03	0.079		2008-01-03	0.12		2009-01-03	0.05		2010-01-03	0.042		2011-01-03	0.092		2012-01-03	0.072		2013-01-03	0.085		2014-01-03	0.11		2015-01-03	0.242		2016-01-03	0.109
2000-02-27	0.137		2001-01-04	0.021		2002-01-04	0.068		2003-01-04	0.289		2004-01-04	0.027		2005-01-04	0.087		2006-01-04	0.07		2007-01-04	0.131		2008-01-04	0.103		2009-01-04	0.011		2010-01-04	0.023		2011-01-04	0.081		2012-01-04	0.192		2013-01-04	0.108		2014-01-04	0.15		2015-01-04	0.036		2016-01-04	0.091
2000-02-28	0.002		2001-01-05	0.023		2002-01-05	0.052		2003-01-05	0.152		2004-01-05	0.138		2005-01-05	0.113		2006-01-05	0.114		2007-01-05	0.012		2008-01-05	0.124		2009-01-05	0.054		2010-01-05	0		2011-01-05	0.073		2012-01-05	0.114		2013-01-05	0.052		2014-01-05	0.129		2015-01-05	0.064		2016-01-05	0.01
2000-02-29	0.104		2001-01-06	0.05		2002-01-06	0.019		2003-01-06	0.279		2004-01-06	0.013		2005-01-06	0.068		2006-01-06	0.089		2007-01-06	0.259		2008-01-06	0.112		2009-01-06	0.067		2010-01-06	0.01		2011-01-06	0.01		2012-01-06	0.284		2013-01-06	0.27		2014-01-06	0.015		2015-01-06	0.083		2016-01-06	0.231
2000-03-01	0.057		2001-01-07	-0.003		2002-01-07	0.004		2003-01-07	0.178		2004-01-07	0.048		2005-01-07	0.024		2006-01-07	0.109		2007-01-07	0.066		2008-01-07	0.137		2009-01-07	0.043		2010-01-07	0.051		2011-01-07	0.019		2012-01-07	0.141		2013-01-07	0.083		2014-01-07	0.119		2015-01-07	0.257		2016-01-07	0.092
2000-03-02	0.026		2001-01-08	-0.01		2002-01-08	0.189		2003-01-08	0.126		2004-01-08	0.042		2005-01-08	0.07		2006-01-08	0.1		2007-01-08	0.242		2008-01-08	0.115		2009-01-08	0.025		2010-01-08	0.056		2011-01-08	0.201		2012-01-08	0.252		2013-01-08	0.215		2014-01-08	0.102		2015-01-08	0.13		2016-01-08	0.269
2000-03-03	0.055		2001-01-09	0.056		2002-01-09	0.053		2003-01-09	0.316		2004-01-09	0.005		2005-01-09	0.206		2006-01-09	0.077		2007-01-09	0.081		2008-01-09	0.29		2009-01-09	0.178		2010-01-09	0.103		2011-01-09	0.028		2012-01-09	0.124		2013-01-09	0.103		2014-01-09	0.312		2015-01-09	0.188		2016-01-09	0.103
2000-03-04	0.019		2001-01-10	0.042		2002-01-10	0.182		2003-01-10	0.042		2004-01-10	0.056		2005-01-10	0.081		2006-01-10	0.229		2007-01-10	0.081		2008-01-10	0.11		2009-01-10	0.047		2010-01-10	0.084		2011-01-10	0.182		2012-01-10	0.187		2013-01-10	0.147		2014-01-10	0.101		2015-01-10	0.297		2016-01-10	0.047
2000-03-05	-0.003		2001-01-11	0.044		2002-01-11	-0.004		2003-01-11	0.287		2004-01-11	0.063		2005-01-11	0.021		2006-01-11	0.076		2007-01-11	0.136		2008-01-11	0.287		2009-01-11	0.172		2010-01-11	0.079		2011-01-11	0.067		2012-01-11	0.076		2013-01-11	0.121		2014-01-11	0.145		2015-01-11	0.135		2016-01-11	0.092
2000-03-06	0.019		2001-01-12	0.039		2002-01-12	0.133		2003-01-12	0.053		2004-01-12	0.155		2005-01-12	0.087		2006-01-12	0.14		2007-01-12	0.141		2008-01-12	0.108		2009-01-12	0.03		2010-01-12	0.174		2011-01-12	0.152		2012-01-12	0.149		2013-01-12	0.104		2014-01-12	0.116		2015-01-12	0.106		2016-01-12	0.016
2000-03-07	0.154		2001-01-13	0.051		2002-01-13	0.068		2003-01-13	0.259		2004-01-13	0.006		2005-01-13	0.083		2006-01-13	0.067		2007-01-13	0.254		2008-01-13	0.097		2009-01-13	0.124		2010-01-13	0.066		2011-01-13	0.098		2012-01-13	0.289		2013-01-13	0.255		2014-01-13	0.217		2015-01-13	0.126		2016-01-13	0.311
2000-03-08	0.053		2001-01-14	0.145		2002-01-14	-0.002		2003-01-14	0.122		2004-01-14	0.147		2005-01-14	0.211		2006-01-14	0.154		2007-01-14	0.089		2008-01-14	0.048		2009-01-14	0.073		2010-01-14	0.193		2011-01-14	0.101		2012-01-14	0.121		2013-01-14	0.09		2014-01-14	0.052		2015-01-14	0.265		2016-01-14	0.096
2000-03-09	0.071		2001-01-15	0.065		2002-01-15	0.138		2003-01-15	0.054		2004-01-15	0.034		2005-01-15	0.086		2006-01-15	-0.004		2007-01-15	0.227		2008-01-15	0.206		2009-01-15	0.085		2010-01-15	0.074		2011-01-15	0.18		2012-01-15	0.285		2013-01-15	0.205		2014-01-15	0.143		2015-01-15	0.124		2016-01-15	0.108
2000-03-10	0.055		2001-01-16	0.1		2002-01-16	0.08		2003-01-16	0.083		2004-01-16	0.097		2005-01-16	0.172		2006-01-16	0.119		2007-01-16	0.12		2008-01-16	0.326		2009-01-16	0.089		2010-01-16	0.151		2011-01-16	0.025		2012-01-16	0.145		2013-01-16	0.106		2014-01-16	0.324		2015-01-16	0.127		2016-01-16	0.154
2000-03-11	0.023		2001-01-17	0.096		2002-01-17	0.21		2003-01-17	0.093		2004-01-17	0.021		2005-01-17	0.048		2006-01-17	0.242		2007-01-17	0.221		2008-01-17	0.174		2009-01-17	0.051		2010-01-17	0.096		2011-01-17	0.163		2012-01-17	0.231		2013-01-17	0.138		2014-01-17	0.057		2015-01-17	0.126		2016-01-17	0.049
2000-03-12	0.069		2001-01-18	0.061		2002-01-18	0.088		2003-01-18	0.188		2004-01-18	0.004		2005-01-18	0.081		2006-01-18	0.09		2007-01-18	0.143		2008-01-18	0.296		2009-01-18	0.086		2010-01-18	0.124		2011-01-18	0.091		2012-01-18	0.211		2013-01-18	0.065		2014-01-18	0.28		2015-01-18	0.156		2016-01-18	0.098
2000-03-13	0.043		2001-01-19	0.054		2002-01-19	0.118		2003-01-19	0.133		2004-01-19	0.025		2005-01-19	0.104		2006-01-19	0.208		2007-01-19	0.16		2008-01-19	0.199		2009-01-19	0.033		2010-01-19	0.034		2011-01-19	0.153		2012-01-19	0.117		2013-01-19	0.102		2014-01-19	0.154		2015-01-19	0.302		2016-01-19	0.174
2000-03-14	0.084		2001-01-20	0.057		2002-01-20	0.016		2003-01-20	0.277		2004-01-20	0.014		2005-01-20	0.088		2006-01-20	0.098		2007-01-20	0.231		2008-01-20	0.26		2009-01-20	0.121		2010-01-20	0.071		2011-01-20	0.087		2012-01-20	0.14		2013-01-20	0.23		2014-01-20	0.059		2015-01-20	0.07		2016-01-20	0.143
2000-03-15	0.037		2001-01-21	0.134		2002-01-21	0.095		2003-01-21	0.142		2004-01-21	0.074		2005-01-21	0.153		2006-01-21	0.189		2007-01-21	0.091		2008-01-21	0.232		2009-01-21	0.04		2010-01-21	0.233		2011-01-21	0.031		2012-01-21	0.026		2013-01-21	0.083		2014-01-21	0.187		2015-01-21	0.199		2016-01-21	0.172
2000-03-16	0.09		2001-01-22	0.051		2002-01-22	0.229		2003-01-22	0.239		2004-01-22	0.029		2005-01-22	0.033		2006-01-22	0.123		2007-01-22	0.234		2008-01-22	0.202		2009-01-22	0.112		2010-01-22	0.077		2011-01-22	0.016		2012-01-22	0.139		2013-01-22	0.188		2014-01-22	0.161		2015-01-22	0.185		2016-01-22	0.145
2000-03-17	0		2001-01-23	0.103		2002-01-23	0.092		2003-01-23	0.202		2004-01-23	0.119		2005-01-23	0.033		2006-01-23	0.122		2007-01-23	0.121		2008-01-23	0.129		2009-01-23	0.1		2010-01-23	0.193		2011-01-23	0.034		2012-01-23	0.183		2013-01-23	0.068		2014-01-23	0.118		2015-01-23	0.055		2016-01-23	0.15
2000-03-18	0.047		2001-01-24	0.066		2002-01-24	0.219		2003-01-24	0.197		2004-01-24	0.056		2005-01-24	0.092		2006-01-24	0.077		2007-01-24	0.202		2008-01-24	0.154		2009-01-24	-0.01		2010-01-24	0.02		2011-01-24	0.025		2012-01-24	0.223		2013-01-24	0.031		2014-01-24	0.141		2015-01-24	0.218		2016-01-24	0.274
2000-03-19	0.055		2001-01-25	0.088		2002-01-25	0.08		2003-01-25	0.275		2004-01-25	0.096		2005-01-25	0.192		2006-01-25	0.09		2007-01-25	0.158		2008-01-25	0.241		2009-01-25	0.022		2010-01-25	0.112		2011-01-25	0.068		2012-01-25	0.217		2013-01-25	0.147		2014-01-25	0.299		2015-01-25	0.05		2016-01-25	0.033
2000-03-20	0.033		2001-01-26	0.004		2002-01-26	0.177		2003-01-26	0.054		2004-01-26	0.082		2005-01-26	0.031		2006-01-26	0.111		2007-01-26	0.161		2008-01-26	0.17		2009-01-26	0.051		2010-01-26	0.042		2011-01-26	0.199		2012-01-26	0.182		2013-01-26	0.074		2014-01-26	0.113		2015-01-26	0.327		2016-01-26	0.001
2000-03-21	0.062		2001-01-27	0.057		2002-01-27	0.121		2003-01-27	0.262		2004-01-27	0.054		2005-01-27	0.144		2006-01-27	0.074		2007-01-27	0.194		2008-01-27	0.257		2009-01-27	0.164		2010-01-27	0.005		2011-01-27	0.035		2012-01-27	0.274		2013-01-27	0.112		2014-01-27	0.013		2015-01-27	0.162		2016-01-27	0.04
2000-03-22	-0.002		2001-01-28	0.158		2002-01-28	0.108		2003-01-28	0.16		2004-01-28	0.099		2005-01-28	0.14		2006-01-28	-0.005		2007-01-28	0.053		2008-01-28	0.203		2009-01-28	0.065		2010-01-28	0.084		2011-01-28	0.151		2012-01-28	0.154		2013-01-28	-0.005		2014-01-28	0.179		2015-01-28	0.317		2016-01-28	0.197
2000-03-23	0.038		2001-01-29	0.053		2002-01-29	0.079		2003-01-29	0.254		2004-01-29	0.033		2005-01-29	0.081		2006-01-29	0.045		2007-01-29	0.002		2008-01-29	0.162		2009-01-29	0.144		2010-01-29	0.057		2011-01-29	0.143		2012-01-29	0.238		2013-01-29	0.265		2014-01-29	0.157		2015-01-29	0.156		2016-01-29	0.336
2000-03-24	0.04		2001-01-30	0.157		2002-01-30	0.106		2003-01-30	0.186		2004-01-30	0.14		2005-01-30	0.022		2006-01-30	0.168		2007-01-30	0.057		2008-01-30	0.219		2009-01-30	0.088		2010-01-30	0.242		2011-01-30	0.088		2012-01-30	0.16		2013-01-30	0.035		2014-01-30	0.203		2015-01-30	0.257		2016-01-30	0.156
2000-03-25	0.044		2001-01-31	0.055		2002-01-31	0.233		2003-01-31	0.206		2004-01-31	0.043		2005-01-31	0.036		2006-01-31	0.139		2007-01-31	0.248		2008-01-31	0.148		2009-01-31	0.051		2010-01-31	0.047		2011-01-31	0.213		2012-01-31	0.222		2013-01-31	0.234		2014-01-31	0.142		2015-01-31	0.184		2016-01-31	0.337
2000-03-26	0.034		2001-02-01	0.101		2002-02-01	0.087		2003-02-01	0		2004-02-01	0.027		2005-02-01	0.101		2006-02-01	0.112		2007-02-01	0.125		2008-02-01	0.229		2009-02-01	0.082		2010-02-01	0.013		2011-02-01	0.082		2012-02-01	0.207		2013-02-01	0.057		2014-02-01	0.276		2015-02-01	0.199		2016-02-01	0.158
2000-03-27	0.012		2001-02-02	0.079		2002-02-02	0.19		2003-02-02	0.146		2004-02-02	0.009		2005-02-02	0.096		2006-02-02	0.011		2007-02-02	0		2008-02-02	0.141		2009-02-02	0.054		2010-02-02	0.012		2011-02-02	0.207		2012-02-02	0.191		2013-02-02	0.162		2014-02-02	0.038		2015-02-02	0.2		2016-02-02	0.269
2000-03-28	0.065		2001-02-03	0.078		2002-02-03	0.096		2003-02-03	0.264		2004-02-03	0.011		2005-02-03	0.174		2006-02-03	0.089		2007-02-03	0.156		2008-02-03	0.253		2009-02-03	0.122		2010-02-03	0.083		2011-02-03	0.059		2012-02-03	0.216		2013-02-03	0.144		2014-02-03	0.263		2015-02-03	0.133		2016-02-03	0.19
2000-03-29	0		2001-02-04	0.178		2002-02-04	0.079		2003-02-04	0.129		2004-02-04	0.025		2005-02-04	0.107		2006-02-04	0.222		2007-02-04	0.016		2008-02-04	0.164		2009-02-04	0.007		2010-02-04	0.007		2011-02-04	0.168		2012-02-04	0.132		2013-02-04	0.103		2014-02-04	0.144		2015-02-04	0.312		2016-02-04	0.232
2000-03-30	0.006		2001-02-05	0.055		2002-02-05	0.072		2003-02-05	0.054		2004-02-05	0.052		2005-02-05	0.034		2006-02-05	0.087		2007-02-05	0.083		2008-02-05	0.202		2009-02-05	0.152		2010-02-05	0.04		2011-02-05	0.003		2012-02-05	0.244		2013-02-05	0.221		2014-02-05	0.203		2015-02-05	0.137		2016-02-05	0.079
2000-03-31	0.038		2001-02-06	0.168		2002-02-06	0.068		2003-02-06	0.064		2004-02-06	0.166		2005-02-06	0.133		2006-02-06	0.163		2007-02-06	0.105		2008-02-06	0.2		2009-02-06	0.036		2010-02-06	0.201		2011-02-06	0.129		2012-02-06	0.156		2013-02-06	0.061		2014-02-06	0.168		2015-02-06	0.044		2016-02-06	0.157
2000-04-01	0.073		2001-02-07	0.062		2002-02-07	0.082		2003-02-07	0.146		2004-02-07	0.016		2005-02-07	0.082		2006-02-07	0.111		2007-02-07	0.225		2008-02-07	0.155		2009-02-07	0.112		2010-02-07	0.06		2011-02-07	0.157		2012-02-07	0.243		2013-02-07	0.249		2014-02-07	0.135		2015-02-07	0.055		2016-02-07	0.26
2000-04-02	0.011		2001-02-08	0.117		2002-02-08	0.09		2003-02-08	0.178		2004-02-08	0.144		2005-02-08	0.188		2006-02-08	0.088		2007-02-08	0.099		2008-02-08	0.264		2009-02-08	-0.002		2010-02-08	0.039		2011-02-08	0.091		2012-02-08	0.112		2013-02-08	0.086		2014-02-08	0.264		2015-02-08	0.233		2016-02-08	0.133
2000-04-03	0.006		2001-02-09	0.017		2002-02-09	0.223		2003-02-09	0.196		2004-02-09	0.035		2005-02-09	0.034		2006-02-09	0.025		2007-02-09	0.08		2008-02-09	0.112		2009-02-09	0.074		2010-02-09	0.082		2011-02-09	0.196		2012-02-09	0.067		2013-02-09	0.146		2014-02-09	0.101		2015-02-09	0.198		2016-02-09	0.292
2000-04-04	0.03		2001-02-10	0.05		2002-02-10	0.096		2003-02-10	0.155		2004-02-10	0.076		2005-02-10	0.198		2006-02-10	0.098		2007-02-10	0.098		2008-02-10	0.018		2009-02-10	0.092		2010-02-10	0.038		2011-02-10	0.035		2012-02-10	0.205		2013-02-10	0.113		2014-02-10	0.249		2015-02-10	0.177		2016-02-10	0.081
2000-04-05	0.042		2001-02-11	0.072		2002-02-11	0.171		2003-02-11	0.149		2004-02-11	0.073		2005-02-11	0.097		2006-02-11	0.202		2007-02-11	0.156		2008-02-11	0.065		2009-02-11	0.05		2010-02-11	0.127		2011-02-11	0.155		2012-02-11	0.145		2013-02-11	0.111		2014-02-11	0.102		2015-02-11	0.219		2016-02-11	0.02
2000-04-06	0.059		2001-02-12	0.051		2002-02-12	0.115		2003-02-12	0.254		2004-02-12	0.033		2005-02-12	0.14		2006-02-12	-0.003		2007-02-12	0.051		2008-02-12	0.239		2009-02-12	-0.009		2010-02-12	0.091		2011-02-12	0.062		2012-02-12	0.258		2013-02-12	0.017		2014-02-12	0.186		2015-02-12	0.1		2016-02-12	0.087
2000-04-07	0.016		2001-02-13	0.141		2002-02-13	0.11		2003-02-13	0.147		2004-02-13	0.063		2005-02-13	0.055		2006-02-13	0.053		2007-02-13	0.081		2008-02-13	0.192		2009-02-13	0.057		2010-02-13	0.177		2011-02-13	0.123		2012-02-13	0.1		2013-02-13	0.031		2014-02-13	0.129		2015-02-13	0.26		2016-02-13	0.182
2000-04-08	-0.006		2001-02-14	0.046		2002-02-14	0.138		2003-02-14	0.224		2004-02-14	0.011		2005-02-14	0.087		2006-02-14	0.036		2007-02-14	0.205		2008-02-14	0.193		2009-02-14	-0.002		2010-02-14	0.066		2011-02-14	0.025		2012-02-14	0.165		2013-02-14	0.225		2014-02-14	0.129		2015-02-14	0.125		2016-02-14	0.3
2000-04-09	0.012		2001-02-15	0.013		2002-02-15	0.031		2003-02-15	0.161		2004-02-15	0.15		2005-02-15	0.184		2006-02-15	0.04		2007-02-15	0.092		2008-02-15	0.208		2009-02-15	0.011		2010-02-15	0.161		2011-02-15	0.09		2012-02-15	0.121		2013-02-15	0.08		2014-02-15	0.144		2015-02-15	0.078		2016-02-15	0.066
2000-04-10	0.035		2001-02-16	0.027		2002-02-16	0.017		2003-02-16	0.168		2004-02-16	0.022		2005-02-16	0.067		2006-02-16	0.105		2007-02-16	0.079		2008-02-16	0.146		2009-02-16	0.067		2010-02-16	0.066		2011-02-16	0.195		2012-02-16	0.103		2013-02-16	0.083		2014-02-16	0.09		2015-02-16	0.114		2016-02-16	0.237
2000-04-11	0.045		2001-02-17	0.06		2002-02-17	0.084		2003-02-17	0.2		2004-02-17	0.076		2005-02-17	0.161		2006-02-17	0.026		2007-02-17	0.113		2008-02-17	0.246		2009-02-17	0.093		2010-02-17	0.103		2011-02-17	0.07		2012-02-17	0.159		2013-02-17	0.018		2014-02-17	0.238		2015-02-17	0.04		2016-02-17	0.128
2000-04-12	0.043		2001-02-18	0.075		2002-02-18	0.175		2003-02-18	0.098		2004-02-18	-0.004		2005-02-18	0.069		2006-02-18	0.2		2007-02-18	0.147		2008-02-18	0.129		2009-02-18	0.051		2010-02-18	0.061		2011-02-18	0.121		2012-02-18	0.134		2013-02-18	0.028		2014-02-18	0.091		2015-02-18	0.196		2016-02-18	0.217
2000-04-13	0.025		2001-02-19	0.047		2002-02-19	0.089		2003-02-19	0.241		2004-02-19	0		2005-02-19	0.069		2006-02-19	0.02		2007-02-19	0.108		2008-02-19	0.088		2009-02-19	0.136		2010-02-19	0.104		2011-02-19	0.071		2012-02-19	0.072		2013-02-19	0.107		2014-02-19	0.199		2015-02-19	0.086		2016-02-28	0
2000-04-14	0.037		2001-02-20	-0.002		2002-02-20	0.111		2003-02-20	0.064		2004-02-20	0.046		2005-02-20	0.086		2006-02-20	0.173		2007-02-20	0.029		2008-02-20	0.169		2009-02-20	0.048		2010-02-20	0.098		2011-02-20	0.108		2012-02-20	0.136		2013-02-20	0.091		2014-02-20	0.102		2015-02-20	0.235		2016-02-29	0.078
2000-04-15	0.04		2001-02-21	0.023		2002-02-21	0.024		2003-02-21	0.177		2004-02-21	0.043		2005-02-21	0.065		2006-02-21	0.008		2007-02-21	0.012		2008-02-21	0.099		2009-02-21	0.025		2010-02-21	0.064		2011-02-21	0.064		2012-02-21	0.247		2013-02-21	0.203		2014-02-21	0.122		2015-02-21	0.021		2016-03-01	0.141
2000-04-16	0.043		2001-02-22	0.142		2002-02-22	0.056		2003-02-22	0.158		2004-02-22	0.139		2005-02-22	0.086		2006-02-22	0.043		2007-02-22	0.092		2008-02-22	0.076		2009-02-22	0.058		2010-02-22	0.176		2011-02-22	0.058		2012-02-22	0.119		2013-02-22	0.071		2014-02-22	0.123		2015-02-22	0.025		2016-03-02	0.08
2000-04-17	0.118		2001-02-23	0.051		2002-02-23	0.167		2003-02-23	0.195		2004-02-23	0.01		2005-02-23	0.076		2006-02-23	0.062		2007-02-23	0.228		2008-02-23	0.14		2009-02-23	0.073		2010-02-23	0.06		2011-02-23	0.015		2012-02-23	0.192		2013-02-23	0.188		2014-02-23	0.097		2015-02-23	0.108		2016-03-03	0.246
2000-04-18	0.076		2001-02-24	0.073		2002-02-24	0.064		2003-02-24	0.187		2004-02-24	0.13		2005-02-24	0.173		2006-02-24	0.048		2007-02-24	0.085		2008-02-24	0.206		2009-02-24	0.061		2010-02-24	0.099		2011-02-24	0.023		2012-02-24	0.134		2013-02-24	0.072		2014-02-24	0.098		2015-02-24	0.112		2016-03-04	0.107
2000-04-19	0.017		2001-02-25	0.052		2002-02-25	0.126		2003-02-25	0.139		2004-02-25	0.042		2005-02-25	0.062		2006-02-25	0.119		2007-02-25	-0.008		2008-02-25	0.086		2009-02-25	0.052		2010-02-25	0.061		2011-02-25	0.153		2012-02-25	0.148		2013-02-25	0.109		2014-02-25	0.08		2015-02-25	0.041		2016-03-05	0.017
2000-04-20	0.167		2001-02-26	0.049		2002-02-26	0.014		2003-02-26	0.226		2004-02-26	0.064		2005-02-26	0.137		2006-02-26	0.049		2007-02-26	0.124		2008-02-26	0.017		2009-02-26	0.029		2010-02-26	0.133		2011-02-26	0.066		2012-02-26	0.18		2013-02-26	0.037		2014-02-26	0.01		2015-02-26	0.098		2016-03-06	0.024
2000-04-21	0.007		2001-02-27	0.028		2002-02-27	0.149		2003-02-27	0.097		2004-02-27	0.012		2005-02-27	0.072		2006-02-27	0.154		2007-02-27	0.101		2008-02-27	0.122		2009-02-27	0.04		2010-02-27	0.105		2011-02-27	0.139		2012-02-27	0.082		2013-02-27	0.036		2014-02-27	0.105		2015-02-27	0.229		2016-03-07	0.032
2000-04-22	0.002		2001-02-28	0.042		2002-02-28	0.052		2003-02-28	-0.005		2004-02-28	0.013		2005-02-28	0.086		2006-02-28	0.056		2007-02-28	0.132		2008-02-28	0.081		2009-02-28	0.097		2010-02-28	0.068		2011-02-28	0.062		2012-02-28	0.171		2013-02-28	0.051		2014-02-28	0.193		2015-02-28	0.049		2016-03-08	0.004
2000-04-23	0.01		2001-03-01	0.129		2002-03-01	0.109		2003-03-01	0.053		2004-02-29	0.131		2005-03-01	0.087		2006-03-01	0.111		2007-03-01	0.002		2008-02-29	0.158		2009-03-01	0.043		2010-03-01	0.084		2011-03-01	0.094		2012-02-29	0.083		2013-03-01	0.074		2014-03-01	0.125		2015-03-01	0.193		2016-03-09	0.052
2000-04-24	0.014		2001-03-02	0.012		2002-03-02	0.129		2003-03-02	0.029		2004-03-01	0.037		2005-03-02	0.06		2006-03-02	0.056		2007-03-02	0.151		2008-03-01	0.124		2009-03-02	0.049		2010-03-02	0.021		2011-03-02	0.095		2012-03-01	0.221		2013-03-02	0.174		2014-03-02	0.115		2015-03-02	0.079		2016-03-10	0.188
2000-04-25	0.044		2001-03-03	0.006		2002-03-03	0.072		2003-03-03	0.153		2004-03-02	0.114		2005-03-03	0.135		2006-03-03	0.043		2007-03-03	0.062		2008-03-02	0.189		2009-03-03	0.057		2010-03-03	0.151		2011-03-03	0.068		2012-03-02	0.128		2013-03-03	0.061		2014-03-03	0.157		2015-03-03	0.185		2016-03-11	0.072
2000-04-26	0		2001-03-04	0.06		2002-03-04	0.053		2003-03-04	0.151		2004-03-03	0.034		2005-03-04	0.007		2006-03-04	0.08		2007-03-04	0.067		2008-03-03	0.109		2009-03-04	0.039		2010-03-04	0.031		2011-03-04	0.138		2012-03-03	0.164		2013-03-04	0.055		2014-03-04	0.081		2015-03-04	0.116		2016-03-12	0.031
2000-04-27	0		2001-03-05	0.065		2002-03-05	0.063		2003-03-05	0.177		2004-03-04	0.071		2005-03-05	0.083		2006-03-05	0.061		2007-03-05	0.086		2008-03-04	0.229		2009-03-05	0.018		2010-03-05	0.064		2011-03-05	0.044		2012-03-04	0.152		2013-03-05	0.067		2014-03-05	0.192		2015-03-05	0.069		2016-03-13	0.097
2000-04-28	0		2001-03-06	0.062		2002-03-06	0.141		2003-03-06	0.056		2004-03-05	0.032		2005-03-06	0.044		2006-03-06	0.043		2007-03-06	0.107		2008-03-05	0.117		2009-03-06	0.041		2010-03-06	0.062		2011-03-06	0.129		2012-03-05	0.109		2013-03-06	0.01		2014-03-06	0.062		2015-03-06	0.036		2016-03-14	0.108
2000-04-29	0.1		2001-03-07	0.046		2002-03-07	0.078		2003-03-07	0.217		2004-03-06	0.045		2005-03-07	0.023		2006-03-07	0.045		2007-03-07	0.066		2008-03-06	0.212		2009-03-07	0.099		2010-03-07	0.06		2011-03-07	0.025		2012-03-06	0.053		2013-03-07	0.071		2014-03-07	0.167		2015-03-07	0.041		2016-03-15	0.089
2000-04-30	0.093		2001-03-08	0.091		2002-03-08	0.036		2003-03-08	0.102		2004-03-07	0.058		2005-03-08	0.076		2006-03-08	0.163		2007-03-08	0.068		2008-03-07	0.143		2009-03-08	0.04		2010-03-08	0.084		2011-03-08	0.077		2012-03-07	0.047		2013-03-08	0.066		2014-03-08	0.089		2015-03-08	0.234		2016-03-16	0.047
2000-05-01	0.409		2001-03-09	0.033		2002-03-09	0.084		2003-03-09	0.146		2004-03-08	0.029		2005-03-09	0.084		2006-03-09	0.041		2007-03-09	0.14		2008-03-08	0.167		2009-03-09	0.012		2010-03-09	0.049		2011-03-09	0.042		2012-03-08	0.042		2013-03-09	0.007		2014-03-09	0.112		2015-03-09	0.083		2016-03-17	0.018
2000-05-02	0.171		2001-03-10	0.08		2002-03-10	0.03		2003-03-10	0.062		2004-03-09	0.025		2005-03-10	0.116		2006-03-10	0.11		2007-03-10	0.05		2008-03-09	0.204		2009-03-10	0.051		2010-03-10	0.029		2011-03-10	0.057		2012-03-09	0.098		2013-03-10	0.059		2014-03-10	0.114		2015-03-10	0.176		2016-03-18	0.074
2000-05-03	0.272		2001-03-11	0.038		2002-03-11	0.129		2003-03-11	0.037		2004-03-10	0.008		2005-03-11	0.061		2006-03-11	0.076		2007-03-11	0.139		2008-03-10	0.182		2009-03-11	0.054		2010-03-11	0.044		2011-03-11	0.056		2012-03-10	0.154		2013-03-11	0.097		2014-03-11	0.075		2015-03-11	0.049		2016-03-19	0.181
2000-05-04	0		2001-03-12	-0.006		2002-03-12	0.052		2003-03-12	0.143		2004-03-11	0.014		2005-03-12	0.134		2006-03-12	0.065		2007-03-12	0.059		2008-03-11	0.224		2009-03-12	0		2010-03-12	0.11		2011-03-12	0.039		2012-03-11	0.098		2013-03-12	0.028		2014-03-12	0.172		2015-03-12	0.135		2016-03-20	0.071
2000-05-05	0.279		2001-03-13	0.042		2002-03-13	-0.006		2003-03-13	0.103		2004-03-12	0.048		2005-03-13	0.052		2006-03-13	0.084		2007-03-13	0.081		2008-03-12	0.006		2009-03-13	0.045		2010-03-13	0.056		2011-03-13	0.044		2012-03-12	0.095		2013-03-13	0.113		2014-03-13	0.075		2015-03-13	0.122		2016-03-21	0.079
2000-05-06	0.117		2001-03-14	0.017		2002-03-14	0.076		2003-03-14	0.099		2004-03-13	0.046		2005-03-14	0.085		2006-03-14	0.046		2007-03-14	0.076		2008-03-13	0.283		2009-03-14	0.084		2010-03-14	0.063		2011-03-14	0.044		2012-03-13	0.127		2013-03-14	0.077		2014-03-14	0.064		2015-03-14	0.046		2016-03-22	0.061
2000-05-07	0.002		2001-03-15	0.061		2002-03-15	0.115		2003-03-15	0.07		2004-03-14	0.033		2005-03-15	0.08		2006-03-15	0.099		2007-03-15	0.069		2008-03-14	0.036		2009-03-15	0.021		2010-03-15	0.069		2011-03-15	0.102		2012-03-14	0.072		2013-03-15	0.086		2014-03-15	0.077		2015-03-15	0.083		2016-03-23	0.083
2000-05-08	0.397		2001-03-16	0.037		2002-03-16	0.072		2003-03-16	0.216		2004-03-15	0.025		2005-03-16	0.053		2006-03-16	0.045		2007-03-16	0.092		2008-03-15	0.173		2009-03-16	0.071		2010-03-16	0.05		2011-03-16	0.061		2012-03-15	0.13		2013-03-16	0.004		2014-03-16	0.048		2015-03-16	0.046		2016-03-24	0.115
2000-05-09	0.056		2001-03-17	0.037		2002-03-17	0.061		2003-03-17	0.12		2004-03-16	0.077		2005-03-17	0.054		2006-03-17	0.016		2007-03-17	0.059		2008-03-16	0.241		2009-03-17	0.029		2010-03-17	0.093		2011-03-17	0.025		2012-03-16	0.101		2013-03-17	0.019		2014-03-17	0.089		2015-03-17	0.166		2016-03-25	0.081
2000-05-10	0.372		2001-03-18	0.032		2002-03-18	0.029		2003-03-18	0.179		2004-03-17	0.024		2005-03-18	0.062		2006-03-18	0.053		2007-03-18	0.112		2008-03-17	0.146		2009-03-18	0.055		2010-03-18	0.04		2011-03-18	0.023		2012-03-17	0.086		2013-03-18	0.07		2014-03-18	0.082		2015-03-18	0.066		2016-03-26	0.185
2000-05-11	0.397		2001-03-19	0.007		2002-03-19	0.075		2003-03-19	0.173		2004-03-18	0.067		2005-03-19	0.014		2006-03-19	0.059		2007-03-19	0.068		2008-03-18	0.263		2009-03-19	0.05		2010-03-19	0.089		2011-03-19	0.068		2012-03-18	0.099		2013-03-19	0.058		2014-03-19	0.05		2015-03-19	0.037		2016-03-27	0.012
2000-05-12	0.006		2001-03-20	0.026		2002-03-28	0		2003-03-20	0.186		2004-03-19	0.027		2005-03-20	0.058		2006-03-20	0.067		2007-03-20	0.106		2008-03-19	0.235		2009-03-20	0.027		2010-03-20	0.044		2011-03-20	0.12		2012-03-19	0.107		2013-03-20	0.121		2014-03-20	0.044		2015-03-20	0.081		2016-03-28	0.032
2000-05-13	0.019		2001-03-21	0.056		2002-03-29	0.144		2003-03-21	0.234		2004-03-20	0.036		2005-03-21	0.087		2006-03-21	0.05		2007-03-21	0.065		2008-03-20	0.084		2009-03-21	0.039		2010-03-21	0.064		2011-03-21	0.047		2012-03-20	0.11		2013-03-21	0.044		2014-03-21	0.156		2015-03-21	0.046		2016-03-29	0.019
2000-05-14	0.189		2001-03-22	0.021		2002-03-30	0.05		2003-03-22	0.235		2004-03-21	0.033		2005-03-22	0.062		2006-03-22	0.005		2007-03-22	0.07		2008-03-21	0.143		2009-03-22	0.031		2010-03-22	0.057		2011-03-22	0.048		2012-03-21	0.033		2013-03-22	0.077		2014-03-22	0.084		2015-03-22	0.104		2016-03-30	0.099
2000-05-15	0.385		2001-03-23	0.045		2002-03-31	0.111		2003-03-23	0.244		2004-03-22	0.028		2005-03-23	0.077		2006-03-23	0.048		2007-03-23	0.081		2008-03-22	0.005		2009-03-23	0.031		2010-03-23	0.024		2011-03-23	0.049		2012-03-22	0.151		2013-03-23	0.07		2014-03-23	0.192		2015-03-23	0.07		2016-03-31	0.142
2000-05-16	0.178		2001-03-24	0.064		2002-04-01	0.124		2003-03-24	0.276		2004-03-23	0.037		2005-03-24	0.072		2006-03-24	0.016		2007-03-24	0.022		2008-03-23	0.029		2009-03-24	0.027		2010-03-24	0.087		2011-03-24	0.064		2012-03-23	0.054		2013-03-24	0.059		2014-03-24	0.173		2015-03-24	0.142		2016-04-01	-0.002
2000-05-17	0.561		2001-03-25	0.018		2002-04-02	0.146		2003-03-25	0		2004-03-24	0.011		2005-03-25	0.066		2006-03-25	0.053		2007-03-25	0.136		2008-03-24	0.025		2009-03-25	0.023		2010-03-25	0.031		2011-03-25	0.058		2012-03-24	0.15		2013-03-25	0.101		2014-03-25	0.256		2015-03-25	0.06		2016-04-02	0.011
2000-05-18	0.294		2001-03-26	0.065		2002-04-03	0.216		2003-03-26	0.046		2004-03-25	0.048		2005-03-26	0.093		2006-03-26	0.059		2007-03-26	0.065		2008-03-25	0.037		2009-03-26	0.029		2010-03-26	0.102		2011-03-26	0.02		2012-03-25	0.094		2013-03-26	0.041		2014-03-26	0.241		2015-03-26	0.043		2016-04-03	0.052
2000-05-19	0.574		2001-03-27	0.009		2002-04-04	0.2		2003-03-27	0.341		2004-03-26	0		2005-03-27	0.054		2006-03-27	0.059		2007-03-27	0.092		2008-03-26	0.035		2009-03-27	0.047		2010-03-27	0.047		2011-03-27	0.09		2012-03-26	0.082		2013-03-27	0.044		2014-03-27	0.277		2015-03-27	0.052		2016-04-04	0.122
2000-05-20	0.597		2001-03-28	0.013		2002-04-05	0.301		2003-03-28	0.345		2004-03-27	0.003		2005-03-28	0.114		2006-03-28	0.051		2007-03-28	0.052		2008-03-27	0.263		2009-03-28	0.025		2010-03-28	0.094		2011-03-28	0.029		2012-03-27	0.037		2013-03-28	0.034		2014-03-28	0.375		2015-03-28	0.048		2016-04-05	0.06
2000-05-21	0.464		2001-03-29	0.041		2002-04-06	0.001		2003-03-29	0.039		2004-03-28	0.002		2005-03-29	0.056		2006-03-29	0.073		2007-03-29	0.026		2008-03-28	0.196		2009-03-29	0.018		2010-03-29	0.032		2011-03-29	0.09		2012-03-28	0.044		2013-03-29	0.042		2014-03-29	0.2		2015-03-29	0.022		2016-04-06	0.073
2000-05-22	0.018		2001-03-30	0.019		2002-04-07	-0.003		2003-03-30	0.009		2004-03-29	0.005		2005-03-30	0.058		2006-03-30	0.045		2007-03-30	0.108		2008-03-29	0.053		2009-03-30	0.057		2010-03-30	0.038		2011-03-30	0.028		2012-03-29	0.065		2013-03-30	0.048		2014-03-30	0.269		2015-03-30	0.081		2016-04-07	0.011
2000-05-23	0.279		2001-03-31	0.029		2002-04-08	0.023		2003-03-31	0.186		2004-03-30	0.008		2005-03-31	0.083		2006-03-31	0.034		2007-03-31	0.087		2008-03-30	0.274		2009-03-31	0.008		2010-03-31	0.042		2011-03-31	0.007		2012-03-30	0.114		2013-03-31	0.051		2014-03-31	0.053		2015-03-31	0.256		2016-04-08	0.013
2000-05-24	0.103		2001-04-01	0.008		2002-04-09	0.007		2003-04-01	0.378		2004-03-31	0.026		2005-04-01	0.031		2006-04-01	0.041		2007-04-01	0.099		2008-03-31	0.313		2009-04-01	0.038		2010-04-01	0.001		2011-04-01	0.057		2012-03-31	0.179		2013-04-01	0.074		2014-04-01	0.413		2015-04-01	0.155		2016-04-09	0.115
2000-05-25	0.094		2001-04-02	0.067		2002-04-10	0.009		2003-04-02	0.032		2004-04-01	0.049		2005-04-02	0.108		2006-04-02	0.054		2007-04-02	0.03		2008-04-01	0.313		2009-04-02	0.003		2010-04-02	0.045		2011-04-02	0.075		2012-04-01	0.109		2013-04-02	0.011		2014-04-02	0.166		2015-04-02	0.219		2016-04-10	0.095
2000-05-26	0.677		2001-04-03	0.025		2002-04-11	0.021		2003-04-03	0.317		2004-04-02	0.01		2005-04-03	0.095		2006-04-03	0.06		2007-04-03	0.103		2008-04-02	0.264		2009-04-03	0		2010-04-03	0.037		2011-04-03	0.078		2012-04-02	0.174		2013-04-03	0.1		2014-04-03	0.058		2015-04-03	0.177		2016-04-11	0.191
2000-05-27	0.671		2001-04-04	0.026		2002-04-12	0.087		2003-04-04	0.128		2004-04-03	0.035		2005-04-04	0.014		2006-04-04	0.042		2007-04-04	0.074		2008-04-03	0.024		2009-04-04	0.022		2010-04-04	0.062		2011-04-04	0.051		2012-04-03	0.103		2013-04-04	0.054		2014-04-04	0.033		2015-04-04	0.047		2016-04-12	0.014
2000-05-28	0.569		2001-04-05	0.022		2002-04-13	0.07		2003-04-05	0.346		2004-04-04	0.003		2005-04-05	0.177		2006-04-05	0.069		2007-04-05	0.129		2008-04-04	0.374		2009-04-05	0.007		2010-04-05	0.04		2011-04-05	0.032		2012-04-04	0.033		2013-04-05	0.098		2014-04-05	0.35		2015-04-05	0.028		2016-04-13	0.077
2000-05-29	0		2001-04-06	0.019		2002-04-14	0.006		2003-04-06	0.309		2004-04-05	0.002		2005-04-06	-0.001		2006-04-06	0.048		2007-04-06	0.087		2008-04-05	0.282		2009-04-06	0.025		2010-04-06	0.059		2011-04-06	0.029		2012-04-05	0.158		2013-04-06	0.052		2014-04-06	0.391		2015-04-06	0.095		2016-04-14	0.023
2000-05-30	0.549		2001-04-07	0.004		2002-04-16	0.017		2003-04-07	0.409		2004-04-06	0.022		2005-04-07	0.009		2006-04-07	0.085		2007-04-07	0.06		2008-04-06	0.21		2009-04-07	0.003		2010-04-07	0.053		2011-04-07	0.206		2012-04-06	0.139		2013-04-07	0.057		2014-04-07	0.389		2015-04-07	0.218		2016-04-15	0.169
2000-05-31	0.023		2001-04-08	0.011		2002-04-17	0.005		2003-04-08	0.404		2004-04-07	0.015		2005-04-08	0.112		2006-04-08	0.041		2007-04-08	0.104		2008-04-07	0.127		2009-04-08	0.026		2010-04-08	0.021		2011-04-08	0.052		2012-04-07	0.108		2013-04-08	0.062		2014-04-08	0.447		2015-04-08	0.099		2016-04-16	0.113
2000-06-01	0.558		2001-04-09	0.021		2002-04-18	0.109		2003-04-09	0.417		2004-04-08	0.022		2005-04-09	-0.002		2006-04-09	0.098		2007-04-09	0.108		2008-04-08	0.405		2009-04-09	0.029		2010-04-09	0.048		2011-04-09	0.015		2012-04-08	0.032		2013-04-09	0.026		2014-04-09	0.394		2015-04-09	0.025		2016-04-17	0.196
2000-06-02	0.733		2001-04-10	0.011		2002-04-19	0.05		2003-04-10	0.235		2004-04-09	0.003		2005-04-10	0.016		2006-04-10	0.001		2007-04-10	0.164		2008-04-09	0.44		2009-04-10	0.088		2010-04-10	0.021		2011-04-10	0.117		2012-04-09	0.166		2013-04-10	0.019		2014-04-10	0.455		2015-04-10	0.094		2016-04-18	0.196
2000-06-03	0.711		2001-04-11	0.07		2002-04-20	0.196		2003-04-11	0.022		2004-04-10	0.035		2005-04-11	0.018		2006-04-11	0.015		2007-04-11	0.185		2008-04-10	0.425		2009-04-11	0.039		2010-04-11	0.04		2011-04-11	0.157		2012-04-10	0.196		2013-04-11	0.043		2014-04-11	0.457		2015-04-11	0.207		2016-04-19	0.025
2000-06-04	0.736		2001-04-12	0.057		2002-04-21	-0.001		2003-04-12	0.016		2004-04-11	-0.002		2005-04-12	0.248		2006-04-12	0.024		2007-04-12	0.272		2008-04-11	0.129		2009-04-12	0.035		2010-04-12	0.071		2011-04-12	0.144		2012-04-11	0.219		2013-04-12	0.063		2014-04-12	0.477		2015-04-12	0.205		2016-04-20	0.313
2000-06-05	0.421		2001-04-13	0.098		2002-04-22	0.011		2003-04-13	0.355		2004-04-12	0.03		2005-04-13	0.005		2006-04-13	0.025		2007-04-13	0.202		2008-04-12	0.088		2009-04-13	0.143		2010-04-13	0.111		2011-04-13	0.085		2012-04-12	0.315		2013-04-13	0.007		2014-04-13	0.423		2015-04-13	0.026		2016-04-21	-0.002
2000-06-06	0.332		2001-04-14	0.072		2002-04-23	0.043		2003-04-14	0.072		2004-04-13	0.017		2005-04-14	0.1		2006-04-14	0.057		2007-04-14	0.101		2008-04-13	0.125		2009-04-14	0.054		2010-04-14	0.032		2011-04-14	-0.002		2012-04-13	0.192		2013-04-14	0.049		2014-04-14	0.077		2015-04-14	0.282		2016-04-22	0.018
2000-06-07	0.735		2001-04-15	0.055		2002-04-24	0.205		2003-04-15	0.024		2004-04-14	0.042		2005-04-15	0.162		2006-04-15	0.042		2007-04-15	0.125		2008-04-14	0.424		2009-04-15	0.174		2010-04-15	0.04		2011-04-15	0.174		2012-04-14	0.116		2013-04-15	0.037		2014-04-15	0.505		2015-04-15	0.186		2016-04-23	0.018
2000-06-08	0.634		2001-04-16	0.11		2002-04-25	0.235		2003-04-16	0.009		2004-04-15	-0.002		2005-04-16	0.067		2006-04-16	0.081		2007-04-16	0.086		2008-04-15	0.452		2009-04-16	0.072		2010-04-16	0.068		2011-04-16	0.024		2012-04-15	0.354		2013-04-16	0.018		2014-04-16	0.478		2015-04-16	0.016		2016-04-24	0.085
2000-06-09	0.482		2001-04-17	0.054		2002-04-26	0.272		2003-04-17	0.02		2004-04-16	0.015		2005-04-17	0.201		2006-04-17	0.044		2007-04-17	0.205		2008-04-16	0.179		2009-04-17	0.193		2010-04-17	0.046		2011-04-17	0.167		2012-04-16	0.077		2013-04-17	0.056		2014-04-17	0.504		2015-04-17	0.022		2016-04-25	0.07
2000-06-10	0.557		2001-04-18	0.194		2002-04-27	0.203		2003-04-18	0.123		2004-04-17	-0.007		2005-04-18	0.04		2006-04-18	0.026		2007-04-18	0.085		2008-04-17	0.434		2009-04-18	0.107		2010-04-18	0.132		2011-04-18	0.19		2012-04-17	0.075		2013-04-18	0.03		2014-04-18	0.485		2015-04-18	0.437		2016-04-26	0.048
2000-06-11	0.783		2001-04-19	0.109		2002-04-28	0.018		2003-04-19	0.26		2004-04-18	0.021		2005-04-19	0.002		2006-04-19	0.03		2007-04-19	0.047		2008-04-18	-0.026		2009-04-19	0.106		2010-04-19	0.009		2011-04-19	0.008		2012-04-18	0.177		2013-04-19	0.072		2014-04-19	0.484		2015-04-19	0.04		2016-04-27	0.308
2000-06-12	0.442		2001-04-20	0.041		2002-04-29	0.011		2003-04-20	0.342		2004-04-19	0.041		2005-04-20	0.009		2006-04-20	0.062		2007-04-20	0.005		2008-04-19	0.428		2009-04-20	0.082		2010-04-20	0.011		2011-04-20	0.188		2012-04-19	0.036		2013-04-20	0.026		2014-04-20	0.297		2015-04-20	0.013		2016-04-28	0.315
2000-06-13	0.794		2001-04-21	0.162		2002-04-30	0.389		2003-04-21	0.281		2004-04-20	0.007		2005-04-21	0.009		2006-04-21	0.006		2007-04-21	0.164		2008-04-20	-0.003		2009-04-21	0.129		2010-04-21	0.074		2011-04-21	0.241		2012-04-20	0.161		2013-04-21	0.065		2014-04-21	0.421		2015-04-21	0.04		2016-04-29	0.345
2000-06-14	0.499		2001-04-22	0.037		2002-05-01	0.233		2003-04-22	0.174		2004-04-21	0.016		2005-04-22	0.009		2006-04-22	0.003		2007-04-22	0.366		2008-04-21	0.217		2009-04-22	0.151		2010-04-22	0.144		2011-04-22	0.107		2012-04-21	0.026		2013-04-22	0.053		2014-04-22	0.48		2015-04-22	0.003		2016-04-30	0.212
2000-06-15	0.138		2001-04-23	0.215		2002-05-02	0.001		2003-04-23	0.447		2004-04-22	0.018		2005-04-23	0.026		2006-04-23	0.137		2007-04-23	0.063		2008-04-22	0.3		2009-04-23	0.164		2010-04-23	0.151		2011-04-23	0.136		2012-04-22	0.465		2013-04-23	0.006		2014-04-23	0.495		2015-04-23	0.023		2016-05-01	0.003
2000-06-16	0.71		2001-04-24	0.247		2002-05-03	0.011		2003-04-24	0.446		2004-04-23	0.028		2005-04-24	0.033		2006-04-24	0.056		2007-04-24	0.382		2008-04-23	0.211		2009-04-24	0.322		2010-04-24	0.207		2011-04-24	0.154		2012-04-23	0.381		2013-04-24	0.011		2014-04-24	0.416		2015-04-24	0.276		2016-05-02	0.3
2000-06-17	0.728		2001-04-25	0.282		2002-05-04	0.032		2003-04-25	0.197		2004-04-24	0.052		2005-04-25	0.187		2006-04-25	0.099		2007-04-25	0.398		2008-04-24	0.431		2009-04-25	0.319		2010-04-25	0.068		2011-04-25	0.014		2012-04-24	0.424		2013-04-25	0.104		2014-04-25	0.033		2015-04-25	0.408		2016-05-03	0.461
2000-06-18	0.796		2001-04-26	0.311		2002-05-05	0.239		2003-04-26	0.21		2004-04-25	0.024		2005-04-26	0.104		2006-04-26	0.224		2007-04-26	0.421		2008-04-25	0.047		2009-04-26	0.353		2010-04-26	0.043		2011-04-26	0.058		2012-04-25	0.032		2013-04-26	0.166		2014-04-26	0.38		2015-04-26	0.166		2016-05-04	0.473
2000-06-19	0.781		2001-04-27	0.328		2002-05-06	0.415		2003-04-27	0.064		2004-04-26	0.071		2005-04-27	0.018		2006-04-27	0.144		2007-04-27	0.45		2008-04-26	0.455		2009-04-27	0.379		2010-04-27	0.052		2011-04-27	0.384		2012-04-26	0.051		2013-04-27	0.098		2014-04-27	0.425		2015-04-27	0.493		2016-05-05	0.222
2000-06-20	0.441		2001-04-28	-0.004		2002-05-07	0.419		2003-04-28	0.23		2004-04-27	0.014		2005-04-28	0.121		2006-04-28	0.271		2007-04-28	0.105		2008-04-27	0.41		2009-04-28	0.218		2010-04-28	0.008		2011-04-28	0.388		2012-04-27	0.449		2013-04-28	0.013		2014-04-28	0.54		2015-04-28	0.043		2016-05-06	0.003
2000-06-21	0.505		2001-04-29	0.143		2002-05-08	0.127		2003-04-29	0.202		2004-04-28	-0.009		2005-04-29	0.356		2006-04-29	0		2007-04-29	0.091		2008-04-28	0.002		2009-04-29	0.07		2010-04-29	0.232		2011-04-29	0.428		2012-04-28	0		2013-04-29	0.024		2014-04-29	0.531		2015-04-29	0.04		2016-05-07	0.451
2000-06-22	0.519		2001-04-30	0.008		2002-05-09	0.465		2003-04-30	0.17		2004-04-29	0.047		2005-04-30	0.003		2006-04-30	0.005		2007-04-30	0.369		2008-04-29	0.163		2009-04-30	0.403		2010-04-30	0.217		2011-04-30	0.352		2012-04-29	0.196		2013-04-30	0.191		2014-04-30	0.2		2015-04-30	0.497		2016-05-08	0.458
2000-06-23	0.005		2001-05-01	0.228		2002-05-10	0.277		2003-05-01	0.135		2004-04-30	0.108		2005-05-01	0.005		2006-05-01	0.05		2007-05-01	0.054		2008-04-30	0.002		2009-05-01	0.005		2010-05-01	0.291		2011-05-01	0.15		2012-04-30	0.097		2013-05-01	0.266		2014-05-01	0.144		2015-05-01	0.017		2016-05-09	0.465
2000-06-24	0.001		2001-05-02	0		2002-05-11	0.016		2003-05-02	0.258		2004-05-01	0.001		2005-05-02	0.023		2006-05-02	0.189		2007-05-02	0.456		2008-05-01	0.481		2009-05-02	0.109		2010-05-02	0.021		2011-05-02	0.434		2012-05-01	0.317		2013-05-02	0.396		2014-05-02	0.45		2015-05-02	0.197		2016-05-10	0.068
2000-06-25	0.037		2001-05-03	0.382		2002-05-12	0.269		2003-05-03	0.458		2004-05-02	0.003		2005-05-03	0.131		2006-05-03	0.082		2007-05-03	0.012		2008-05-02	0.453		2009-05-03	0.082		2010-05-03	0.041		2011-05-03	0.145		2012-05-02	0.018		2013-05-03	0.436		2014-05-03	0.57		2015-05-03	-0.006		2016-05-11	0.009
2000-06-26	0.196		2001-05-04	0.007		2002-05-13	0.046		2003-05-04	0.337		2004-05-03	0.001		2005-05-04	0.214		2006-05-04	0.287		2007-05-04	0.452		2008-05-03	0.001		2009-05-04	0.452		2010-05-04	0.339		2011-05-04	0.346		2012-05-03	0.012		2013-05-04	0.269		2014-05-04	0.529		2015-05-04	0.011		2016-05-12	0.21
2000-06-27	0.603		2001-05-05	0.354		2002-05-14	0.535		2003-05-05	-0.001		2004-05-04	0.014		2005-05-05	0.183		2006-05-05	0.291		2007-05-05	0.038		2008-05-04	0.05		2009-05-05	0.156		2010-05-05	0.478		2011-05-05	0.406		2012-05-04	0.277		2013-05-05	0.39		2014-05-05	0.021		2015-05-05	0.02		2016-05-13	0.559
2000-06-28	0.611		2001-05-06	0.031		2002-05-15	0.578		2003-05-06	0.065		2004-05-05	0.013		2005-05-06	0		2006-05-06	0.097		2007-05-06	0.292		2008-05-05	0.098		2009-05-06	0.326		2010-05-06	0.433		2011-05-06	0.355		2012-05-05	0.191		2013-05-06	0.262		2014-05-06	0.131		2015-05-06	0.007		2016-05-14	0.003
2000-06-29	0.008		2001-05-07	0.114		2002-05-16	0.625		2003-05-07	0.022		2004-05-06	0.177		2005-05-07	0.018		2006-05-07	0.017		2007-05-07	-0.002		2008-05-06	0.075		2009-05-07	0.521		2010-05-07	0.489		2011-05-07	0.503		2012-05-06	0.205		2013-05-07	0.399		2014-05-07	0.207		2015-05-07	0.079		2016-05-15	0.538
2000-06-30	0.03		2001-05-08	0.021		2002-05-17	0.592		2003-05-08	0.11		2004-05-07	0.169		2005-05-08	0.073		2006-05-08	0.065		2007-05-08	0.035		2008-05-07	0.07		2009-05-08	0.43		2010-05-08	0.502		2011-05-08	0.303		2012-05-07	0.024		2013-05-08	0.014		2014-05-08	0.255		2015-05-08	0.148		2016-05-16	0.572
2000-07-01	0.365		2001-05-09	0.318		2002-05-18	0.018		2003-05-09	0.098		2004-05-08	0.088		2005-05-09	0.278		2006-05-09	0.103		2007-05-09	0.318		2008-05-08	0.097		2009-05-09	0.521		2010-05-09	0.374		2011-05-09	0.007		2012-05-08	0.271		2013-05-09	0.002		2014-05-09	0.107		2015-05-09	0.277		2016-05-17	0.69
2000-07-02	0.635		2001-05-10	0.328		2002-05-19	0.201		2003-05-10	0.001		2004-05-09	0.272		2005-05-10	0.135		2006-05-10	0.136		2007-05-10	0.37		2008-05-09	0.031		2009-05-10	0.52		2010-05-10	0.011		2011-05-10	0.487		2012-05-09	0.37		2013-05-10	0.177		2014-05-10	0.25		2015-05-10	0.433		2016-05-18	0.442
2000-07-03	0.085		2001-05-11	0.34		2002-05-20	0.185		2003-05-11	0.014		2004-05-10	0.011		2005-05-11	0.404		2006-05-11	0.176		2007-05-11	0		2008-05-10	0.368		2009-05-11	0.01		2010-05-11	0.074		2011-05-11	0.205		2012-05-10	0.008		2013-05-11	0.007		2014-05-11	0.272		2015-05-11	0.508		2016-05-19	0.44
2000-07-04	0.288		2001-05-12	0.509		2002-05-21	0.245		2003-05-12	0.006		2004-05-11	0.386		2005-05-12	0.09		2006-05-12	0.425		2007-05-12	0.005		2008-05-11	0.066		2009-05-12	0.143		2010-05-12	0.365		2011-05-12	0.108		2012-05-11	0.449		2013-05-12	0.043		2014-05-12	0.039		2015-05-12	0.168		2016-05-20	0.153
2000-07-05	0.804		2001-05-13	0.503		2002-05-22	0.032		2003-05-13	0.398		2004-05-12	0.414		2005-05-13	0.134		2006-05-13	0.234		2007-05-13	0.013		2008-05-12	0.336		2009-05-13	0.522		2010-05-13	0.227		2011-05-13	0.089		2012-05-12	0.263		2013-05-13	0.069		2014-05-13	0.013		2015-05-13	0.026		2016-05-21	0.434
2000-07-06	0.308		2001-05-14	0.027		2002-05-23	0.517		2003-05-14	0.209		2004-05-13	0.433		2005-05-14	0.375		2006-05-14	0.358		2007-05-14	0.145		2008-05-13	0.2		2009-05-14	0.324		2010-05-14	0.082		2011-05-14	0.07		2012-05-13	0.234		2013-05-14	0.115		2014-05-14	0.014		2015-05-14	0.005		2016-05-22	0.741
2000-07-07	0.499		2001-05-15	0.004		2002-05-24	0.703		2003-05-15	0.31		2004-05-14	0.11		2005-05-15	0.123		2006-05-15	0.471		2007-05-15	0.016		2008-05-14	0.267		2009-05-15	0.45		2010-05-15	0.129		2011-05-15	0.375		2012-05-14	0.004		2013-05-15	0.358		2014-05-15	0.019		2015-05-15	0.012		2016-05-23	0.698
2000-07-08	0.61		2001-05-16	0.532		2002-05-25	0.733		2003-05-16	0.498		2004-05-15	0.292		2005-05-16	0.016		2006-05-16	0.496		2007-05-16	0.046		2008-05-15	0.241		2009-05-16	0.217		2010-05-16	0.161		2011-05-16	0.556		2012-05-15	0.003		2013-05-16	0.041		2014-05-16	0.137		2015-05-16	0.206		2016-05-24	0.019
2000-07-09	0.009		2001-05-17	0.192		2002-05-26	0.674		2003-05-17	0.055		2004-05-16	0.093		2005-05-17	0.515		2006-05-17	0.128		2007-05-17	0.015		2008-05-16	0.034		2009-05-17	0.446		2010-05-17	0.307		2011-05-17	0.48		2012-05-16	0.536		2013-05-17	0.008		2014-05-17	0.209		2015-05-17	0.155		2016-05-25	0.015
2000-07-10	0.312		2001-05-18	0.126		2002-05-27	0.023		2003-05-18	0.088		2004-05-17	0.126		2005-05-18	0.309		2006-05-18	0.034		2007-05-18	0.233		2008-05-17	0.313		2009-05-18	0.016		2010-05-18	0.188		2011-05-18	0.147		2012-05-17	0.482		2013-05-18	0.541		2014-05-18	0.153		2015-05-18	0.166		2016-05-26	0.092
2000-07-11	0.336		2001-05-19	0.028		2002-05-28	0.041		2003-05-19	0.54		2004-05-18	0.112		2005-05-19	0.18		2006-05-19	0.502		2007-05-19	0.041		2008-05-18	0.079		2009-05-19	0.551		2010-05-19	0.005		2011-05-19	0.016		2012-05-18	0.341		2013-05-19	0.235		2014-05-19	0.293		2015-05-19	0.18		2016-05-27	0.657
2000-07-12	0.323		2001-05-20	0.359		2002-05-29	0.193		2003-05-20	0.136		2004-05-19	-0.006		2005-05-20	0.055		2006-05-20	0.571		2007-05-20	0.294		2008-05-19	0.546		2009-05-20	0.395		2010-05-20	0.105		2011-05-20	0.233		2012-05-19	0.595		2013-05-20	0.121		2014-05-20	0.23		2015-05-20	0.481		2016-05-28	0.084
2000-07-13	0.076		2001-05-21	0.139		2002-05-30	0.011		2003-05-21	-0.003		2004-05-20	0.011		2005-05-21	0.231		2006-05-21	0.022		2007-05-21	0.269		2008-05-20	0.042		2009-05-21	0.69		2010-05-21	0.413		2011-05-21	0.242		2012-05-20	0.015		2013-05-21	0.145		2014-05-21	0.249		2015-05-21	0.38		2016-05-29	0.251
2000-07-14	0.183		2001-05-22	0.418		2002-05-31	0.165		2003-05-22	0.084		2004-05-21	0.016		2005-05-22	0.067		2006-05-22	0.26		2007-05-22	0.103		2008-05-21	0.559		2009-05-22	0.636		2010-05-22	0.181		2011-05-22	0.309		2012-05-21	0.068		2013-05-22	0.595		2014-05-22	0.049		2015-05-22	0.374		2016-05-30	0.161
2000-07-15	0.445		2001-05-23	0.537		2002-06-01	0.635		2003-05-23	0.01		2004-05-22	0.447		2005-05-23	0.469		2006-05-23	0.599		2007-05-23	0.025		2008-05-22	0.335		2009-05-23	0.474		2010-05-23	0.602		2011-05-23	0.32		2012-05-22	0.009		2013-05-23	0.135		2014-05-23	0.065		2015-05-23	0.456		2016-05-31	0.562
2000-07-16	0.063		2001-05-24	0.637		2002-06-02	0.575		2003-05-24	0.435		2004-05-23	0.155		2005-05-24	0.531		2006-05-24	0.526		2007-05-24	0		2008-05-23	0.105		2009-05-24	0.174		2010-05-24	0.091		2011-05-24	0.472		2012-05-23	0.079		2013-05-24	0.108		2014-05-24	0.707		2015-05-24	0.004		2016-06-01	0.521
2000-07-17	0.424		2001-05-25	0.197		2002-06-03	0.722		2003-05-25	0.026		2004-05-24	0.152		2005-05-25	0.331		2006-05-25	0.033		2007-05-25	0.103		2008-05-24	0.056		2009-05-25	0.697		2010-05-25	0.635		2011-05-25	0.186		2012-05-24	0.169		2013-05-25	0.01		2014-05-25	0.01		2015-05-25	0.022		2016-06-02	0.239
2000-07-18	0.043		2001-05-26	0.444		2002-06-04	0.563		2003-05-26	0.082		2004-05-25	0.188		2005-05-26	0.483		2006-05-26	0.304		2007-05-26	0.027		2008-05-25	0.614		2009-05-26	0.719		2010-05-26	0.746		2011-05-26	0.309		2012-05-25	0.16		2013-05-26	0.646		2014-05-26	0.527		2015-05-26	0.619		2016-06-03	0.71
2000-07-19	0.064		2001-05-27	0.339		2002-06-05	0.369		2003-05-27	0		2004-05-26	0.3		2005-05-27	0.039		2006-05-27	0.283		2007-05-27	0.034		2008-05-26	0.62		2009-05-27	0.702		2010-05-27	0.638		2011-05-27	0.097		2012-05-26	0.154		2013-05-27	-0.003		2014-05-27	0.376		2015-05-27	0.278		2016-06-04	0.347
2000-07-20	0.019		2001-05-28	0.099		2002-06-06	0.587		2003-05-28	0.028		2004-05-27	0.161		2005-05-28	0.02		2006-05-28	0.66		2007-05-28	0.183		2008-05-27	0.039		2009-05-28	0.014		2010-05-28	0.241		2011-05-28	0.028		2012-05-27	0.031		2013-05-28	0.23		2014-05-28	0.179		2015-05-28	0.047		2016-06-05	0.324
2000-07-21	0.147		2001-05-29	0.128		2002-06-07	0.484		2003-05-29	0.012		2004-05-28	0.324		2005-05-29	0.571		2006-05-29	0.06		2007-05-29	0.534		2008-05-28	0.082		2009-05-29	0.372		2010-05-29	0.086		2011-05-29	0.187		2012-05-28	0.596		2013-05-29	0.023		2014-05-29	0.14		2015-05-29	0.054		2016-06-06	0.062
2000-07-22	0.472		2001-05-30	0.448		2002-06-08	0.548		2003-05-30	0.48		2004-05-29	0.096		2005-05-30	0.607		2006-05-30	0.376		2007-05-30	0.727		2008-05-29	0.016		2009-05-30	0.12		2010-05-30	0.403		2011-05-30	0.114		2012-05-29	0.523		2013-05-30	0.346		2014-05-30	0.309		2015-05-30	0.282		2016-06-07	0.119
2000-07-23	0.007		2001-05-31	0.158		2002-06-09	0.221		2003-05-31	0.621		2004-05-30	0.194		2005-05-31	0.428		2006-05-31	0.511		2007-05-31	0.506		2008-05-30	-0.002		2009-05-31	0.338		2010-05-31	0.643		2011-05-31	0.004		2012-05-30	0.399		2013-05-31	0.165		2014-05-31	0.383		2015-05-31	0.725		2016-06-08	0.033
2000-07-24	0.702		2001-06-01	0.111		2002-06-10	0.028		2003-06-01	0.652		2004-05-31	0.293		2005-06-01	0.069		2006-06-01	0.334		2007-06-01	0.086		2008-05-31	0.021		2009-06-01	0.015		2010-06-01	0.631		2011-06-01	0.028		2012-05-31	0.082		2013-06-01	0.036		2014-06-01	0.761		2015-06-01	0.432		2016-06-09	0.038
2000-07-25	0.683		2001-06-02	0.592		2002-06-11	0.46		2003-06-02	0.66		2004-06-01	0.599		2005-06-02	0.727		2006-06-02	0.062		2007-06-02	0.074		2008-06-01	0.409		2009-06-02	0.022		2010-06-02	0.538		2011-06-02	0.041		2012-06-01	0.283		2013-06-02	0.119		2014-06-02	0.726		2015-06-02	0.17		2016-06-10	0.082
2000-07-26	0.634		2001-06-03	0.498		2002-06-12	0.219		2003-06-03	0.316		2004-06-02	0.242		2005-06-03	0.692		2006-06-03	0.757		2007-06-03	0.012		2008-06-02	0.475		2009-06-03	0.008		2010-06-03	0.796		2011-06-03	0.237		2012-06-02	0.477		2013-06-03	0.489		2014-06-03	0.412		2015-06-03	0.558		2016-06-11	0.21
2000-07-27	0.748		2001-06-04	0.276		2002-06-13	0.506		2003-06-04	0.032		2004-06-03	0.707		2005-06-04	0.199		2006-06-04	0.374		2007-06-04	0.018		2008-06-03	0.094		2009-06-04	0.046		2010-06-04	0.61		2011-06-04	0.425		2012-06-03	0.652		2013-06-04	0.766		2014-06-04	0.054		2015-06-04	0.004		2016-06-12	0.217
2000-07-28	-0.009		2001-06-05	0.008		2002-06-14	0.581		2003-06-05	0.015		2004-06-04	0.653		2005-06-05	0.282		2006-06-05	0.479		2007-06-05	0.754		2008-06-04	0.071		2009-06-05	0.199		2010-06-05	0.829		2011-06-05	0.326		2012-06-04	0.368		2013-06-05	0.628		2014-06-05	0.025		2015-06-05	0.065		2016-06-13	0.205
2000-07-29	0.02		2001-06-06	0.741		2002-06-15	0.557		2003-06-06	0.011		2004-06-05	0.683		2005-06-06	0.56		2006-06-06	0.023		2007-06-06	0.8		2008-06-05	0.277		2009-06-06	0.105		2010-06-06	0.424		2011-06-06	0.42		2012-06-05	0.404		2013-06-06	0.589		2014-06-06	0.065		2015-06-06	0.018		2016-06-14	0.507
2000-07-30	0.011		2001-06-07	0.608		2002-06-16	0.512		2003-06-07	-0.01		2004-06-06	0.376		2005-06-07	0.319		2006-06-07	0		2007-06-07	0.783		2008-06-06	0.536		2009-06-07	0.115		2010-06-07	0.496		2011-06-07	0.217		2012-06-06	0.587		2013-06-07	0.287		2014-06-07	0.795		2015-06-07	0.075		2016-06-15	0.567
2000-07-31	0.666		2001-06-08	0.482		2002-06-17	0.602		2003-06-08	0.03		2004-06-07	0.07		2005-06-08	0.059		2006-06-08	0.009		2007-06-08	0.824		2008-06-07	0.362		2009-06-08	0.502		2010-06-08	0.718		2011-06-08	0.17		2012-06-07	0.05		2013-06-08	0.368		2014-06-08	0.127		2015-06-08	0.316		2016-06-16	0.172
2000-08-01	0.583		2001-06-09	0.339		2002-06-18	0.159		2003-06-09	0.064		2004-06-08	0.61		2005-06-09	0.374		2006-06-09	0.054		2007-06-09	0.378		2008-06-08	0.421		2009-06-09	0.272		2010-06-09	0.672		2011-06-09	0.347		2012-06-08	0.312		2013-06-09	0.223		2014-06-09	0.017		2015-06-09	0.363		2016-06-17	0.156
2000-08-02	0.615		2001-06-10	0.695		2002-06-19	0.02		2003-06-10	0.678		2004-06-09	0.642		2005-06-10	0.268		2006-06-10	0.113		2007-06-10	0.637		2008-06-09	0.758		2009-06-10	0.045		2010-06-10	0.593		2011-06-10	0.786		2012-06-09	0.468		2013-06-10	0.159		2014-06-10	0.292		2015-06-10	0.331		2016-06-18	0.205
2000-08-03	0.742		2001-06-11	0.599		2002-06-20	0.01		2003-06-11	0.715		2004-06-10	0.408		2005-06-11	0.547		2006-06-11	0.242		2007-06-11	0.129		2008-06-10	0.628		2009-06-11	-0.001		2010-06-11	0.37		2011-06-11	0.683		2012-06-10	-0.006		2013-06-11	0.675		2014-06-11	0.679		2015-06-11	0.324		2016-06-19	0.585
2000-08-04	0.725		2001-06-12	0.434		2002-06-21	0.481		2003-06-12	0.731		2004-06-11	0.762		2005-06-12	0.516		2006-06-12	-0.004		2007-06-12	0.191		2008-06-11	0.775		2009-06-12	0.614		2010-06-12	0.391		2011-06-12	0.577		2012-06-11	0.005		2013-06-12	0.022		2014-06-12	0.774		2015-06-12	0.757		2016-06-20	0.016
2000-08-05	0.7		2001-06-13	0.45		2002-06-22	0.604		2003-06-13	0.296		2004-06-12	0.406		2005-06-13	0.144		2006-06-13	0.095		2007-06-13	0.788		2008-06-12	0.79		2009-06-13	0.476		2010-06-13	0.196		2011-06-13	0.786		2012-06-12	0.081		2013-06-13	0.242		2014-06-13	0.6		2015-06-13	0.748		2016-06-21	0.22
2000-08-18	0		2001-06-14	0.346		2002-06-23	0.803		2003-06-14	0.748		2004-06-13	0.76		2005-06-14	0.003		2006-06-14	0.108		2007-06-14	0.775		2008-06-13	0.774		2009-06-14	0.48		2010-06-14	0.53		2011-06-14	0.44		2012-06-13	0.086		2013-06-14	0.567		2014-06-14	0.499		2015-06-14	0.716		2016-06-22	0.345
2000-08-19	0.569		2001-06-15	0.69		2002-06-24	0.594		2003-06-15	0.149		2004-06-14	0.634		2005-06-15	0.01		2006-06-15	0.035		2007-06-15	0.575		2008-06-14	0.705		2009-06-15	0.635		2010-06-15	0.484		2011-06-15	0.41		2012-06-14	0.475		2013-06-15	0.401		2014-06-15	0.676		2015-06-15	0.03		2016-06-23	0.848
2000-08-20	0.691		2001-07-03	0		2002-06-25	0.53		2003-06-16	0.701		2004-06-15	0.759		2005-06-16	0.74		2006-06-16	0.002		2007-06-16	0.448		2008-06-15	0.735		2009-06-16	0.692		2010-06-16	0.486		2011-06-16	0.474		2012-06-15	0.701		2013-06-16	0.761		2014-06-16	0.675		2015-06-16	0.632		2016-06-24	0.656
2000-08-21	0.096		2001-07-04	0.643		2002-06-26	0.656		2003-06-17	0.554		2004-06-16	0.634		2005-06-17	0.619		2006-06-17	0.081		2007-06-17	0.33		2008-06-16	0.537		2009-06-17	0.027		2010-06-17	0.586		2011-06-17	0.771		2012-06-16	0.105		2013-06-17	0.41		2014-06-17	0.53		2015-06-17	0.187		2016-06-25	0.851
2000-08-22	0.018		2001-07-05	0.795		2002-06-27	0.103		2003-06-18	0.278		2004-06-17	0.262		2005-06-18	0.656		2006-06-18	0.076		2007-06-18	0.03		2008-06-17	0.789		2009-06-18	0.543		2010-06-18	0.569		2011-06-18	0.45		2012-06-17	0.522		2013-06-18	0.202		2014-06-18	0.008		2015-06-18	0.714		2016-06-26	0.804
2000-08-23	-0.003		2001-07-06	0.63		2002-06-28	0.384		2003-06-19	0.096		2004-06-18	0.354		2005-06-19	0.376		2006-06-19	0.229		2007-06-19	0.104		2008-06-18	0.116		2009-06-19	0.065		2010-06-19	0.353		2011-06-19	0.083		2012-06-18	0.618		2013-06-19	0.249		2014-06-19	0.406		2015-06-19	0.826		2016-06-27	0.476
2000-08-24	0.013		2001-07-07	0.739		2002-06-29	0.074		2003-06-20	0.808		2004-06-19	0.647		2005-06-20	0.165		2006-06-20	0.026		2007-06-20	0.806		2008-06-19	-0.002		2009-06-20	0.086		2010-06-20	0.404		2011-06-20	0.036		2012-06-19	0.765		2013-06-20	0.176		2014-06-20	0.258		2015-06-20	0.846		2016-06-28	0.011
2000-08-25	0.517		2001-07-08	0.01		2002-06-30	0.278		2003-06-21	0.027		2004-06-20	0.792		2005-06-21	0.586		2006-06-21	0		2007-06-21	0.798		2008-06-20	0.011		2009-06-21	0.049		2010-06-21	0.665		2011-06-21	0.078		2012-06-20	0.637		2013-06-21	0.354		2014-06-21	0.769		2015-06-21	0.058		2016-06-29	0.678
2000-08-26	0.752		2001-07-09	0.011		2002-07-01	0.416		2003-06-22	0.235		2004-06-21	0.733		2005-06-22	0.42		2006-06-22	0.41		2007-06-22	0.104		2008-06-21	0.155		2009-06-22	0.104		2010-06-22	0.795		2011-06-22	0.018		2012-06-21	0.612		2013-06-22	0.745		2014-06-22	0.682		2015-06-22	0.586		2016-06-30	0.203
2000-08-27	0.637		2001-07-10	0.052		2002-07-02	0.252		2003-06-23	0.699		2004-06-22	0.83		2005-06-23	0.822		2006-06-23	0.37		2007-06-23	0.642		2008-06-22	0.393		2009-06-23	0.103		2010-06-23	0.761		2011-06-23	0.833		2012-06-22	0.611		2013-06-23	0.773		2014-06-23	0.568		2015-06-23	0.452		2016-07-01	0.315
2000-08-28	0.655		2001-07-11	0.291		2002-07-03	0.173		2003-06-24	0.001		2004-06-23	0.699		2005-06-24	0.41		2006-06-24	0.731		2007-06-24	0.017		2008-06-23	0.315		2009-06-24	0.203		2010-06-24	0.836		2011-06-24	0.73		2012-06-23	0.288		2013-06-24	0.524		2014-06-24	0.346		2015-06-24	0.614		2016-07-02	0.759
2000-08-29	0.167		2001-07-12	0.39		2002-07-04	0.388		2003-06-25	0.39		2004-06-24	0.294		2005-06-25	0.708		2006-06-25	0.777		2007-06-25	-0.002		2008-06-24	0.422		2009-06-25	0.07		2010-06-25	0.855		2011-06-25	0.571		2012-06-24	0.391		2013-06-25	0.763		2014-06-25	0.219		2015-06-25	0.8		2016-07-03	0.758
2000-08-30	0.733		2001-07-13	0.045		2002-07-05	0.648		2003-06-26	-0.001		2004-06-25	0.66		2005-06-26	0.607		2006-06-26	0.127		2007-06-26	0.194		2008-06-25	0.753		2009-06-26	0.261		2010-06-26	0.815		2011-06-26	0.764		2012-06-25	0.049		2013-06-26	0.693		2014-06-26	0.798		2015-06-26	0.852		2016-07-04	0.546
2000-08-31	0.758		2001-07-14	0.239		2002-07-06	0.394		2003-06-27	-0.005		2004-06-26	0.012		2005-06-27	0.834		2006-06-27	0.816		2007-06-27	0.666		2008-06-26	0.145		2009-06-27	0.723		2010-06-27	0.686		2011-06-27	0.647		2012-06-26	0.281		2013-06-27	0.18		2014-06-27	0.796		2015-06-27	0.833		2016-07-05	0.457
2000-09-01	0.716		2001-07-15	0.821		2002-07-07	0.535		2003-06-28	0.001		2004-06-27	0.006		2005-06-28	0.488		2006-06-28	0.823		2007-06-28	0.672		2008-06-27	0.48		2009-06-28	0.122		2010-06-28	0.562		2011-06-28	0.705		2012-06-27	0.848		2013-06-28	0.145		2014-06-28	0.469		2015-06-28	0.58		2016-07-06	0.76
2000-09-02	0.276		2001-07-16	0.728		2002-07-08	0.465		2003-06-29	0.008		2004-06-28	0.523		2005-06-29	0.644		2006-06-29	0.517		2007-06-29	0.57		2008-06-28	0.583		2009-06-29	0.052		2010-06-29	0.72		2011-06-29	0.594		2012-06-28	0.083		2013-06-29	0.331		2014-06-29	0.862		2015-06-29	0.543		2016-07-07	0.856
2000-09-03	0.221		2001-07-17	0.141		2002-07-09	0.468		2003-06-30	0.705		2004-06-29	0.699		2005-06-30	0.785		2006-06-30	0.636		2007-06-30	0.618		2008-06-29	0.15		2009-06-30	0.151		2010-06-30	0.467		2011-06-30	0.304		2012-06-29	0.014		2013-06-30	0.717		2014-06-30	0.831		2015-06-30	0.597		2016-07-08	0.675
2000-09-04	0.167		2001-07-18	0.074		2002-07-10	0.425		2003-07-01	0.29		2004-06-30	0.624		2005-07-01	0.47		2006-07-01	0.738		2007-07-01	0.685		2008-06-30	0.347		2009-07-01	0.507		2010-07-01	0.541		2011-07-01	0.682		2012-06-30	0.073		2013-07-01	0.298		2014-07-01	0.591		2015-07-01	0.012		2016-07-09	0.799
2000-09-05	0.745		2001-07-19	0.51		2002-07-11	0.021		2003-07-02	0.003		2004-07-01	0.173		2005-07-02	0.819		2006-07-02	0.596		2007-07-02	0.74		2008-07-01	0.552		2009-07-02	0.018		2010-07-02	0.541		2011-07-02	0.283		2012-07-01	0.539		2013-07-02	0.019		2014-07-02	0.787		2015-07-02	0.15		2016-07-10	0.338
2000-09-06	0.693		2001-07-20	0.215		2002-07-12	0.136		2003-07-03	0.72		2004-07-02	0.057		2005-07-03	0.128		2006-07-03	0.122		2007-07-03	0.65		2008-07-02	0.505		2009-07-03	0.796		2010-07-03	0.006		2011-07-03	0.842		2012-07-02	0.005		2013-07-03	0.021		2014-07-03	0.074		2015-07-03	0.368		2016-07-11	0.082
2000-09-07	0.337		2001-07-21	0.523		2002-07-13	0.055		2003-07-04	0.685		2004-07-03	0.012		2005-07-04	0.085		2006-07-04	0.668		2007-07-04	0.815		2008-07-03	0.206		2009-07-04	0.817		2010-07-04	0.017		2011-07-04	0.673		2012-07-03	0.309		2013-07-04	0.007		2014-07-04	0.061		2015-07-04	0.412		2016-07-12	0.535
2000-09-08	0.02		2001-07-22	0.098		2002-07-14	0.258		2003-07-05	0.015		2004-07-04	0.05		2005-07-05	0.022		2006-07-05	0.833		2007-07-05	-0.003		2008-07-04	0.276		2009-07-05	0.315		2010-07-05	0.009		2011-07-05	0.554		2012-07-04	0.537		2013-07-05	0.251		2014-07-05	0.277		2015-07-05	0.704		2016-07-13	0.866
2000-09-09	0.019		2001-07-23	0.637		2002-07-15	0.528		2003-07-06	0.042		2004-07-05	0.068		2005-07-06	0.02		2006-07-06	0.008		2007-07-06	0.764		2008-07-05	-0.006		2009-07-06	0.001		2010-07-06	0.065		2011-07-06	0.018		2012-07-05	0.692		2013-07-06	0.644		2014-07-06	0.825		2015-07-06	0.85		2016-07-14	0.855
2000-09-10	0.136		2001-07-24	0.046		2002-07-16	0.576		2003-07-07	0.102		2004-07-06	0.128		2005-07-07	0.211		2006-07-07	0.792		2007-07-07	0.71		2008-07-06	0.128		2009-07-07	0.182		2010-07-07	0.339		2011-07-07	-0.002		2012-07-06	0.654		2013-07-07	-0.003		2014-07-07	0.29		2015-07-07	0.351		2016-07-15	0.773
2000-09-11	0.663		2001-07-25	0.794		2002-07-17	0.116		2003-07-08	0.209		2004-07-07	0.475		2005-07-08	0.268		2006-07-08	0.697		2007-07-08	0.184		2008-07-07	0.448		2009-07-08	0.148		2010-07-08	0.782		2011-07-08	0.11		2012-07-07	0.735		2013-07-08	0.604		2014-07-08	0		2015-07-08	0.738		2016-07-16	0.096
2000-09-12	0.648		2001-07-26	0.014		2002-07-18	0.253		2003-07-09	0.463		2004-07-08	0.78		2005-07-09	0.631		2006-07-09	0.732		2007-07-09	0.249		2008-07-08	0.832		2009-07-09	0.01		2010-07-09	0.22		2011-07-09	0.061		2012-07-08	0.542		2013-07-09	0.508		2014-07-09	0.018		2015-07-09	0.321		2016-07-17	0.143
2000-09-13	0.601		2001-07-27	0.001		2002-07-19	0.291		2003-07-10	0.459		2004-07-09	0.627		2005-07-10	0.739		2006-07-10	0.818		2007-07-10	0.014		2008-07-09	0.015		2009-07-10	0.227		2010-07-10	0.557		2011-07-10	0.251		2012-07-09	0.495		2013-07-10	0.774		2014-07-10	0.539		2015-07-10	0.806		2016-07-18	0.492
2000-09-14	0.594		2001-07-28	0.092		2002-07-20	0.565		2003-07-11	0.086		2004-07-10	0.745		2005-07-11	0.744		2006-07-11	0.427		2007-07-11	0.427		2008-07-10	0.731		2009-07-11	0.609		2010-07-11	0.547		2011-07-11	0.404		2012-07-10	0.436		2013-07-11	0.842		2014-07-11	0.455		2015-07-11	0.544		2016-07-19	0.85
2000-09-15	0.533		2001-07-29	0.143		2002-07-21	0.456		2003-07-12	0.003		2004-07-11	0.82		2005-07-12	0.584		2006-07-12	0.744		2007-07-12	0.312		2008-07-11	0.155		2009-07-12	0.1		2010-07-12	0.295		2011-07-12	0.707		2012-07-11	0.265		2013-07-12	0.689		2014-07-12	0.226		2015-07-12	0.84		2016-07-20	0.686
2000-09-16	0.562		2001-07-30	0.582		2002-07-22	0.217		2003-07-13	0.017		2004-07-12	0.789		2005-07-13	0.701		2006-07-13	0.016		2007-07-13	0.578		2008-07-12	0.002		2009-07-13	0.017		2010-07-13	0.647		2011-07-13	0.375		2012-07-12	0.627		2013-07-13	0.844		2014-07-13	0.465		2015-07-13	0.745		2016-07-21	0.196
2000-09-17	0.579		2001-07-31	0.744		2002-07-23	0.018		2003-07-14	0.071		2004-07-13	0.719		2005-07-14	0.328		2006-07-14	0.03		2007-07-14	0.764		2008-07-13	0.052		2009-07-14	0.06		2010-07-14	0.153		2011-07-14	0.299		2012-07-13	0.59		2013-07-14	0.509		2014-07-14	0.35		2015-07-14	0.44		2016-07-22	0.076
2000-09-18	0.551		2001-08-01	0.57		2002-07-24	0.227		2003-07-15	0.293		2004-07-14	0.663		2005-07-15	0.696		2006-07-15	0.062		2007-07-15	0.764		2008-07-14	0.64		2009-07-15	0.215		2010-07-15	0.031		2011-07-15	0.215		2012-07-14	0.618		2013-07-15	0.455		2014-07-15	0.227		2015-07-15	0.855		2016-07-23	0.005
2000-09-19	0.186		2001-08-02	0.673		2002-07-25	0.6		2003-07-16	0.078		2004-07-15	0.742		2005-07-16	0.586		2006-07-16	0.082		2007-07-16	0.048		2008-07-15	0.314		2009-07-16	0.21		2010-07-16	-0.004		2011-07-16	0.626		2012-07-15	0.145		2013-07-16	0.001		2014-07-16	0.654		2015-07-16	0.876		2016-07-24	0.078
2000-09-20	0.422		2001-08-03	0.632		2002-07-26	0.884		2003-07-17	0.121		2004-07-16	0.604		2005-07-17	0.75		2006-07-17	0.148		2007-07-17	0.816		2008-07-16	0.57		2009-07-17	0.084		2010-07-17	0.021		2011-07-17	0.679		2012-07-16	0.494		2013-07-17	0.752		2014-07-17	0.639		2015-07-17	0.292		2016-07-25	0.863
2000-09-21	0.461		2001-08-04	0.24		2002-07-27	0.845		2003-07-18	0		2004-07-17	0.216		2005-07-18	0.432		2006-07-18	0.406		2007-07-18	0.139		2008-07-17	0.268		2009-07-18	0.342		2010-07-18	0.008		2011-07-18	0.809		2012-07-17	0.116		2013-07-18	0.418		2014-07-18	0.675		2015-07-18	0.862		2016-07-26	0.01
2000-09-22	0.425		2001-08-05	0.01		2002-07-28	0.719		2003-07-19	0.011		2004-07-18	0.006		2005-07-19	0.117		2006-07-19	0.584		2007-07-19	0.427		2008-07-18	0.697		2009-07-19	0.324		2010-07-19	0.223		2011-07-19	0.825		2012-07-18	0.08		2013-07-19	0.309		2014-07-19	0.375		2015-07-19	0.854		2016-07-27	0.078
2000-09-23	0.029		2001-08-06	0.422		2002-07-29	0.825		2003-07-20	0.175		2004-07-19	0.043		2005-07-20	0.525		2006-07-20	0.28		2007-07-20	-0.007		2008-07-19	0.543		2009-07-20	0.178		2010-07-20	0.325		2011-07-20	0.727		2012-07-19	0.235		2013-07-20	0.144		2014-07-20	0.312		2015-07-20	0.75		2016-07-28	0.235
2000-09-24	0.18		2001-08-07	0.505		2002-07-30	0.115		2003-07-21	0.69		2004-07-20	0.785		2005-07-21	0.402		2006-07-21	0.196		2007-07-21	0.082		2008-07-20	0.541		2009-07-21	0.152		2010-07-21	0.161		2011-07-21	0.687		2012-07-20	0.521		2013-07-21	0.118		2014-07-21	0.004		2015-07-21	0.01		2016-07-29	0.333
2000-09-25	0.077		2001-08-08	0.309		2002-07-31	0.629		2003-07-22	0.16		2004-07-21	0.805		2005-07-22	0.57		2006-07-22	0.005		2007-07-22	0.254		2008-07-21	0.01		2009-07-22	0.133		2010-07-22	0.593		2011-07-22	0.063		2012-07-21	0.121		2013-07-22	0.75		2014-07-22	0.486		2015-07-22	0.332		2016-07-30	0.726
2000-09-26	0.099		2001-08-09	0.427		2002-08-01	0.804		2003-07-23	0.409		2004-07-22	0.478		2005-07-23	0.563		2006-07-23	0.046		2007-07-23	0.082		2008-07-22	0.655		2009-07-23	0.559		2010-07-23	0.788		2011-07-23	0.479		2012-07-22	0.001		2013-07-23	0.02		2014-07-23	0.224		2015-07-23	0.835		2016-07-31	0.38
2000-09-27	0.412		2001-08-10	0.841		2002-08-02	0.244		2003-07-24	0.136		2004-07-23	0.554		2005-07-24	0.649		2006-07-24	0.728		2007-07-24	0.779		2008-07-23	0.733		2009-07-24	0.309		2010-07-24	0.52		2011-07-24	0.375		2012-07-23	0.607		2013-07-24	0.058		2014-07-24	0.735		2015-07-24	0.826		2016-08-01	0.707
2000-09-28	0.434		2001-08-11	0.789		2002-08-03	0.394		2003-07-25	0.022		2004-07-24	0.827		2005-07-25	-0.003		2006-07-25	0.834		2007-07-25	0.268		2008-07-24	0.68		2009-07-25	0.386		2010-07-25	0.118		2011-07-25	0.211		2012-07-24	0.426		2013-07-25	0.119		2014-07-25	0.819		2015-07-25	0.005		2016-08-02	0.512
2000-09-29	0.018		2001-08-12	0.183		2002-08-04	0.045		2003-07-26	0.022		2004-07-25	0.807		2005-07-26	0.504		2006-07-26	0.814		2007-07-26	0.687		2008-07-25	0.742		2009-07-26	0.662		2010-07-26	0.041		2011-07-26	0.027		2012-07-25	0.46		2013-07-26	0.087		2014-07-26	0.846		2015-07-26	0.002		2016-08-03	0.338
2000-09-30	0.177		2001-08-13	0.808		2002-08-05	0.169		2003-07-27	0.001		2004-07-26	0.56		2005-07-27	0.774		2006-07-27	0.767		2007-07-27	0.817		2008-07-26	0.483		2009-07-27	0.77		2010-07-27	0.091		2011-07-27	0.266		2012-07-26	0.14		2013-07-27	0.013		2014-07-27	0.251		2015-07-27	-0.005		2016-08-04	0.836
2000-10-01	0.027		2001-08-14	0.288		2002-08-06	0.475		2003-07-28	0.209		2004-07-27	0.572		2005-07-28	0.661		2006-07-28	0.754		2007-07-28	0.591		2008-07-27	0.716		2009-07-28	0.724		2010-07-28	0.154		2011-07-28	0.342		2012-07-27	0.496		2013-07-28	0.028		2014-07-28	0.139		2015-07-28	0.03		2016-08-05	0.336
2000-10-02	0.428		2001-08-15	0.505		2002-08-07	0.601		2003-07-29	0.027		2004-07-28	0.713		2005-07-29	0.601		2006-07-29	0.815		2007-07-29	0.647		2008-07-28	0.045		2009-07-29	0.645		2010-07-29	0.303		2011-07-29	0.254		2012-07-28	0.685		2013-07-29	0.044		2014-07-29	0.605		2015-07-29	0.843		2016-08-06	0.289
2000-10-03	0.397		2001-08-16	0.395		2002-08-08	0.66		2003-07-30	0.112		2004-07-29	0.598		2005-07-30	0.449		2006-07-30	0.46		2007-07-30	0.59		2008-07-29	0.195		2009-07-30	0.527		2010-07-30	0.037		2011-07-30	0		2012-07-29	0.512		2013-07-30	0.092		2014-07-30	0.5		2015-07-30	0.568		2016-08-07	0.654
2000-10-04	0.089		2001-08-17	0.303		2002-08-09	0.669		2003-07-31	0.229		2004-07-30	-0.005		2005-07-31	0.771		2006-07-31	0.017		2007-07-31	0.324		2008-07-30	0.521		2009-07-31	0.471		2010-07-31	-0.004		2011-07-31	0.063		2012-07-30	0.834		2013-07-31	0.294		2014-07-31	0.062		2015-07-31	0.739		2016-08-08	0.8
2000-10-05	0.388		2001-08-18	0.083		2002-08-10	0.568		2003-08-01	0.021		2004-07-31	0.707		2005-08-01	0.794		2006-08-01	0.008		2007-08-01	0.549		2008-07-31	0.526		2009-08-01	0.075		2010-08-01	0.594		2011-08-01	0.022		2012-07-31	0.844		2013-08-01	0.448		2014-08-01	0.427		2015-08-01	0.796		2016-08-09	0.357
2000-10-06	0.004		2001-08-19	0.326		2002-08-11	0.636		2003-08-02	0.005		2004-08-01	0.232		2005-08-02	0.634		2006-08-02	0.216		2007-08-02	0.699		2008-08-01	0.171		2009-08-02	0.044		2010-08-02	0.658		2011-08-02	0.042		2012-08-01	0.803		2013-08-02	0.069		2014-08-02	0.125		2015-08-02	0.126		2016-08-10	0.046
2000-10-07	0.027		2001-08-20	0.024		2002-08-12	0.788		2003-08-03	0.076		2004-08-02	0.746		2005-08-03	0.012		2006-08-03	0.794		2007-08-03	0.78		2008-08-02	0.826		2009-08-03	0.255		2010-08-03	0.012		2011-08-03	0.068		2012-08-02	0.653		2013-08-03	0.294		2014-08-03	0.027		2015-08-03	0.092		2016-08-11	0.008
2000-10-08	-0.007		2001-08-21	0.017		2002-08-13	0.438		2003-08-04	0.288		2004-08-03	0.071		2005-08-04	0.816		2006-08-04	0.813		2007-08-04	0.753		2008-08-03	0.593		2009-08-04	0.324		2010-08-04	0.103		2011-08-04	0.686		2012-08-03	0.47		2013-08-04	0.197		2014-08-04	0.481		2015-08-04	0.156		2016-08-12	0.31
2000-10-09	0.028		2001-08-22	0.65		2002-08-14	0.759		2003-08-05	0.543		2004-08-04	0.318		2005-08-05	0.708		2006-08-05	0.493		2007-08-05	0.666		2008-08-04	0.182		2009-08-05	0.587		2010-08-05	0.442		2011-08-05	0.674		2012-08-04	0.647		2013-08-05	0.342		2014-08-05	0.338		2015-08-05	0.063		2016-08-13	0.043
2000-10-10	0.001		2001-08-23	0.82		2002-08-15	0.401		2003-08-06	0.648		2004-08-05	0.415		2005-08-06	0.549		2006-08-06	0.814		2007-08-06	0.679		2008-08-05	0.796		2009-08-06	0.808		2010-08-06	0.745		2011-08-06	0.578		2012-08-05	0.774		2013-08-06	0.124		2014-08-06	0.765		2015-08-06	0.151		2016-08-14	0.018
2000-10-11	0.075		2001-08-24	0.807		2002-08-16	0.161		2003-08-07	0.59		2004-08-06	-0.006		2005-08-07	0.827		2006-08-07	0.396		2007-08-07	0.807		2008-08-06	0.721		2009-08-07	0.293		2010-08-07	0.603		2011-08-07	0.371		2012-08-06	0.57		2013-08-07	0.124		2014-08-07	0.457		2015-08-07	0.025		2016-08-15	0.769
2000-10-12	0.349		2001-08-25	0.807		2002-08-17	0.637		2003-08-08	0.628		2004-08-07	0.512		2005-08-08	0.012		2006-08-08	0.826		2007-08-08	0.361		2008-08-07	0.004		2009-08-08	0.756		2010-08-08	0.759		2011-08-08	0.534		2012-08-07	0.107		2013-08-08	0.057		2014-08-08	0.458		2015-08-08	0.163		2016-08-16	0.487
2000-10-13	0.089		2001-08-26	0.805		2002-08-18	0.639		2003-08-09	0.027		2004-08-08	0.353		2005-08-09	0.191		2006-08-09	0.814		2007-08-09	0.514		2008-08-08	0.17		2009-08-09	0.83		2010-08-09	0.001		2011-08-09	0.434		2012-08-08	0.083		2013-08-09	0.009		2014-08-09	0.194		2015-08-09	0.788		2016-08-17	0.26
2000-10-14	-0.006		2001-08-27	0.756		2002-08-19	0.502		2003-08-10	0.023		2004-08-09	0.817		2005-08-10	0.799		2006-08-10	0.585		2007-08-10	0.538		2008-08-09	0.027		2009-08-10	0.008		2010-08-10	0.269		2011-08-10	0.474		2012-08-09	0.088		2013-08-10	0.063		2014-08-10	0.023		2015-08-10	0.826		2016-08-18	0.158
2000-10-15	0.144		2001-08-28	0.796		2002-08-20	-0.003		2003-08-11	0.036		2004-08-10	0.003		2005-08-11	0.453		2006-08-11	0.812		2007-08-11	0.118		2008-08-10	0.714		2009-08-11	0.253		2010-08-11	0.266		2011-08-11	0.552		2012-08-10	0.027		2013-08-11	0.046		2014-08-11	0.231		2015-08-11	0.856		2016-08-19	0.766
2000-10-16	0.047		2001-08-29	0.781		2002-08-21	-0.001		2003-08-12	0.179		2004-08-11	0.807		2005-08-12	0.061		2006-08-12	0.052		2007-08-12	0.416		2008-08-11	0.796		2009-08-12	0.012		2010-08-12	0.446		2011-08-12	0.014		2012-08-11	0.448		2013-08-12	0.003		2014-08-12	0.442		2015-08-12	0.632		2016-08-20	0.654
2000-10-17	0.239		2001-08-30	0.728		2002-08-22	0.119		2003-08-13	0.218		2004-08-12	0.573		2005-08-13	0.736		2006-08-13	0.458		2007-08-13	0.098		2008-08-12	0.681		2009-08-13	0.029		2010-08-13	0.562		2011-08-13	0.024		2012-08-12	0.393		2013-08-13	0.029		2014-08-13	0.658		2015-08-13	0.324		2016-08-21	0.075
2000-10-18	0.002		2001-08-31	0.064		2002-08-23	0.36		2003-08-14	0.104		2004-08-13	0.335		2005-08-14	0.749		2006-08-14	0.35		2007-08-14	0.816		2008-08-13	0.547		2009-08-14	0.509		2010-08-14	0.048		2011-08-14	0.464		2012-08-13	0.825		2013-08-14	0.24		2014-08-14	0.562		2015-08-14	-0.005		2016-08-22	0.777
2000-10-19	0.126		2001-09-01	0.641		2002-08-24	0.001		2003-08-15	0.101		2004-08-14	0.595		2005-08-15	-0.008		2006-08-15	0.084		2007-08-15	0.826		2008-08-14	0.68		2009-08-15	0.631		2010-08-15	0.125		2011-08-15	0.373		2012-08-14	0.262		2013-08-15	0.039		2014-08-15	0.745		2015-08-15	0.022		2016-08-23	0.758
2000-10-20	0.168		2001-09-02	0.645		2002-08-25	0.622		2003-08-16	0.098		2004-08-15	0.784		2005-08-16	0.836		2006-08-16	0.165		2007-08-16	0.834		2008-08-15	0.716		2009-08-16	0.298		2010-08-16	0.604		2011-08-16	0.822		2012-08-15	0.757		2013-08-16	0.16		2014-08-16	0.637		2015-08-16	0.032		2016-08-24	0.056
2000-10-21	0.065		2001-09-03	0.2		2002-08-26	0.767		2003-08-17	0.341		2004-08-16	0.305		2005-08-17	0.338		2006-08-17	0.488		2007-08-17	0.266		2008-08-16	0.593		2009-08-17	0.031		2010-08-17	0.653		2011-08-17	0.131		2012-08-16	0.079		2013-08-17	0.016		2014-08-17	0.261		2015-08-17	0.223		2016-08-25	0.248
2000-10-22	0.236		2001-09-04	0.209		2002-08-27	0.573		2003-08-18	0.153		2004-08-17	0.74		2005-08-18	0.545		2006-08-18	0.794		2007-08-18	0.716		2008-08-17	0.216		2009-08-18	0.147		2010-08-18	0.372		2011-08-18	0.034		2012-08-17	0.017		2013-08-18	0.084		2014-08-18	0.657		2015-08-18	0.027		2016-08-26	0.804
2000-10-23	0.139		2001-09-05	0.283		2002-08-28	0.756		2003-08-19	0.402		2004-08-18	0.66		2005-08-19	0.587		2006-08-19	0.114		2007-08-19	0.4		2008-08-18	0.777		2009-08-19	0.47		2010-08-19	-0.006		2011-08-19	0.612		2012-08-18	0.703		2013-08-19	0.71		2014-08-19	0.749		2015-08-19	0.176		2016-08-27	0.809
2000-10-24	-0.009		2001-09-06	0.563		2002-08-29	0.398		2003-08-20	0.334		2004-08-19	0.745		2005-08-20	0.572		2006-08-20	0.06		2007-08-20	-0.001		2008-08-19	0.389		2009-08-20	0.011		2010-08-20	0.119		2011-08-20	0.764		2012-08-19	0.162		2013-08-20	0.786		2014-08-20	0.254		2015-08-20	0.06		2016-08-28	0.697
2000-10-25	0.022		2001-09-07	0.721		2002-08-30	0.048		2003-08-21	0.493		2004-08-20	0.703		2005-08-21	0.562		2006-08-21	0.276		2007-08-21	0.389		2008-08-20	0.82		2009-08-21	0.003		2010-08-21	0.069		2011-08-21	0.787		2012-08-20	0.027		2013-08-21	0.733		2014-08-21	0.696		2015-08-21	0.02		2016-08-29	0.756
2000-10-26	0.166		2001-09-08	0.009		2002-08-31	0.784		2003-08-22	0.687		2004-08-21	0.794		2005-08-22	0.697		2006-08-22	0.804		2007-08-22	0.725		2008-08-21	0.185		2009-08-22	0.172		2010-08-22	0.729		2011-08-22	0.812		2012-08-21	0.042		2013-08-22	0.405		2014-08-22	0.731		2015-08-22	0.054		2016-08-30	0.32
2000-10-27	0		2001-09-09	0.638		2002-09-01	0.03		2003-08-23	0.804		2004-08-22	0.796		2005-08-23	0.593		2006-08-23	0		2007-08-23	0.342		2008-08-22	-0.006		2009-08-23	0.637		2010-08-23	0.042		2011-08-23	0.773		2012-08-22	0.089		2013-08-23	0.568		2014-08-23	0.704		2015-08-23	0.505		2016-08-31	0.01
2000-10-28	0.111		2001-09-10	0.067		2002-09-02	0.393		2003-08-24	0.782		2004-08-23	0.501		2005-08-24	0.706		2006-08-24	0.453		2007-08-24	0.083		2008-08-23	0.033		2009-08-24	0.044		2010-08-24	0.758		2011-08-24	0.705		2012-08-23	0.139		2013-08-24	0.059		2014-08-24	0.102		2015-08-24	0.646		2016-09-01	0.009
2000-10-29	0.097		2001-09-11	0.627		2002-09-03	0.613		2003-08-25	0.313		2004-08-24	0.787		2005-08-25	0.564		2006-08-25	0.564		2007-08-25	0.201		2008-08-24	0.767		2009-08-25	-0.008		2010-08-25	0.814		2011-08-25	0.784		2012-08-24	0.647		2013-08-25	0.664		2014-08-25	0.02		2015-08-25	0.769		2016-09-02	0.004
2000-10-30	0.086		2001-09-12	0.332		2002-09-04	0.635		2003-08-26	0.338		2004-08-25	0.122		2005-08-26	0.651		2006-08-26	0.638		2007-08-26	0.819		2008-08-25	0.633		2009-08-26	0.058		2010-08-26	0.818		2011-08-26	0.722		2012-08-25	0.313		2013-08-26	0.51		2014-08-26	0.022		2015-08-26	0.661		2016-09-03	0.009
2000-10-31	-0.008		2001-09-13	0.07		2002-09-05	0.749		2003-08-27	0.434		2004-08-26	0.441		2005-08-27	0.676		2006-08-27	0.013		2007-08-27	0.233		2008-08-26	0.402		2009-08-27	0.46		2010-08-27	0.795		2011-08-27	0.751		2012-08-26	0.684		2013-08-27	0.495		2014-08-27	0.341		2015-08-27	0.815		2016-09-04	0.038
2000-11-01	0.079		2001-09-14	0.4		2002-09-06	0.27		2003-08-28	0.063		2004-08-27	0.465		2005-08-28	0.364		2006-08-28	0.114		2007-08-28	0.737		2008-08-27	0.185		2009-08-28	0.462		2010-08-28	0.801		2011-08-28	0.792		2012-08-27	0.647		2013-08-28	0.684		2014-08-28	0.604		2015-08-28	0.593		2016-09-05	0.007
2000-11-02	0.02		2001-09-15	-0.008		2002-09-07	0.155		2003-08-29	0.003		2004-08-28	0.007		2005-08-29	0.022		2006-08-29	0.665		2007-08-29	0.771		2008-08-28	0.011		2009-08-29	0.371		2010-08-29	0.711		2011-08-29	0.15		2012-08-28	0.215		2013-08-29	0.137		2014-08-29	0.777		2015-08-29	0.026		2016-09-06	0.008
2000-11-03	0		2001-09-16	0.21		2002-09-08	0.676		2003-08-30	0.712		2004-08-29	0.123		2005-08-30	0.007		2006-08-30	0.683		2007-08-30	0.521		2008-08-29	0.65		2009-08-30	0.789		2010-08-30	0.003		2011-08-30	0.502		2012-08-29	0.403		2013-08-30	0.042		2014-08-30	0.748		2015-08-30	0.277		2016-09-07	0.009
2000-11-04	-0.007		2001-09-17	0.314		2002-09-09	0.148		2003-08-31	0.301		2004-08-30	0.03		2005-08-31	0.047		2006-08-31	0.727		2007-08-31	0.761		2008-08-30	0.01		2009-08-31	0.017		2010-08-31	0.445		2011-08-31	-0.003		2012-08-30	0.759		2013-08-31	0.075		2014-08-31	0.401		2015-08-31	0.756		2016-09-08	0.01
2000-11-05	0.012		2001-09-18	0.272		2002-09-10	0.366		2003-09-01	0		2004-08-31	0.01		2005-09-01	0.007		2006-09-01	0.782		2007-09-01	0.432		2008-08-31	0.364		2009-09-01	0.011		2010-09-01	0.317		2011-09-01	0.608		2012-08-31	0.24		2013-09-01	0.738		2014-09-01	0.42		2015-09-01	0.577		2016-09-09	0.052
2000-11-06	0.008		2001-09-19	0.266		2002-09-11	0.112		2003-09-02	0.038		2004-09-01	0.006		2005-09-02	0.02		2006-09-02	0.703		2007-09-02	0.136		2008-09-01	0.028		2009-09-02	0.013		2010-09-02	0.776		2011-09-02	0.066		2012-09-01	0.016		2013-09-02	0.685		2014-09-02	0.457		2015-09-02	0.808		2016-09-10	0.451
2000-11-07	0.015		2001-09-20	0.486		2002-09-12	0.283		2003-09-03	0.488		2004-09-02	0.529		2005-09-03	0.442		2006-09-03	0.165		2007-09-03	0.125		2008-09-02	0.242		2009-09-03	0.51		2010-09-03	0.768		2011-09-03	0.695		2012-09-02	0.016		2013-09-03	0.745		2014-09-03	0.003		2015-09-03	0.794		2016-09-11	0.43
2000-11-08	0.051		2001-09-21	0.517		2002-09-13	0.662		2003-09-04	0.259		2004-09-03	0.609		2005-09-04	0.743		2006-09-04	0.774		2007-09-04	0.774		2008-09-03	0.736		2009-09-04	0.7		2010-09-04	0.427		2011-09-04	0.559		2012-09-03	0.033		2013-09-04	0.589		2014-09-04	0.075		2015-09-04	0.834		2016-09-12	0.302
2000-11-09	0.141		2001-09-22	0.293		2002-09-14	0.634		2003-09-05	0.23		2004-09-04	0		2005-09-05	0.535		2006-09-05	0.176		2007-09-05	0.783		2008-09-04	0.71		2009-09-05	0.102		2010-09-05	0.708		2011-09-05	0.754		2012-09-04	0.013		2013-09-05	0.501		2014-09-05	0.718		2015-09-05	0.662		2016-09-13	0.435
2000-11-10	0.054		2001-09-23	0.3		2002-09-15	0.574		2003-09-06	0.597		2004-09-05	0.064		2005-09-06	0.172		2006-09-06	0.015		2007-09-06	0.749		2008-09-05	0.006		2009-09-06	0.123		2010-09-06	0.677		2011-09-06	0.598		2012-09-05	0.031		2013-09-06	0.618		2014-09-06	0.655		2015-09-06	0.745		2016-09-14	0.137
2000-11-11	0.132		2001-09-24	0.035		2002-09-16	0.498		2003-09-07	0.555		2004-09-06	0.388		2005-09-07	0.446		2006-09-07	0.357		2007-09-07	0.75		2008-09-06	0.034		2009-09-07	0.015		2010-09-07	0.745		2011-09-07	0.192		2012-09-06	0.292		2013-09-07	0.523		2014-09-07	0.712		2015-09-07	0.49		2016-09-15	0.065
2000-11-12	0.066		2001-09-25	0.256		2002-09-17	0.482		2003-09-08	0.098		2004-09-07	0.554		2005-09-08	0.15		2006-09-08	0.546		2007-09-08	0.716		2008-09-07	0.239		2009-09-08	0.041		2010-09-08	0.742		2011-09-08	0.556		2012-09-07	0.626		2013-09-08	0.623		2014-09-08	0.012		2015-09-08	0.001		2016-09-16	0.584
2000-11-13	0.049		2001-09-26	0.005		2002-09-18	-0.006		2003-09-09	0.456		2004-09-08	0.621		2005-09-09	0.238		2006-09-09	0.106		2007-09-09	0.611		2008-09-08	0.041		2009-09-09	0		2010-09-09	0.707		2011-09-09	0.285		2012-09-08	0.625		2013-09-09	0.567		2014-09-09	0.609		2015-09-09	0.205		2016-09-17	0.33
2000-11-14	0.061		2001-09-27	0.28		2002-09-19	0.49		2003-09-10	0.181		2004-09-09	0.504		2005-09-10	0.023		2006-09-10	0.09		2007-09-10	0.586		2008-09-09	0.017		2009-09-10	0.455		2010-09-10	0.688		2011-09-10	0.228		2012-09-09	0.245		2013-09-10	0.205		2014-09-10	0.719		2015-09-10	0.433		2016-09-18	0.579
2000-11-15	0.065		2001-09-28	0.392		2002-09-20	0.518		2003-09-11	0.472		2004-09-10	0.252		2005-09-11	0.602		2006-09-11	0.674		2007-09-11	0.232		2008-09-10	0.384		2009-09-11	0.676		2010-09-11	0.679		2011-09-11	0.68		2012-09-10	0.582		2013-09-11	0.071		2014-09-11	0.415		2015-09-11	0.039		2016-09-19	0.49
2000-11-16	0.127		2001-09-29	0.405		2002-09-21	0.495		2003-09-12	0.003		2004-09-11	0.277		2005-09-12	0.463		2006-09-12	0.036		2007-09-12	0.11		2008-09-11	0.065		2009-09-12	0.345		2010-09-12	0.584		2011-09-12	0.586		2012-09-11	0.45		2013-09-12	0.619		2014-09-12	0.27		2015-09-12	0.684		2016-09-20	0.552
2000-11-17	0.056		2001-09-30	0.407		2002-09-22	0.346		2003-09-13	0.483		2004-09-12	0.017		2005-09-13	0.603		2006-09-13	0.665		2007-09-13	0.338		2008-09-12	0.363		2009-09-13	0.628		2010-09-13	0.6		2011-09-13	0.069		2012-09-12	0.529		2013-09-13	0.109		2014-09-13	0.22		2015-09-13	0.474		2016-09-21	0.079
2000-11-18	0.185		2001-10-01	0.216		2002-09-23	0.453		2003-09-14	0.541		2004-09-13	0.006		2005-09-14	0.585		2006-09-14	0.519		2007-09-14	0.7		2008-09-13	0.614		2009-09-14	0.287		2010-09-14	0.412		2011-09-14	0.186		2012-09-13	0.113		2013-09-14	0.24		2014-09-14	0.193		2015-09-14	0.655		2016-09-22	0.322
2000-11-19	0.06		2001-10-02	0.057		2002-09-24	0.355		2003-09-15	-0.007		2004-09-14	0.589		2005-09-15	0.371		2006-09-15	0.273		2007-09-15	0.644		2008-09-14	0.067		2009-09-15	0.083		2010-09-15	-0.004		2011-09-15	0.088		2012-09-14	0.33		2013-09-15	0.018		2014-09-15	0.015		2015-09-15	0.617		2016-09-23	0.458
2000-11-20	0.125		2001-10-03	0.044		2002-09-25	0.17		2003-09-16	0.011		2004-09-15	0.254		2005-09-16	0.472		2006-09-16	0.447		2007-09-16	0.501		2008-09-15	0.035		2009-09-16	0.564		2010-09-16	0.378		2011-09-16	0.02		2012-09-15	0.573		2013-09-16	0.009		2014-09-16	0.591		2015-09-16	0.537		2016-09-24	-0.005
2000-11-21	0.072		2001-10-04	0.21		2002-09-26	0.12		2003-09-17	0.133		2004-09-16	-0.009		2005-09-17	-0.001		2006-09-17	0.391		2007-09-17	0.554		2008-09-16	0.44		2009-09-17	0.504		2010-09-17	0.275		2011-09-17	0.309		2012-09-16	0.519		2013-09-17	0.348		2014-09-17	0.576		2015-09-17	0.325		2016-09-25	0.438
2000-11-22	0.091		2001-10-05	0.133		2002-09-27	0.383		2003-09-18	0.43		2004-09-17	0.048		2005-09-18	0.13		2006-09-18	0.381		2007-09-18	0.407		2008-09-17	0.463		2009-09-18	0.442		2010-09-18	0.638		2011-09-18	0.568		2012-09-17	0.405		2013-09-18	0.49		2014-09-18	0.48		2015-09-18	0.08		2016-09-26	0.027
2000-11-23	0.107		2001-10-06	0.006		2002-09-28	0.322		2003-09-19	0.346		2004-09-18	0.005		2005-09-19	0.458		2006-09-19	0.462		2007-09-19	0.569		2008-09-18	0.01		2009-09-19	0.026		2010-09-19	0.126		2011-09-19	0.519		2012-09-18	0.47		2013-09-19	-0.011		2014-09-19	0.514		2015-09-19	0.529		2016-09-27	0.472
2000-11-24	0.063		2001-10-07	0.292		2002-09-29	0.24		2003-09-20	0.06		2004-09-19	0.045		2005-09-20	0.132		2006-09-20	0.48		2007-09-20	0.211		2008-09-19	0.294		2009-09-20	-0.007		2010-09-20	0.42		2011-09-20	0.447		2012-09-19	0.473		2013-09-20	0.086		2014-09-20	0.449		2015-09-20	0.1		2016-09-28	0.458
2000-11-25	0.185		2001-10-08	-0.005		2002-09-30	0.106		2003-09-21	0.411		2004-09-20	0.524		2005-09-21	0.506		2006-09-21	0.338		2007-09-21	0.115		2008-09-20	0.317		2009-09-21	0.014		2010-09-21	0.083		2011-09-21	0.214		2012-09-20	0.025		2013-09-21	0.209		2014-09-21	0.464		2015-09-21	0.046		2016-09-29	0.072
2000-11-26	0.044		2001-10-09	-0.005		2002-10-01	0.042		2003-09-22	0.372		2004-09-21	0.504		2005-09-22	0.28		2006-09-22	0.363		2007-09-22	0.096		2008-09-21	0.26		2009-09-22	0.183		2010-09-22	0.542		2011-09-22	0.47		2012-09-21	0.14		2013-09-22	0.06		2014-09-22	0.465		2015-09-22	0.134		2016-09-30	0.426
2000-11-27	0.137		2001-10-10	0.159		2002-10-02	0.014		2003-09-23	0.321		2004-09-22	0.416		2005-09-23	0.422		2006-09-23	0.416		2007-09-23	0.023		2008-09-22	0.007		2009-09-23	-0.005		2010-09-23	0.423		2011-09-23	0.434		2012-09-22	0.202		2013-09-23	0.079		2014-09-23	0.489		2015-09-23	0.563		2016-10-01	0.038
2000-11-28	0.048		2001-10-11	0.34		2002-10-03	0.005		2003-09-24	0.111		2004-09-23	0.425		2005-09-24	0.327		2006-09-24	0.297		2007-09-24	0.33		2008-09-23	0.392		2009-09-24	0.029		2010-09-24	0.232		2011-09-24	0.403		2012-09-23	0.265		2013-09-24	0.348		2014-09-24	0.145		2015-09-24	0.538		2016-10-02	0.432
2000-11-29	0.114		2001-10-12	0.302		2002-10-04	-0.002		2003-09-25	0.243		2004-09-24	0.27		2005-09-25	0.329		2006-09-25	0.099		2007-09-25	0.034		2008-09-24	0.413		2009-09-25	0.168		2010-09-25	0.57		2011-09-25	0.375		2012-09-24	0.479		2013-09-25	0.399		2014-09-25	0.462		2015-09-25	0.122		2016-10-03	0.063
2000-11-30	0.115		2001-10-13	0.362		2002-10-05	0.002		2003-09-26	0.357		2004-09-25	0.153		2005-09-26	0.335		2006-09-26	0.391		2007-09-26	0		2008-09-25	0.014		2009-09-26	0.267		2010-09-26	0.005		2011-09-26	0.258		2012-09-25	-0.005		2013-09-26	0.239		2014-09-26	0.46		2015-09-26	0.008		2016-10-04	0.333
2000-12-01	0.034		2001-10-14	0.347		2002-10-06	0.001		2003-09-27	0.057		2004-09-26	0.02		2005-09-27	0.381		2006-09-27	0.395		2007-09-27	0.035		2008-09-26	0.149		2009-09-27	0.005		2010-09-27	0.012		2011-09-27	-0.004		2012-09-26	0.161		2013-09-27	0.455		2014-09-27	0.414		2015-09-27	0.299		2016-10-05	0.165
2000-12-02	0.082		2001-10-15	-0.001		2002-10-07	0.447		2003-09-28	0.222		2004-09-27	0.155		2005-09-28	0.131		2006-09-28	0.421		2007-09-28	0.426		2008-09-27	0.416		2009-09-28	0.346		2010-09-28	0.519		2011-09-28	0.244		2012-09-27	0.347		2013-09-28	0.459		2014-09-28	0.385		2015-09-28	0.501		2016-10-06	0.253
2000-12-03	0.064		2001-10-16	0.009		2002-10-08	0.481		2003-09-29	0.426		2004-09-28	0.183		2005-09-29	0.449		2006-09-29	0.428		2007-09-29	0.301		2008-09-28	0.38		2009-09-29	0.378		2010-09-29	0.332		2011-09-29	0.382		2012-09-28	0.445		2013-09-29	0.468		2014-09-29	0.433		2015-09-29	0.481		2016-10-07	0.035
2000-12-04	0.187		2001-10-17	0.316		2002-10-09	0.386		2003-09-30	0.217		2004-09-29	0.226		2005-09-30	0.455		2006-09-30	0.335		2007-09-30	0.372		2008-09-29	0.407		2009-09-30	0.071		2010-09-30	0.046		2011-09-30	0.266		2012-09-29	0.44		2013-09-30	0.09		2014-09-30	0.461		2015-09-30	-0.003		2016-10-08	0.386
2000-12-05	0.059		2001-10-18	0.378		2002-10-10	0.173		2003-10-01	0.409		2004-09-30	0.369		2005-10-01	0.273		2006-10-01	0.049		2007-10-01	0.382		2008-09-30	0.37		2009-10-01	0.132		2010-10-01	0.463		2011-10-01	0.32		2012-09-30	0.37		2013-10-01	0.037		2014-10-01	0.447		2015-10-01	0.328		2016-10-09	0.283
2000-12-06	0.022		2001-10-19	0.275		2002-10-11	-0.002		2003-10-02	0.134		2004-10-01	0.244		2005-10-02	0.411		2006-10-02	0.455		2007-10-02	0.087		2008-10-01	0.184		2009-10-02	0.02		2010-10-02	0.134		2011-10-02	0.277		2012-10-01	0.031		2013-10-02	0.029		2014-10-02	0.363		2015-10-02	0.003		2016-10-10	0.339
2000-12-07	0.038		2001-10-20	0.081		2002-10-12	0.237		2003-10-03	0.434		2004-10-02	0.204		2005-10-03	0.213		2006-10-03	0.205		2007-10-03	0.347		2008-10-02	-0.004		2009-10-03	0.002		2010-10-03	0.444		2011-10-03	0.36		2012-10-02	0.458		2013-10-03	0.468		2014-10-03	0.016		2015-10-03	0.063		2016-10-11	0.451
2000-12-08	0.081		2001-10-21	0.011		2002-10-13	0.129		2003-10-04	0.43		2004-10-03	0		2005-10-04	0.404		2006-10-04	0.446		2007-10-04	0.402		2008-10-03	0.176		2009-10-04	0.012		2010-10-04	0.243		2011-10-04	0.077		2012-10-03	0.368		2013-10-04	0.012		2014-10-04	0.433		2015-10-04	0.258		2016-10-12	0.495
2000-12-09	0.074		2001-10-22	0.041		2002-10-14	0.444		2003-10-05	0.405		2004-10-04	0.443		2005-10-05	0.368		2006-10-05	0.348		2007-10-05	0.02		2008-10-04	0.029		2009-10-05	0.073		2010-10-05	0.373		2011-10-05	0.36		2012-10-04	0.069		2013-10-05	0.397		2014-10-05	0.416		2015-10-05	0.411		2016-10-13	0.501
2000-12-10	0.046		2001-10-23	0.287		2002-10-15	0.07		2003-10-06	0.098		2004-10-05	0.388		2005-10-06	0.326		2006-10-06	0.435		2007-10-06	0.074		2008-10-05	0.31		2009-10-06	0.443		2010-10-06	0.248		2011-10-06	0.505		2012-10-05	0.049		2013-10-06	0.005		2014-10-06	0.045		2015-10-06	0.393		2016-10-14	0.075
2000-12-11	0.102		2001-10-24	0.456		2002-10-16	0.453		2003-10-07	0.47		2004-10-06	0.416		2005-10-07	0.067		2006-10-07	0.463		2007-10-07	0.43		2008-10-06	0.391		2009-10-07	0.479		2010-10-07	0.027		2011-10-07	0.451		2012-10-06	0.513		2013-10-07	0.229		2014-10-07	0.454		2015-10-07	0.198		2016-10-15	0.281
2000-12-12	0.047		2001-10-25	0.024		2002-10-17	0.219		2003-10-08	0.075		2004-10-07	0.006		2005-10-08	0.296		2006-10-08	0.165		2007-10-08	0.46		2008-10-07	0.28		2009-10-08	0.458		2010-10-08	0.007		2011-10-08	0.13		2012-10-07	0.474		2013-10-08	0.336		2014-10-08	0.029		2015-10-08	-0.007		2016-10-16	0.003
2000-12-13	0.067		2001-10-26	0.364		2002-10-18	0.443		2003-10-09	0.187		2004-10-08	0.375		2005-10-09	0.367		2006-10-09	0.327		2007-10-09	0.203		2008-10-08	0.001		2009-10-09	0.501		2010-10-09	0		2011-10-09	0.023		2012-10-08	0.413		2013-10-09	0.423		2014-10-09	0.347		2015-10-09	0.006		2016-10-17	0.326
2000-12-14	0.043		2001-10-27	0.079		2002-10-19	0.459		2003-10-10	0.007		2004-10-09	0.415		2005-10-10	0.423		2006-10-10	0.489		2007-10-10	0.358		2008-10-09	0.002		2009-10-10	0.486		2010-10-10	0.313		2011-10-10	0.482		2012-10-09	-0.007		2013-10-10	0.127		2014-10-10	0.34		2015-10-10	0		2016-10-18	0.124
2000-12-15	0.014		2001-10-28	0.301		2002-10-20	0.3		2003-10-11	0.057		2004-10-10	0.334		2005-10-11	0.44		2006-10-11	0.412		2007-10-11	0.455		2008-10-10	0.313		2009-10-11	0.499		2010-10-11	0.4		2011-10-11	0.027		2012-10-10	0.111		2013-10-11	0.308		2014-10-11	-0.005		2015-10-11	0.526		2016-10-19	0.354
2000-12-16	0.062		2001-10-29	0.359		2002-10-21	0.263		2003-10-12	0.422		2004-10-11	0.064		2005-10-12	0.444		2006-10-12	0.478		2007-10-12	0.453		2008-10-11	0.423		2009-10-12	0.497		2010-10-12	0.437		2011-10-12	0.491		2012-10-11	0.495		2013-10-12	0.385		2014-10-12	0.115		2015-10-12	0.387		2016-10-20	0.383
2000-12-17	0.046		2001-10-30	0.003		2002-10-22	0.097		2003-10-13	0.43		2004-10-12	0.151		2005-10-13	0.092		2006-10-13	0.029		2007-10-13	0.397		2008-10-12	0.434		2009-10-13	0.259		2010-10-13	0.456		2011-10-13	0.501		2012-10-12	0.457		2013-10-13	0.511		2014-10-13	0.293		2015-10-13	0.231		2016-10-21	0.023
2000-12-18	0.089		2001-10-31	0.044		2002-10-23	0.349		2003-10-14	0.064		2004-10-13	0.49		2005-10-14	0.003		2006-10-14	0.458		2007-10-14	0.212		2008-10-13	0.447		2009-10-14	0.503		2010-10-14	0.012		2011-10-14	0.479		2012-10-13	0.373		2013-10-14	0.206		2014-10-14	0.347		2015-10-14	0.488		2016-10-22	0.388
2000-12-19	0.036		2001-11-01	0.243		2002-10-24	0.363		2003-10-15	0.343		2004-10-14	0.05		2005-10-15	0.102		2006-10-15	0.394		2007-10-15	0.428		2008-10-14	0.432		2009-10-15	0.449		2010-10-15	0.065		2011-10-15	0.055		2012-10-14	0.005		2013-10-15	0.273		2014-10-15	0.013		2015-10-15	0.296		2016-10-23	0.343
2000-12-20	0.08		2001-11-02	0.047		2002-10-25	0.362		2003-10-16	0.022		2004-10-15	0.436		2005-10-16	-0.002		2006-10-16	0.127		2007-10-16	0.427		2008-10-15	0.139		2009-10-16	0.431		2010-10-16	0.021		2011-10-16	0.015		2012-10-15	0.032		2013-10-16	0.526		2014-10-16	0.318		2015-10-16	0.044		2016-10-24	0.415
2000-12-21	0.042		2001-11-03	0.293		2002-10-26	0.065		2003-10-17	-0.002		2004-10-16	0.488		2005-10-17	0.155		2006-10-17	0.409		2007-10-17	0.028		2008-10-16	0.016		2009-10-17	0.359		2010-10-17	0.149		2011-10-17	0.282		2012-10-16	0.162		2013-10-17	0.479		2014-10-17	0.422		2015-10-17	0.523		2016-10-25	0.381
2000-12-22	0.041		2001-11-04	0.285		2002-10-27	0.37		2003-10-18	0.024		2004-10-17	0.366		2005-10-18	0.147		2006-10-18	0.061		2007-10-18	0.014		2008-10-17	0.325		2009-10-18	0.002		2010-10-18	0.2		2011-10-18	0.435		2012-10-17	0.045		2013-10-18	0.254		2014-10-18	0.266		2015-10-18	0.5		2016-10-26	0.405
2000-12-23	0.052		2001-11-05	0.35		2002-10-28	0.409		2003-10-19	0.2		2004-10-18	0.165		2005-10-19	0.046		2006-10-19	0.406		2007-10-19	0.008		2008-10-18	-0.01		2009-10-19	0.051		2010-10-19	0.094		2011-10-19	0.454		2012-10-18	0.019		2013-10-19	0.475		2014-10-19	0.006		2015-10-19	0.484		2016-10-27	0.352
2000-12-24	0.058		2001-11-06	0		2002-10-29	0.434		2003-10-20	0.005		2004-10-19	0.053		2005-10-20	0.246		2006-10-20	0.405		2007-10-20	0.276		2008-10-19	0.022		2009-10-20	0.132		2010-10-20	0.281		2011-10-20	0.108		2012-10-19	0.175		2013-10-20	0.532		2014-10-20	0.232		2015-10-20	0.523		2016-10-28	0.359
2000-12-25	0.078		2001-11-07	0.034		2002-10-30	0.417		2003-10-21	0.004		2004-10-20	0.412		2005-10-21	0.161		2006-10-21	0.463		2007-10-21	0.342		2008-10-20	0.027		2009-10-21	0.041		2010-10-21	0.22		2011-10-21	0.482		2012-10-20	0.047		2013-10-21	0.419		2014-10-21	0.294		2015-10-21	0.457		2016-10-29	0.409
2000-12-26	0.048		2001-11-08	0.343		2002-10-31	0.197		2003-10-22	0.212		2004-10-21	0.018		2005-10-22	0.111		2006-10-22	0.443		2007-10-22	0.395		2008-10-21	0.164		2009-10-22	0.284		2010-10-22	-0.001		2011-10-22	0.011		2012-10-21	0.208		2013-10-22	0.113		2014-10-22	0.364		2015-10-22	0.182		2016-10-30	0.332
2000-12-27	0.032		2001-11-09	0.369		2002-11-01	0.348		2003-10-23	0.246		2004-10-22	0.168		2005-10-23	0.207		2006-10-23	0.449		2007-10-23	0.151		2008-10-22	-0.009		2009-10-23	0.008		2010-10-23	0.009		2011-10-23	0.3		2012-10-22	0.256		2013-10-23	0.156		2014-10-23	0.324		2015-10-23	0.03		2016-10-31	0.442
2000-12-28	0.043		2001-11-10	0.278		2002-11-02	0.175		2003-10-24	0.075		2004-10-23	0.363		2005-10-24	0.287		2006-10-24	0.087		2007-10-24	0.102		2008-10-23	-0.009		2009-10-24	0.011		2010-10-24	0.063		2011-10-24	0.369		2012-10-23	0.175		2013-10-24	0.044		2014-10-24	0.128		2015-10-24	0.495		2016-11-01	0.394
2000-12-29	0.043		2001-11-11	0.148		2002-11-03	0.438		2003-10-25	0.267		2004-10-24	0.3		2005-10-25	0.065		2006-10-25	0.423		2007-10-25	0.065		2008-10-24	0.001		2009-10-25	0.03		2010-10-25	0.075		2011-10-25	0.426		2012-10-24	0.011		2013-10-25	0.459		2014-10-25	0.003		2015-10-25	0.089		2016-11-02	0.162
2000-12-30	0.044		2001-11-12	0.347		2002-11-04	0.42		2003-10-26	0.272		2004-10-25	0.302		2005-10-26	0.047		2006-10-26	0.321		2007-10-26	0.032		2008-10-25	-0.009		2009-10-26	0.3		2010-10-26	0.122		2011-10-26	0.428		2012-10-25	0.285		2013-10-26	0.121		2014-10-26	0		2015-10-26	-0.014		2016-11-03	0.397
2000-12-31	0.044		2001-11-13	0.376		2002-11-05	0.446		2003-10-27	0.008		2004-10-26	0.37		2005-10-27	0.366		2006-10-27	0.062		2007-10-27	0.04		2008-10-26	-0.001		2009-10-27	0.163		2010-10-27	0.015		2011-10-27	0.392		2012-10-26	0.284		2013-10-27	0.003		2014-10-27	0.219		2015-10-27	0.011		2016-11-04	0.318
			2001-11-14	0.394		2002-11-06	0.401		2003-10-28	0.029		2004-10-27	0.398		2005-10-28	0.338		2006-10-28	0.278		2007-10-28	0.376		2008-10-27	0.015		2009-10-28	0.071		2010-10-28	0.121		2011-10-28	0.456		2012-10-27	-0.001		2013-10-28	0.441		2014-10-28	0.261		2015-10-28	0.031		2016-11-05	0.414
			2001-11-15	0.295		2002-11-07	0.447		2003-10-29	0.098		2004-10-28	0.426		2005-10-29	0.249		2006-10-29	-0.002		2007-10-29	0.387		2008-10-28	0.088		2009-10-29	0.146		2010-10-29	0.213		2011-10-29	0.232		2012-10-28	0.297		2013-10-29	0.514		2014-10-29	0.157		2015-10-29	0.295		2016-11-06	0.412
			2001-11-16	0.371		2002-11-08	0.406		2003-10-30	-0.006		2004-10-29	0.285		2005-10-30	0.054		2006-10-30	0.083		2007-10-30	0.045		2008-10-29	0.059		2009-10-30	0.294		2010-10-30	0.12		2011-10-30	0.012		2012-10-29	0.399		2013-10-30	0.024		2014-10-30	0.25		2015-10-30	0.218		2016-11-07	0.237
			2001-11-17	0.361		2002-11-09	0.432		2003-10-31	-0.014		2004-10-30	0.116		2005-10-31	0.408		2006-10-31	0.357		2007-10-31	0.013		2008-10-30	0.119		2009-10-31	0.147		2010-10-31	0.005		2011-10-31	0.032		2012-10-30	0.316		2013-10-31	0.478		2014-10-31	0.211		2015-10-31	0.278		2016-11-08	0.409
			2001-11-18	0.387		2002-11-10	0.042		2003-11-01	0.017		2004-10-31	0.368		2005-11-01	0.411		2006-11-01	0.363		2007-11-01	0.103		2008-10-31	0.041		2009-11-01	0.28		2010-11-01	0.184		2011-11-01	0.013		2012-10-31	0.286		2013-11-01	0.53		2014-11-01	0.138		2015-11-01	0.078		2016-11-09	0.452
			2001-11-19	0.364		2002-11-11	0.22		2003-11-02	0.005		2004-11-01	0.197		2005-11-02	0.048		2006-11-02	0.209		2007-11-02	0.221		2008-11-01	0.001		2009-11-02	0.202		2010-11-02	0.168		2011-11-02	0.161		2012-11-01	0.378		2013-11-02	0.477		2014-11-02	0.356		2015-11-02	0.26		2016-11-10	0.109
			2001-11-20	0.397		2002-11-12	0.134		2003-11-03	0.036		2004-11-02	0.424		2005-11-03	0.027		2006-11-03	0.132		2007-11-03	0.2		2008-11-02	0.077		2009-11-03	0.073		2010-11-03	0.23		2011-11-03	0.299		2012-11-02	0.355		2013-11-03	0.536		2014-11-03	0.221		2015-11-03	0.006		2016-11-11	0.006
			2001-11-21	0.12		2002-11-13	0.075		2003-11-04	0.154		2004-11-03	0.242		2005-11-04	0.087		2006-11-04	0.013		2007-11-04	0.327		2008-11-03	0.037		2009-11-04	0.272		2010-11-04	0.084		2011-11-04	0.037		2012-11-03	0.021		2013-11-04	0.452		2014-11-04	-0.001		2015-11-04	0.056		2016-11-12	0.307
			2001-11-22	0.276		2002-11-14	0.067		2003-11-05	0.073		2004-11-04	0.114		2005-11-05	0.001		2006-11-05	0.011		2007-11-05	0.298		2008-11-04	0.083		2009-11-05	-0.004		2010-11-05	0.116		2011-11-05	0.26		2012-11-04	0.212		2013-11-05	0.06		2014-11-05	0.057		2015-11-05	0.425		2016-11-13	0.193
			2001-11-23	0.015		2002-11-15	0.017		2003-11-06	0.104		2004-11-05	0.05		2005-11-06	0.042		2006-11-06	0.138		2007-11-06	0.374		2008-11-05	-0.01		2009-11-06	0.113		2010-11-06	0.069		2011-11-06	0.299		2012-11-05	0.429		2013-11-06	0.298		2014-11-06	0.262		2015-11-06	0.329		2016-11-14	0.28
			2001-11-24	0.212		2002-11-16	0.299		2003-11-07	0.094		2004-11-06	0.113		2005-11-07	0.018		2006-11-07	0.085		2007-11-07	0.356		2008-11-06	0.003		2009-11-07	-0.004		2010-11-07	0.284		2011-11-07	0.229		2012-11-06	0.34		2013-11-07	0.296		2014-11-07	0.369		2015-11-07	0.395		2016-11-15	0.292
			2001-11-25	0.128		2002-11-17	0.173		2003-11-08	0.073		2004-11-07	0.414		2005-11-08	0.058		2006-11-08	0.174		2007-11-08	0.385		2008-11-07	0.063		2009-11-08	0.317		2010-11-08	0.186		2011-11-08	0.361		2012-11-07	0.411		2013-11-08	0.186		2014-11-08	0.272		2015-11-08	0.312		2016-11-16	0.396
			2001-11-26	0.122		2002-11-18	0.157		2003-11-09	0.164		2004-11-08	0.413		2005-11-09	0.113		2006-11-09	0.117		2007-11-09	0.379		2008-11-08	0.182		2009-11-09	0.332		2010-11-09	0.041		2011-11-09	0.224		2012-11-08	0.011		2013-11-09	0.112		2014-11-09	0.406		2015-11-09	0.031		2016-11-17	0.201
			2001-11-27	0.321		2002-11-19	0.289		2003-11-10	0.042		2004-11-09	0.397		2005-11-10	0.073		2006-11-10	0.169		2007-11-10	0.399		2008-11-09	0.008		2009-11-10	0.301		2010-11-10	0.059		2011-11-10	0.247		2012-11-09	0.082		2013-11-10	0.335		2014-11-10	0.057		2015-11-10	0.03		2016-11-18	0.358
			2001-11-28	0.327		2002-11-20	0.355		2003-11-11	0.17		2004-11-10	-0.002		2005-11-11	0.038		2006-11-11	0.04		2007-11-11	0.367		2008-11-10	0.122		2009-11-11	0.352		2010-11-11	0.018		2011-11-11	0.062		2012-11-10	0.019		2013-11-11	0.29		2014-11-11	0.042		2015-11-11	0.156		2016-11-19	0.339
			2001-11-29	0.246		2002-11-21	0.246		2003-11-12	0.042		2004-11-11	0.231		2005-11-12	0.098		2006-11-12	0.036		2007-11-12	0.276		2008-11-11	0.025		2009-11-12	0.213		2010-11-12	0.016		2011-11-12	0.298		2012-11-11	-0.008		2013-11-12	0.327		2014-11-12	0.272		2015-11-12	0.377		2016-11-20	0.321
			2001-11-30	0.238		2002-11-22	0.352		2003-11-13	0.034		2004-11-12	0.158		2005-11-13	0.115		2006-11-13	0.052		2007-11-13	0.107		2008-11-12	0.087		2009-11-13	0.113		2010-11-13	0.047		2011-11-13	0.289		2012-11-12	0.004		2013-11-13	0.138		2014-11-13	0.326		2015-11-13	0.059		2016-11-21	0.265
			2001-12-01	0.214		2002-11-23	0.362		2003-11-14	0.004		2004-11-13	0.289		2005-11-14	0.242		2006-11-14	0.176		2007-11-14	0.365		2008-11-13	0.012		2009-11-14	0.285		2010-11-14	0.225		2011-11-14	0.313		2012-11-13	0.002		2013-11-14	0.148		2014-11-14	0.308		2015-11-14	-0.005		2016-11-22	0.295
			2001-12-02	0.286		2002-11-24	0.377		2003-11-15	0.002		2004-11-14	0.083		2005-11-15	0.093		2006-11-15	0.18		2007-11-15	0.395		2008-11-14	0.042		2009-11-15	0.316		2010-11-15	0.053		2011-11-15	0.375		2012-11-14	0.081		2013-11-15	0.044		2014-11-15	0.289		2015-11-15	0.049		2016-11-23	0.401
			2001-12-03	0.171		2002-11-25	0.071		2003-11-16	0.124		2004-11-15	0.009		2005-11-16	0.234		2006-11-16	0.241		2007-11-16	0		2008-11-15	0.007		2009-11-16	0.279		2010-11-16	0.287		2011-11-16	0.273		2012-11-15	0.018		2013-11-16	0.03		2014-11-16	0.393		2015-11-16	0.31		2016-11-24	0.315
			2001-12-04	0.114		2002-11-26	0.36		2003-11-17	0.021		2004-11-16	0.142		2005-11-17	0.11		2006-11-17	0.278		2007-11-17	0.205		2008-11-16	0.024		2009-11-17	0.319		2010-11-17	0.105		2011-11-17	0		2012-11-16	0.121		2013-11-17	0.151		2014-11-17	0.268		2015-11-17	0.311		2016-11-25	0.385
			2001-12-05	0		2002-11-27	0.347		2003-11-18	0.188		2004-11-17	0.249		2005-11-18	0.18		2006-11-18	0.175		2007-11-18	0.358		2008-11-17	0.062		2009-11-18	0.109		2010-11-18	0.011		2011-11-18	0.16		2012-11-17	0.231		2013-11-18	0.271		2014-11-18	0.075		2015-11-18	0.263		2016-11-26	0.083
			2001-12-06	0.168		2002-11-28	0.002		2003-11-19	0.02		2004-11-18	0.282		2005-11-19	0.119		2006-11-19	0.244		2007-11-19	0.37		2008-11-18	0.017		2009-11-19	0.324		2010-11-19	0.17		2011-11-19	0.211		2012-11-18	0.093		2013-11-19	0.289		2014-11-19	0.295		2015-11-19	0.407		2016-11-27	0.275
			2001-12-07	0.327		2002-11-29	0.077		2003-11-20	0		2004-11-19	0.172		2005-11-20	0.077		2006-11-20	0.106		2007-11-20	0.381		2008-11-19	0.109		2009-11-20	0.11		2010-11-20	0.013		2011-11-20	0.257		2012-11-19	0.249		2013-11-20	0.381		2014-11-20	0.023		2015-11-20	0.232		2016-11-28	0.327
			2001-12-08	0.152		2002-11-30	0.202		2003-11-21	0.064		2004-11-20	0.325		2005-11-21	0.186		2006-11-21	0.28		2007-11-21	0.332		2008-11-20	0.099		2009-11-21	0.157		2010-11-21	0.016		2011-11-21	0.285		2012-11-20	0.116		2013-11-21	0.234		2014-11-21	0.014		2015-11-21	0.391		2016-11-29	0.298
			2001-12-09	0.274		2002-12-01	0.363		2003-11-22	0.105		2004-11-21	0.223		2005-11-22	0.03		2006-11-22	0.222		2007-11-22	0.186		2008-11-21	0.076		2009-11-22	0.066		2010-11-22	0.107		2011-11-22	0.256		2012-11-21	0.192		2013-11-22	0.166		2014-11-22	0.202		2015-11-22	0.259		2016-11-30	0.006
			2001-12-10	0.166		2002-12-02	0.278		2003-11-23	0.039		2004-11-22	0.333		2005-11-23	0.212		2006-11-23	0.211		2007-11-23	0.108		2008-11-22	0.191		2009-11-23	0.295		2010-11-23	0.101		2011-11-23	0.223		2012-11-22	0.174		2013-11-23	0.116		2014-11-23	0.139		2015-11-23	0.34		2016-12-01	0.017
			2001-12-11	0.145		2002-12-03	0.242		2003-11-24	0.051		2004-11-23	-0.013		2005-11-24	0.12		2006-11-24	-0.006		2007-11-24	0.076		2008-11-23	0.058		2009-11-24	0.295		2010-11-24	0.001		2011-11-24	0.37		2012-11-23	0.181		2013-11-24	0.377		2014-11-24	0.167		2015-11-24	0.315		2016-12-02	0.258
			2001-12-12	-0.01		2002-12-04	0.09		2003-11-25	0.21		2004-11-24	0.105		2005-11-25	0.234		2006-11-25	0.185		2007-11-25	-0.014		2008-11-24	0.15		2009-11-25	0.202		2010-11-25	0.051		2011-11-25	0.202		2012-11-24	0.142		2013-11-25	0.129		2014-11-25	0.094		2015-11-25	0.286		2016-12-03	0.036
			2001-12-13	0.024		2002-12-05	0.346		2003-11-26	0.062		2004-11-25	0.19		2005-11-26	0.053		2006-11-26	0.279		2007-11-26	0.29		2008-11-25	-0.005		2009-11-26	0.283		2010-11-26	0.165		2011-11-26	0.305		2012-11-25	0.09		2013-11-26	0.017		2014-11-26	-0.013		2015-11-26	0.401		2016-12-04	0.326
			2001-12-14	0.082		2002-12-06	0.085		2003-11-27	0.058		2004-11-26	0.161		2005-11-27	0.115		2006-11-27	0.115		2007-11-27	0.316		2008-11-26	0.036		2009-11-27	0.2		2010-11-27	0.066		2011-11-27	0.073		2012-11-26	0.265		2013-11-27	0.013		2014-11-27	0.312		2015-11-27	0.234		2016-12-05	0.192
			2001-12-15	0.09		2002-12-07	0.29		2003-11-28	-0.007		2004-11-27	0.115		2005-11-28	0.178		2006-11-28	0.292		2007-11-28	0.261		2008-11-27	0.004		2009-11-28	0.29		2010-11-28	0.163		2011-11-28	0.049		2012-11-27	0.103		2013-11-28	0.244		2014-11-28	0.036		2015-11-28	0.39		2016-12-06	0.222
			2001-12-16	0.116		2002-12-08	0.241		2003-11-29	0.096		2004-11-28	0.123		2005-11-29	0.134		2006-11-29	0.181		2007-11-29	0.331		2008-11-28	0.025		2009-11-29	0.325		2010-11-29	0.085		2011-11-29	0.242		2012-11-28	0.196		2013-11-29	0.066		2014-11-29	0.006		2015-11-29	0.091		2016-12-07	0.334
			2001-12-17	0.077		2002-12-09	0.012		2003-11-30	0.065		2004-11-29	0.14		2005-11-30	0.083		2006-11-30	0.265		2007-11-30	0.084		2008-11-29	0.096		2009-11-30	0.181		2010-11-30	0.065		2011-11-30	0.272		2012-11-29	0.141		2013-11-30	0.107		2014-11-30	0.101		2015-11-30	0.352		2016-12-08	0.13
			2001-12-18	0.09		2002-12-10	0.25		2003-12-01	0.023		2004-11-30	0.126		2005-12-01	0.108		2006-12-01	0.139		2007-12-01	0.217		2008-11-30	0.002		2009-12-01	0.279		2010-12-01	0.118		2011-12-01	0.345		2012-11-30	0.214		2013-12-01	0.357		2014-12-01	0.206		2015-12-01	0.236		2016-12-09	0.272
			2001-12-19	0.141		2002-12-11	0.115		2003-12-02	0.036		2004-12-01	0.231		2005-12-02	0.017		2006-12-02	0.22		2007-12-02	0.157		2008-12-01	0.022		2009-12-02	0.168		2010-12-02	-0.002		2011-12-02	0.217		2012-12-01	0.123		2013-12-02	0.035		2014-12-02	0.01		2015-12-02	0.259		2016-12-10	0.148
			2001-12-20	0.116		2002-12-12	0.179		2003-12-03	0.053		2004-12-02	0.023		2005-12-03	0.007		2006-12-03	0.297		2007-12-03	0.04		2008-12-02	0.055		2009-12-03	0.234		2010-12-03	0.103		2011-12-03	0.126		2012-12-02	0.007		2013-12-03	-0.002		2014-12-03	-0.001		2015-12-03	0.185		2016-12-11	0.023
			2001-12-21	0.161		2002-12-13	0.08		2003-12-04	0.177		2004-12-03	0.048		2005-12-04	0.188		2006-12-04	0.173		2007-12-04	0.108		2008-12-03	0.036		2009-12-04	0.195		2010-12-04	0.021		2011-12-04	0.101		2012-12-03	0.01		2013-12-04	0.022		2014-12-04	0.229		2015-12-04	0.035		2016-12-12	0.054
			2001-12-22	0.111		2002-12-14	0.154		2003-12-05	0.041		2004-12-04	0.055		2005-12-05	0.091		2006-12-05	0.301		2007-12-05	0.021		2008-12-04	0.013		2009-12-05	0.085		2010-12-05	0.048		2011-12-05	0.331		2012-12-04	0.079		2013-12-05	0.146		2014-12-05	0.036		2015-12-05	0.391		2016-12-13	0.115
			2001-12-23	0.163		2002-12-15	0.131		2003-12-06	0.148		2004-12-05	0.079		2005-12-06	0.13		2006-12-06	0.11		2007-12-06	0.1		2008-12-05	0.122		2009-12-06	0.268		2010-12-06	0.11		2011-12-06	0.141		2012-12-05	0.042		2013-12-06	0.334		2014-12-06	0.137		2015-12-06	0.151		2016-12-14	0.172
			2001-12-24	0.119		2002-12-16	0.143		2003-12-07	0.04		2004-12-06	0.086		2005-12-07	0.051		2006-12-07	0.27		2007-12-07	0.026		2008-12-06	0.085		2009-12-07	0.095		2010-12-07	0.208		2011-12-07	0.273		2012-12-06	0.014		2013-12-07	0.117		2014-12-07	0.142		2015-12-07	0.372		2016-12-15	0.129
			2001-12-25	0.107		2002-12-17	0.143		2003-12-08	0.035		2004-12-07	0.034		2005-12-08	0.011		2006-12-08	0.132		2007-12-08	0.343		2008-12-07	-0.008		2009-12-08	0.09		2010-12-08	0.082		2011-12-08	0.174		2012-12-07	-0.003		2013-12-08	0.092		2014-12-08	0.156		2015-12-08	0.033		2016-12-16	0.19
			2001-12-26	0.098		2002-12-18	0.104		2003-12-09	0.071		2004-12-08	0.236		2005-12-09	0.174		2006-12-09	0.152		2007-12-09	0.147		2008-12-08	0.092		2009-12-09	0.124		2010-12-09	0.071		2011-12-09	0.097		2012-12-08	-0.001		2013-12-09	0.117		2014-12-09	0.187		2015-12-09	0.214		2016-12-17	0.104
			2001-12-27	0.089		2002-12-19	0.169		2003-12-10	0.044		2004-12-09	0.076		2005-12-10	0.065		2006-12-10	0.144		2007-12-10	0.232		2008-12-09	0.033		2009-12-10	0.003		2010-12-10	0.042		2011-12-10	0.196		2012-12-09	0.009		2013-12-10	0.077		2014-12-10	0.065		2015-12-10	0.152		2016-12-18	0.001
			2001-12-28	0.12		2002-12-20	0.073		2003-12-11	0.078		2004-12-10	0.018		2005-12-11	0.087		2006-12-11	0.011		2007-12-11	0.157		2008-12-10	0.102		2009-12-11	0.049		2010-12-11	0.006		2011-12-11	0.097		2012-12-10	0.106		2013-12-11	0.123		2014-12-11	0.118		2015-12-11	0.008		2016-12-19	0.097
			2001-12-29	0.101		2002-12-21	0.139		2003-12-12	0.036		2004-12-11	0.1		2005-12-12	0.048		2006-12-12	0.035		2007-12-12	0.138		2008-12-11	0.056		2009-12-12	0.053		2010-12-12	0.01		2011-12-12	0.16		2012-12-11	0.073		2013-12-12	0.009		2014-12-12	0.079		2015-12-12	0.162		2016-12-20	-0.009
			2001-12-30	0.147		2002-12-22	0.155		2003-12-13	0.06		2004-12-12	0.039		2005-12-13	0.051		2006-12-13	0.091		2007-12-13	0.023		2008-12-12	0.055		2009-12-13	0.019		2010-12-13	0.02		2011-12-13	0.134		2012-12-12	0.12		2013-12-13	0.115		2014-12-13	0.03		2015-12-13	0.051		2016-12-21	0.148
			2001-12-31	0.03		2002-12-23	0.122		2003-12-14	0.041		2004-12-13	0.113		2005-12-14	0.06		2006-12-14	0.136		2007-12-14	0.097		2008-12-13	0.023		2009-12-14	0.075		2010-12-14	0.011		2011-12-14	0.125		2012-12-13	0.032		2013-12-14	0.063		2014-12-14	0.112		2015-12-14	-0.007		2016-12-22	0.109
						2002-12-24	0.181		2003-12-15	0.063		2004-12-14	0.049		2005-12-15	0.029		2006-12-15	0.115		2007-12-15	0.162		2008-12-14	0.051		2009-12-15	0.061		2010-12-15	0.07		2011-12-15	0.144		2012-12-14	0.091		2013-12-15	0.112		2014-12-15	0.025		2015-12-15	0.046		2016-12-23	0.168
						2002-12-25	0.142		2003-12-16	0.015		2004-12-15	0.098		2005-12-16	0.076		2006-12-16	0.12		2007-12-16	0.053		2008-12-15	0.044		2009-12-16	0.026		2010-12-16	0.124		2011-12-16	0.092		2012-12-15	0.05		2013-12-16	0.091		2014-12-16	0.082		2015-12-16	0.14		2016-12-24	0.104
						2002-12-26	0.078		2003-12-24	0		2004-12-16	0.077		2005-12-17	0.072		2006-12-17	0.13		2007-12-17	0.132		2008-12-16	-0.01		2009-12-17	0.053		2010-12-17	0.08		2011-12-17	0.166		2012-12-16	0.063		2013-12-17	0.108		2014-12-17	0.097		2015-12-17	0.055		2016-12-25	0.025
						2002-12-27	0.108		2003-12-25	0.035		2004-12-17	0.08		2005-12-18	0.078		2006-12-18	0.109		2007-12-18	0.122		2008-12-17	0.079		2009-12-18	0.006		2010-12-18	0.053		2011-12-18	0.117		2012-12-17	0.102		2013-12-18	0.112		2014-12-18	0.057		2015-12-18	0.126		2016-12-26	0.117
						2002-12-28	0.141		2003-12-26	0.034		2004-12-18	0.068		2005-12-19	0.066		2006-12-19	0.132		2007-12-19	0.084		2008-12-18	0.042		2009-12-19	0.018		2010-12-19	0.063		2011-12-19	0.181		2012-12-18	0.076		2013-12-19	0.12		2014-12-19	0.084		2015-12-19	0.145		2016-12-27	0.121
						2002-12-29	0.145		2003-12-27	0.063		2004-12-19	0.028		2005-12-20	0.091		2006-12-20	0.08		2007-12-20	0.137		2008-12-19	0.043		2009-12-20	0.122		2010-12-20	0.04		2011-12-20	0.121		2012-12-19	0.125		2013-12-20	0.126		2014-12-20	0.146		2015-12-20	0.1		2016-12-28	0.129
						2002-12-30	0.152		2003-12-28	-0.001		2004-12-20	0.1		2005-12-21	0.085		2006-12-21	0.011		2007-12-21	0.104		2008-12-20	0.043		2009-12-21	0.067		2010-12-21	0.093		2011-12-21	0.048		2012-12-20	0.073		2013-12-21	0.094		2014-12-21	0.078		2015-12-21	0.098		2016-12-29	0.127
						2002-12-31	0.178		2003-12-29	0.072		2004-12-21	0.071		2005-12-22	0.047		2006-12-22	0.091		2007-12-22	0.148		2008-12-23	0		2009-12-22	0.096		2010-12-22	0.012		2011-12-22	0.111		2012-12-21	0.065		2013-12-22	0.152		2014-12-22	0.106		2015-12-22	0.039		2016-12-30	0.167
									2003-12-30	-0.017		2004-12-22	0.118		2005-12-23	0.105		2006-12-23	0.111		2007-12-23	0.101		2008-12-24	0.024		2009-12-23	0.093		2010-12-23	0.053		2011-12-23	0.048		2012-12-22	0.083		2013-12-23	0.099		2014-12-23	0.108		2015-12-23	0.108		2016-12-31	0.086
									2003-12-31	0.039		2004-12-23	0.061		2005-12-24	0.056		2006-12-24	0.083		2007-12-24	0.145		2008-12-25	0.042		2009-12-24	0.03		2010-12-24	0.053		2011-12-24	0.092		2012-12-23	0.095		2013-12-24	0.012		2014-12-24	0.075		2015-12-24	0.11
												2004-12-24	0.12		2005-12-25	0.126		2006-12-25	0.016		2007-12-25	0.089		2008-12-26	0.079		2009-12-25	0.002		2010-12-25	0.002		2011-12-25	0.093		2012-12-24	0.009		2013-12-25	0.107		2014-12-25	0.152		2015-12-25	0.1
												2004-12-25	0.083		2005-12-26	0.072		2006-12-26	0.073		2007-12-26	0.023		2008-12-27	0.053		2009-12-26	0.031		2010-12-26	0.01		2011-12-26	0.158		2012-12-25	0.076		2013-12-26	0.131		2014-12-26	0.1		2015-12-26	0.126
												2004-12-26	0.077		2005-12-27	0.112		2006-12-27	0.047		2007-12-27	0.095		2008-12-28	0.062		2009-12-27	0.019		2010-12-27	0.011		2011-12-27	0.046		2012-12-26	0.113		2013-12-27	0.1		2014-12-27	0.117		2015-12-27	0.1
												2004-12-27	0.105		2005-12-28	0.089		2006-12-28	0.127		2007-12-28	0.009		2008-12-29	0.053		2009-12-28	0.035		2010-12-28	0.024		2011-12-28	0.143		2012-12-27	0.077		2013-12-28	0.107		2014-12-28	0.081		2015-12-28	0.172
												2004-12-28	0.05		2005-12-29	0.033		2006-12-29	0.084		2007-12-29	0.023		2008-12-30	0.027		2009-12-29	0.024		2010-12-29	0.002		2011-12-29	0.115		2012-12-28	0.126		2013-12-29	0.117		2014-12-29	0.071		2015-12-29	0.112
												2004-12-29	0.077		2005-12-30	0.102		2006-12-30	0.084		2007-12-30	0.003		2008-12-31	0.081		2009-12-30	0.045		2010-12-30	0.009		2011-12-30	0.073		2012-12-29	-0.005		2013-12-30	0.051		2014-12-30	0.094		2015-12-30	0.171
												2004-12-30	0.051		2005-12-31	0.067		2006-12-31	0.07		2007-12-31	0.129					2009-12-31	0.036		2010-12-31	0.038		2011-12-31	0.125		2012-12-30	0.045		2013-12-31	0.021		2014-12-31	0.094		2015-12-31	0.048
												2004-12-31	0.138																							2012-12-31	0.055

## Sheet: South
2000year			2001year			2002year			2003year			2004year			2005year			2006year			2007year			2008year			2009year			2010year			2011year			2012year			2013year			2014year			2015year			2016year
Date	NDVI		Date	NDVI		Date	NDVI		Date	NDVI		Date	NDVI		Date	NDVI		Date	NDVI		Date	NDVI		Date	NDVI		Date	NDVI		Date	NDVI		Date	NDVI		Date	NDVI		Date	NDVI		Date	NDVI		Date	NDVI		Date	NDVI
2000-02-24	0		2001-01-01	0.073		2002-01-01	0.151		2003-01-01	0.152		2004-01-01	0.058		2005-01-01	0.084		2006-01-01	0.027		2007-01-01	0.109		2008-01-01	0.123		2009-01-01	0.052		2010-01-01	0.016		2011-01-01	0.093		2012-01-01	0.104		2013-01-01	0.03		2014-01-01	0.05		2015-01-01	0.145		2016-01-01	0.09
2000-02-25	0.073		2001-01-02	0.05		2002-01-02	0.128		2003-01-02	0.224		2004-01-02	0.038		2005-01-02	0.021		2006-01-02	0.026		2007-01-02	0.123		2008-01-02	0.104		2009-01-02	0.112		2010-01-02	0.046		2011-01-02	0.07		2012-01-02	0.123		2013-01-02	0.123		2014-01-02	0.118		2015-01-02	0.103		2016-01-02	0.071
2000-02-26	0.035		2001-01-03	0.009		2002-01-03	0.042		2003-01-03	0.14		2004-01-03	0.071		2005-01-03	0.069		2006-01-03	0.143		2007-01-03	0.087		2008-01-03	0.129		2009-01-03	0.058		2010-01-03	0.045		2011-01-03	0.098		2012-01-03	0.081		2013-01-03	0.092		2014-01-03	0.118		2015-01-03	0.249		2016-01-03	0.116
2000-02-27	0.136		2001-01-04	0.024		2002-01-04	0.072		2003-01-04	0.281		2004-01-04	0.036		2005-01-04	0.093		2006-01-04	0.077		2007-01-04	0.136		2008-01-04	0.106		2009-01-04	0.011		2010-01-04	0.024		2011-01-04	0.089		2012-01-04	0.196		2013-01-04	0.111		2014-01-04	0.156		2015-01-04	0.039		2016-01-04	0.096
2000-02-28	0.002		2001-01-05	0.024		2002-01-05	0.055		2003-01-05	0.158		2004-01-05	0.14		2005-01-05	0.121		2006-01-05	0.115		2007-01-05	0.012		2008-01-05	0.132		2009-01-05	0.062		2010-01-05	0		2011-01-05	0.079		2012-01-05	0.125		2013-01-05	0.056		2014-01-05	0.137		2015-01-05	0.067		2016-01-05	0.01
2000-02-29	0.103		2001-01-06	0.057		2002-01-06	0.02		2003-01-06	0.272		2004-01-06	0.017		2005-01-06	0.076		2006-01-06	0.097		2007-01-06	0.251		2008-01-06	0.118		2009-01-06	0.072		2010-01-06	0.01		2011-01-06	0.011		2012-01-06	0.28		2013-01-06	0.27		2014-01-06	0.015		2015-01-06	0.092		2016-01-06	0.24
2000-03-01	0.058		2001-01-07	-0.003		2002-01-07	0.004		2003-01-07	0.186		2004-01-07	0.052		2005-01-07	0.025		2006-01-07	0.116		2007-01-07	0.072		2008-01-07	0.138		2009-01-07	0.047		2010-01-07	0.055		2011-01-07	0.02		2012-01-07	0.151		2013-01-07	0.091		2014-01-07	0.124		2015-01-07	0.265		2016-01-07	0.096
2000-03-02	0.027		2001-01-08	-0.01		2002-01-08	0.189		2003-01-08	0.123		2004-01-08	0.049		2005-01-08	0.077		2006-01-08	0.107		2007-01-08	0.239		2008-01-08	0.122		2009-01-08	0.027		2010-01-08	0.063		2011-01-08	0.199		2012-01-08	0.255		2013-01-08	0.217		2014-01-08	0.109		2015-01-08	0.139		2016-01-08	0.279
2000-03-03	0.057		2001-01-09	0.065		2002-01-09	0.056		2003-01-09	0.309		2004-01-09	0.005		2005-01-09	0.199		2006-01-09	0.084		2007-01-09	0.085		2008-01-09	0.282		2009-01-09	0.177		2010-01-09	0.106		2011-01-09	0.03		2012-01-09	0.134		2013-01-09	0.11		2014-01-09	0.312		2015-01-09	0.2		2016-01-09	0.11
2000-03-04	0.019		2001-01-10	0.046		2002-01-10	0.182		2003-01-10	0.042		2004-01-10	0.062		2005-01-10	0.088		2006-01-10	0.221		2007-01-10	0.082		2008-01-10	0.118		2009-01-10	0.054		2010-01-10	0.091		2011-01-10	0.186		2012-01-10	0.194		2013-01-10	0.153		2014-01-10	0.108		2015-01-10	0.308		2016-01-10	0.049
2000-03-05	-0.003		2001-01-11	0.048		2002-01-11	-0.004		2003-01-11	0.277		2004-01-11	0.068		2005-01-11	0.021		2006-01-11	0.081		2007-01-11	0.143		2008-01-11	0.282		2009-01-11	0.171		2010-01-11	0.084		2011-01-11	0.074		2012-01-11	0.076		2013-01-11	0.13		2014-01-11	0.145		2015-01-11	0.143		2016-01-11	0.096
2000-03-06	0.02		2001-01-12	0.042		2002-01-12	0.138		2003-01-12	0.056		2004-01-12	0.155		2005-01-12	0.092		2006-01-12	0.137		2007-01-12	0.144		2008-01-12	0.114		2009-01-12	0.036		2010-01-12	0.173		2011-01-12	0.155		2012-01-12	0.161		2013-01-12	0.108		2014-01-12	0.124		2015-01-12	0.109		2016-01-12	0.015
2000-03-07	0.152		2001-01-13	0.058		2002-01-13	0.073		2003-01-13	0.251		2004-01-13	0.008		2005-01-13	0.085		2006-01-13	0.075		2007-01-13	0.245		2008-01-13	0.098		2009-01-13	0.124		2010-01-13	0.071		2011-01-13	0.106		2012-01-13	0.282		2013-01-13	0.249		2014-01-13	0.22		2015-01-13	0.135		2016-01-13	0.321
2000-03-08	0.054		2001-01-14	0.146		2002-01-14	-0.002		2003-01-14	0.128		2004-01-14	0.144		2005-01-14	0.205		2006-01-14	0.158		2007-01-14	0.096		2008-01-14	0.049		2009-01-14	0.079		2010-01-14	0.189		2011-01-14	0.104		2012-01-14	0.131		2013-01-14	0.097		2014-01-14	0.053		2015-01-14	0.265		2016-01-14	0.101
2000-03-09	0.069		2001-01-15	0.071		2002-01-15	0.141		2003-01-15	0.053		2004-01-15	0.04		2005-01-15	0.089		2006-01-15	-0.004		2007-01-15	0.218		2008-01-15	0.209		2009-01-15	0.088		2010-01-15	0.079		2011-01-15	0.179		2012-01-15	0.284		2013-01-15	0.204		2014-01-15	0.151		2015-01-15	0.131		2016-01-15	0.11
2000-03-10	0.057		2001-01-16	0.101		2002-01-16	0.084		2003-01-16	0.087		2004-01-16	0.1		2005-01-16	0.171		2006-01-16	0.124		2007-01-16	0.125		2008-01-16	0.314		2009-01-16	0.096		2010-01-16	0.149		2011-01-16	0.026		2012-01-16	0.155		2013-01-16	0.114		2014-01-16	0.322		2015-01-16	0.13		2016-01-16	0.163
2000-03-11	0.023		2001-01-17	0.099		2002-01-17	0.203		2003-01-17	0.093		2004-01-17	0.022		2005-01-17	0.052		2006-01-17	0.234		2007-01-17	0.216		2008-01-17	0.18		2009-01-17	0.055		2010-01-17	0.102		2011-01-17	0.161		2012-01-17	0.24		2013-01-17	0.141		2014-01-17	0.061		2015-01-17	0.132		2016-01-17	0.05
2000-03-12	0.071		2001-01-18	0.064		2002-01-18	0.092		2003-01-18	0.186		2004-01-18	0.004		2005-01-18	0.083		2006-01-18	0.095		2007-01-18	0.147		2008-01-18	0.284		2009-01-18	0.089		2010-01-18	0.127		2011-01-18	0.097		2012-01-18	0.213		2013-01-18	0.067		2014-01-18	0.279		2015-01-18	0.158		2016-01-18	0.102
2000-03-13	0.043		2001-01-19	0.055		2002-01-19	0.118		2003-01-19	0.135		2004-01-19	0.027		2005-01-19	0.111		2006-01-19	0.203		2007-01-19	0.158		2008-01-19	0.206		2009-01-19	0.038		2010-01-19	0.037		2011-01-19	0.153		2012-01-19	0.122		2013-01-19	0.106		2014-01-19	0.163		2015-01-19	0.298		2016-01-19	0.182
2000-03-14	0.085		2001-01-20	0.061		2002-01-20	0.017		2003-01-20	0.265		2004-01-20	0.015		2005-01-20	0.088		2006-01-20	0.103		2007-01-20	0.227		2008-01-20	0.25		2009-01-20	0.124		2010-01-20	0.074		2011-01-20	0.093		2012-01-20	0.14		2013-01-20	0.226		2014-01-20	0.06		2015-01-20	0.075		2016-01-20	0.147
2000-03-15	0.038		2001-01-21	0.129		2002-01-21	0.101		2003-01-21	0.143		2004-01-21	0.078		2005-01-21	0.156		2006-01-21	0.184		2007-01-21	0.092		2008-01-21	0.233		2009-01-21	0.043		2010-01-21	0.223		2011-01-21	0.032		2012-01-21	0.027		2013-01-21	0.086		2014-01-21	0.193		2015-01-21	0.2		2016-01-21	0.176
2000-03-16	0.091		2001-01-22	0.056		2002-01-22	0.224		2003-01-22	0.229		2004-01-22	0.032		2005-01-22	0.034		2006-01-22	0.129		2007-01-22	0.225		2008-01-22	0.199		2009-01-22	0.114		2010-01-22	0.08		2011-01-22	0.017		2012-01-22	0.138		2013-01-22	0.186		2014-01-22	0.164		2015-01-22	0.193		2016-01-22	0.149
2000-03-17	0		2001-01-23	0.101		2002-01-23	0.093		2003-01-23	0.2		2004-01-23	0.119		2005-01-23	0.034		2006-01-23	0.12		2007-01-23	0.125		2008-01-23	0.132		2009-01-23	0.103		2010-01-23	0.185		2011-01-23	0.035		2012-01-23	0.191		2013-01-23	0.071		2014-01-23	0.121		2015-01-23	0.055		2016-01-23	0.163
2000-03-18	0.046		2001-01-24	0.069		2002-01-24	0.209		2003-01-24	0.191		2004-01-24	0.061		2005-01-24	0.095		2006-01-24	0.08		2007-01-24	0.192		2008-01-24	0.157		2009-01-24	-0.01		2010-01-24	0.022		2011-01-24	0.026		2012-01-24	0.224		2013-01-24	0.033		2014-01-24	0.146		2015-01-24	0.22		2016-01-24	0.273
2000-03-19	0.057		2001-01-25	0.089		2002-01-25	0.083		2003-01-25	0.269		2004-01-25	0.095		2005-01-25	0.186		2006-01-25	0.091		2007-01-25	0.161		2008-01-25	0.236		2009-01-25	0.023		2010-01-25	0.111		2011-01-25	0.072		2012-01-25	0.221		2013-01-25	0.152		2014-01-25	0.291		2015-01-25	0.048		2016-01-25	0.036
2000-03-20	0.033		2001-01-26	0.004		2002-01-26	0.172		2003-01-26	0.055		2004-01-26	0.086		2005-01-26	0.033		2006-01-26	0.116		2007-01-26	0.153		2008-01-26	0.173		2009-01-26	0.055		2010-01-26	0.045		2011-01-26	0.192		2012-01-26	0.185		2013-01-26	0.077		2014-01-26	0.116		2015-01-26	0.325		2016-01-26	0
2000-03-21	0.064		2001-01-27	0.06		2002-01-27	0.125		2003-01-27	0.256		2004-01-27	0.054		2005-01-27	0.141		2006-01-27	0.077		2007-01-27	0.194		2008-01-27	0.244		2009-01-27	0.164		2010-01-27	0.005		2011-01-27	0.037		2012-01-27	0.271		2013-01-27	0.115		2014-01-27	0.012		2015-01-27	0.161		2016-01-27	0.04
2000-03-22	-0.001		2001-01-28	0.154		2002-01-28	0.108		2003-01-28	0.164		2004-01-28	0.1		2005-01-28	0.142		2006-01-28	-0.005		2007-01-28	0.054		2008-01-28	0.205		2009-01-28	0.069		2010-01-28	0.085		2011-01-28	0.15		2012-01-28	0.161		2013-01-28	-0.005		2014-01-28	0.182		2015-01-28	0.307		2016-01-28	0.199
2000-03-23	0.04		2001-01-29	0.057		2002-01-29	0.083		2003-01-29	0.243		2004-01-29	0.034		2005-01-29	0.081		2006-01-29	0.047		2007-01-29	0.002		2008-01-29	0.161		2009-01-29	0.14		2010-01-29	0.059		2011-01-29	0.145		2012-01-29	0.235		2013-01-29	0.257		2014-01-29	0.153		2015-01-29	0.158		2016-01-29	0.334
2000-03-24	0.041		2001-01-30	0.153		2002-01-30	0.105		2003-01-30	0.185		2004-01-30	0.135		2005-01-30	0.023		2006-01-30	0.161		2007-01-30	0.06		2008-01-30	0.222		2009-01-30	0.093		2010-01-30	0.233		2011-01-30	0.088		2012-01-30	0.164		2013-01-30	0.038		2014-01-30	0.206		2015-01-30	0.246		2016-01-30	0.154
2000-03-25	0.044		2001-01-31	0.06		2002-01-31	0.225		2003-01-31	0.195		2004-01-31	0.046		2005-01-31	0.038		2006-01-31	0.143		2007-01-31	0.236		2008-01-31	0.147		2009-01-31	0.053		2010-01-31	0.05		2011-01-31	0.207		2012-01-31	0.217		2013-01-31	0.225		2014-01-31	0.14		2015-01-31	0.186		2016-01-31	0.328
2000-03-26	0.035		2001-02-01	0.102		2002-02-01	0.089		2003-02-01	0		2004-02-01	0.028		2005-02-01	0.102		2006-02-01	0.111		2007-02-01	0.13		2008-02-01	0.228		2009-02-01	0.089		2010-02-01	0.013		2011-02-01	0.082		2012-02-01	0.211		2013-02-01	0.061		2014-02-01	0.268		2015-02-01	0.189		2016-02-01	0.161
2000-03-27	0.012		2001-02-02	0.082		2002-02-02	0.185		2003-02-02	0.141		2004-02-02	0.01		2005-02-02	0.098		2006-02-02	0.012		2007-02-02	0		2008-02-02	0.143		2009-02-02	0.058		2010-02-02	0.013		2011-02-02	0.199		2012-02-02	0.187		2013-02-02	0.157		2014-02-02	0.039		2015-02-02	0.205		2016-02-02	0.26
2000-03-28	0.068		2001-02-03	0.08		2002-02-03	0.099		2003-02-03	0.258		2004-02-03	0.013		2005-02-03	0.165		2006-02-03	0.089		2007-02-03	0.158		2008-02-03	0.248		2009-02-03	0.125		2010-02-03	0.082		2011-02-03	0.06		2012-02-03	0.217		2013-02-03	0.146		2014-02-03	0.254		2015-02-03	0.128		2016-02-03	0.195
2000-03-29	0		2001-02-04	0.174		2002-02-04	0.078		2003-02-04	0.128		2004-02-04	0.027		2005-02-04	0.109		2006-02-04	0.215		2007-02-04	0.016		2008-02-04	0.168		2009-02-04	0.007		2010-02-04	0.007		2011-02-04	0.159		2012-02-04	0.133		2013-02-04	0.101		2014-02-04	0.144		2015-02-04	0.303		2016-02-04	0.23
2000-03-30	0.006		2001-02-05	0.058		2002-02-05	0.075		2003-02-05	0.055		2004-02-05	0.053		2005-02-05	0.035		2006-02-05	0.091		2007-02-05	0.084		2008-02-05	0.195		2009-02-05	0.146		2010-02-05	0.041		2011-02-05	0.003		2012-02-05	0.242		2013-02-05	0.214		2014-02-05	0.192		2015-02-05	0.136		2016-02-05	0.082
2000-03-31	0.039		2001-02-06	0.162		2002-02-06	0.069		2003-02-06	0.064		2004-02-06	0.161		2005-02-06	0.136		2006-02-06	0.155		2007-02-06	0.103		2008-02-06	0.205		2009-02-06	0.038		2010-02-06	0.193		2011-02-06	0.129		2012-02-06	0.159		2013-02-06	0.062		2014-02-06	0.171		2015-02-06	0.045		2016-02-06	0.156
2000-04-01	0.074		2001-02-07	0.063		2002-02-07	0.083		2003-02-07	0.141		2004-02-07	0.018		2005-02-07	0.08		2006-02-07	0.113		2007-02-07	0.217		2008-02-07	0.153		2009-02-07	0.106		2010-02-07	0.062		2011-02-07	0.161		2012-02-07	0.235		2013-02-07	0.243		2014-02-07	0.129		2015-02-07	0.056		2016-02-07	0.26
2000-04-02	0.011		2001-02-08	0.111		2002-02-08	0.089		2003-02-08	0.177		2004-02-08	0.141		2005-02-08	0.184		2006-02-08	0.087		2007-02-08	0.1		2008-02-08	0.263		2009-02-08	-0.002		2010-02-08	0.04		2011-02-08	0.09		2012-02-08	0.114		2013-02-08	0.087		2014-02-08	0.258		2015-02-08	0.225		2016-02-08	0.135
2000-04-03	0.006		2001-02-09	0.018		2002-02-09	0.216		2003-02-09	0.187		2004-02-09	0.036		2005-02-09	0.034		2006-02-09	0.025		2007-02-09	0.079		2008-02-09	0.115		2009-02-09	0.072		2010-02-09	0.083		2011-02-09	0.194		2012-02-09	0.068		2013-02-09	0.138		2014-02-09	0.1		2015-02-09	0.2		2016-02-09	0.282
2000-04-04	0.03		2001-02-10	0.049		2002-02-10	0.097		2003-02-10	0.157		2004-02-10	0.073		2005-02-10	0.193		2006-02-10	0.098		2007-02-10	0.099		2008-02-10	0.018		2009-02-10	0.096		2010-02-10	0.038		2011-02-10	0.036		2012-02-10	0.21		2013-02-10	0.115		2014-02-10	0.24		2015-02-10	0.171		2016-02-10	0.082
2000-04-05	0.042		2001-02-11	0.075		2002-02-11	0.165		2003-02-11	0.144		2004-02-11	0.075		2005-02-11	0.099		2006-02-11	0.196		2007-02-11	0.148		2008-02-11	0.065		2009-02-11	0.052		2010-02-11	0.13		2011-02-11	0.155		2012-02-11	0.143		2013-02-11	0.107		2014-02-11	0.103		2015-02-11	0.215		2016-02-11	0.02
2000-04-06	0.061		2001-02-12	0.051		2002-02-12	0.118		2003-02-12	0.245		2004-02-12	0.034		2005-02-12	0.132		2006-02-12	-0.003		2007-02-12	0.053		2008-02-12	0.228		2009-02-12	-0.009		2010-02-12	0.087		2011-02-12	0.064		2012-02-12	0.255		2013-02-12	0.018		2014-02-12	0.174		2015-02-12	0.101		2016-02-12	0.088
2000-04-07	0.016		2001-02-13	0.136		2002-02-13	0.103		2003-02-13	0.145		2004-02-13	0.064		2005-02-13	0.057		2006-02-13	0.054		2007-02-13	0.081		2008-02-13	0.193		2009-02-13	0.06		2010-02-13	0.173		2011-02-13	0.116		2012-02-13	0.099		2013-02-13	0.032		2014-02-13	0.132		2015-02-13	0.254		2016-02-13	0.175
2000-04-08	-0.006		2001-02-14	0.046		2002-02-14	0.141		2003-02-14	0.213		2004-02-14	0.011		2005-02-14	0.083		2006-02-14	0.037		2007-02-14	0.204		2008-02-14	0.185		2009-02-14	-0.002		2010-02-14	0.066		2011-02-14	0.026		2012-02-14	0.165		2013-02-14	0.218		2014-02-14	0.122		2015-02-14	0.125		2016-02-14	0.294
2000-04-09	0.012		2001-02-15	0.013		2002-02-15	0.031		2003-02-15	0.161		2004-02-15	0.145		2005-02-15	0.179		2006-02-15	0.04		2007-02-15	0.093		2008-02-15	0.211		2009-02-15	0.011		2010-02-15	0.157		2011-02-15	0.086		2012-02-15	0.124		2013-02-15	0.081		2014-02-15	0.149		2015-02-15	0.075		2016-02-15	0.063
2000-04-10	0.035		2001-02-16	0.028		2002-02-16	0.017		2003-02-16	0.16		2004-02-16	0.024		2005-02-16	0.067		2006-02-16	0.109		2007-02-16	0.081		2008-02-16	0.143		2009-02-16	0.064		2010-02-16	0.067		2011-02-16	0.19		2012-02-16	0.102		2013-02-16	0.082		2014-02-16	0.088		2015-02-16	0.115		2016-02-16	0.232
2000-04-11	0.046		2001-02-17	0.06		2002-02-17	0.084		2003-02-17	0.201		2004-02-17	0.073		2005-02-17	0.156		2006-02-17	0.026		2007-02-17	0.115		2008-02-17	0.24		2009-02-17	0.095		2010-02-17	0.098		2011-02-17	0.07		2012-02-17	0.164		2013-02-17	0.018		2014-02-17	0.232		2015-02-17	0.041		2016-02-17	0.127
2000-04-12	0.044		2001-02-18	0.077		2002-02-18	0.171		2003-02-18	0.097		2004-02-18	-0.004		2005-02-18	0.07		2006-02-18	0.195		2007-02-18	0.138		2008-02-18	0.129		2009-02-18	0.051		2010-02-18	0.064		2011-02-18	0.12		2012-02-18	0.131		2013-02-18	0.029		2014-02-18	0.092		2015-02-18	0.199		2016-02-18	0.206
2000-04-13	0.026		2001-02-19	0.047		2002-02-19	0.091		2003-02-19	0.237		2004-02-19	0		2005-02-19	0.069		2006-02-19	0.02		2007-02-19	0.112		2008-02-19	0.089		2009-02-19	0.131		2010-02-19	0.101		2011-02-19	0.072		2012-02-19	0.072		2013-02-19	0.111		2014-02-19	0.195		2015-02-19	0.087		2016-02-28	0
2000-04-14	0.038		2001-02-20	-0.002		2002-02-20	0.105		2003-02-20	0.064		2004-02-20	0.047		2005-02-20	0.089		2006-02-20	0.168		2007-02-20	0.029		2008-02-20	0.171		2009-02-20	0.05		2010-02-20	0.1		2011-02-20	0.101		2012-02-20	0.136		2013-02-20	0.088		2014-02-20	0.104		2015-02-20	0.232		2016-02-29	0.075
2000-04-15	0.042		2001-02-21	0.023		2002-02-21	0.024		2003-02-21	0.174		2004-02-21	0.043		2005-02-21	0.066		2006-02-21	0.008		2007-02-21	0.012		2008-02-21	0.097		2009-02-21	0.026		2010-02-21	0.063		2011-02-21	0.067		2012-02-21	0.243		2013-02-21	0.197		2014-02-21	0.117		2015-02-21	0.021		2016-03-01	0.141
2000-04-16	0.045		2001-02-22	0.139		2002-02-22	0.057		2003-02-22	0.159		2004-02-22	0.135		2005-02-22	0.089		2006-02-22	0.044		2007-02-22	0.091		2008-02-22	0.079		2009-02-22	0.059		2010-02-22	0.172		2011-02-22	0.059		2012-02-22	0.121		2013-02-22	0.071		2014-02-22	0.127		2015-02-22	0.025		2016-03-02	0.077
2000-04-17	0.121		2001-02-23	0.052		2002-02-23	0.163		2003-02-23	0.187		2004-02-23	0.01		2005-02-23	0.075		2006-02-23	0.064		2007-02-23	0.223		2008-02-23	0.137		2009-02-23	0.072		2010-02-23	0.061		2011-02-23	0.015		2012-02-23	0.187		2013-02-23	0.183		2014-02-23	0.095		2015-02-23	0.11		2016-03-03	0.24
2000-04-18	0.079		2001-02-24	0.07		2002-02-24	0.065		2003-02-24	0.189		2004-02-24	0.127		2005-02-24	0.167		2006-02-24	0.048		2007-02-24	0.086		2008-02-24	0.208		2009-02-24	0.063		2010-02-24	0.103		2011-02-24	0.023		2012-02-24	0.14		2013-02-24	0.073		2014-02-24	0.099		2015-02-24	0.11		2016-03-04	0.108
2000-04-19	0.018		2001-02-25	0.054		2002-02-25	0.129		2003-02-25	0.133		2004-02-25	0.044		2005-02-25	0.063		2006-02-25	0.122		2007-02-25	-0.008		2008-02-25	0.087		2009-02-25	0.051		2010-02-25	0.062		2011-02-25	0.155		2012-02-25	0.143		2013-02-25	0.104		2014-02-25	0.081		2015-02-25	0.041		2016-03-05	0.017
2000-04-20	0.174		2001-02-26	0.049		2002-02-26	0.014		2003-02-26	0.224		2004-02-26	0.06		2005-02-26	0.131		2006-02-26	0.05		2007-02-26	0.125		2008-02-26	0.017		2009-02-26	0.03		2010-02-26	0.125		2011-02-26	0.066		2012-02-26	0.187		2013-02-26	0.038		2014-02-26	0.01		2015-02-26	0.095		2016-03-06	0.024
2000-04-21	0.007		2001-02-27	0.029		2002-02-27	0.144		2003-02-27	0.097		2004-02-27	0.012		2005-02-27	0.073		2006-02-27	0.15		2007-02-27	0.097		2008-02-27	0.125		2009-02-27	0.04		2010-02-27	0.108		2011-02-27	0.135		2012-02-27	0.084		2013-02-27	0.036		2014-02-27	0.106		2015-02-27	0.225		2016-03-07	0.033
2000-04-22	0.002		2001-02-28	0.042		2002-02-28	0.054		2003-02-28	-0.005		2004-02-28	0.013		2005-02-28	0.082		2006-02-28	0.056		2007-02-28	0.135		2008-02-28	0.083		2009-02-28	0.096		2010-02-28	0.066		2011-02-28	0.064		2012-02-28	0.171		2013-02-28	0.053		2014-02-28	0.183		2015-02-28	0.05		2016-03-08	0.004
2000-04-23	0.01		2001-03-01	0.126		2002-03-01	0.104		2003-03-01	0.051		2004-02-29	0.129		2005-03-01	0.089		2006-03-01	0.109		2007-03-01	0.002		2008-02-29	0.165		2009-03-01	0.044		2010-03-01	0.084		2011-03-01	0.089		2012-02-29	0.084		2013-03-01	0.073		2014-03-01	0.128		2015-03-01	0.189		2016-03-09	0.052
2000-04-24	0.014		2001-03-02	0.012		2002-03-02	0.132		2003-03-02	0.029		2004-03-01	0.038		2005-03-02	0.06		2006-03-02	0.057		2007-03-02	0.15		2008-03-01	0.125		2009-03-02	0.049		2010-03-02	0.021		2011-03-02	0.098		2012-03-01	0.218		2013-03-02	0.168		2014-03-02	0.111		2015-03-02	0.08		2016-03-10	0.189
2000-04-25	0.045		2001-03-03	0.006		2002-03-03	0.071		2003-03-03	0.155		2004-03-02	0.11		2005-03-03	0.133		2006-03-03	0.043		2007-03-03	0.063		2008-03-02	0.196		2009-03-03	0.059		2010-03-03	0.149		2011-03-03	0.067		2012-03-02	0.131		2013-03-03	0.062		2014-03-03	0.162		2015-03-03	0.177		2016-03-11	0.073
2000-04-26	0		2001-03-04	0.061		2002-03-04	0.053		2003-03-04	0.145		2004-03-03	0.035		2005-03-04	0.007		2006-03-04	0.082		2007-03-04	0.068		2008-03-03	0.111		2009-03-04	0.039		2010-03-04	0.032		2011-03-04	0.137		2012-03-03	0.158		2013-03-04	0.056		2014-03-04	0.081		2015-03-04	0.12		2016-03-12	0.031
2000-04-27	0		2001-03-05	0.062		2002-03-05	0.064		2003-03-05	0.181		2004-03-04	0.066		2005-03-05	0.082		2006-03-05	0.061		2007-03-05	0.088		2008-03-04	0.232		2009-03-05	0.019		2010-03-05	0.063		2011-03-05	0.044		2012-03-04	0.158		2013-03-05	0.069		2014-03-05	0.193		2015-03-05	0.068		2016-03-13	0.099
2000-04-28	0		2001-03-06	0.064		2002-03-06	0.139		2003-03-06	0.055		2004-03-05	0.033		2005-03-06	0.045		2006-03-06	0.044		2007-03-06	0.102		2008-03-05	0.123		2009-03-06	0.042		2010-03-06	0.065		2011-03-06	0.131		2012-03-05	0.107		2013-03-06	0.009		2014-03-06	0.063		2015-03-06	0.036		2016-03-14	0.103
2000-04-29	0.103		2001-03-07	0.045		2002-03-07	0.079		2003-03-07	0.215		2004-03-06	0.044		2005-03-07	0.022		2006-03-07	0.045		2007-03-07	0.068		2008-03-06	0.217		2009-03-07	0.097		2010-03-07	0.061		2011-03-07	0.025		2012-03-06	0.054		2013-03-07	0.072		2014-03-07	0.166		2015-03-07	0.041		2016-03-15	0.092
2000-04-30	0.093		2001-03-08	0.091		2002-03-08	0.035		2003-03-08	0.102		2004-03-07	0.06		2005-03-08	0.079		2006-03-08	0.163		2007-03-08	0.067		2008-03-07	0.153		2009-03-08	0.041		2010-03-08	0.087		2011-03-08	0.076		2012-03-07	0.047		2013-03-08	0.066		2014-03-08	0.091		2015-03-08	0.233		2016-03-16	0.046
2000-05-01	0.408		2001-03-09	0.034		2002-03-09	0.086		2003-03-09	0.144		2004-03-08	0.029		2005-03-09	0.082		2006-03-09	0.043		2007-03-09	0.139		2008-03-08	0.176		2009-03-09	0.012		2010-03-09	0.049		2011-03-09	0.044		2012-03-08	0.043		2013-03-09	0.008		2014-03-09	0.109		2015-03-09	0.083		2016-03-17	0.019
2000-05-02	0.169		2001-03-10	0.08		2002-03-10	0.03		2003-03-10	0.063		2004-03-09	0.025		2005-03-10	0.119		2006-03-10	0.107		2007-03-10	0.051		2008-03-09	0.22		2009-03-10	0.053		2010-03-10	0.029		2011-03-10	0.057		2012-03-09	0.101		2013-03-10	0.059		2014-03-10	0.118		2015-03-10	0.172		2016-03-18	0.074
2000-05-03	0.265		2001-03-11	0.039		2002-03-11	0.132		2003-03-11	0.037		2004-03-10	0.008		2005-03-11	0.062		2006-03-11	0.079		2007-03-11	0.141		2008-03-10	0.197		2009-03-11	0.053		2010-03-11	0.044		2011-03-11	0.057		2012-03-10	0.149		2013-03-11	0.095		2014-03-11	0.075		2015-03-11	0.051		2016-03-19	0.183
2000-05-04	0		2001-03-12	-0.006		2002-03-12	0.052		2003-03-12	0.148		2004-03-11	0.014		2005-03-12	0.133		2006-03-12	0.064		2007-03-12	0.061		2008-03-11	0.238		2009-03-12	0		2010-03-12	0.111		2011-03-12	0.039		2012-03-11	0.1		2013-03-12	0.029		2014-03-12	0.171		2015-03-12	0.131		2016-03-20	0.072
2000-05-05	0.279		2001-03-13	0.043		2002-03-13	-0.006		2003-03-13	0.103		2004-03-12	0.05		2005-03-13	0.052		2006-03-13	0.087		2007-03-13	0.081		2008-03-12	0.005		2009-03-13	0.045		2010-03-13	0.058		2011-03-13	0.045		2012-03-12	0.094		2013-03-13	0.108		2014-03-13	0.075		2015-03-13	0.126		2016-03-21	0.078
2000-05-06	0.116		2001-03-14	0.017		2002-03-14	0.079		2003-03-14	0.101		2004-03-13	0.046		2005-03-14	0.086		2006-03-14	0.046		2007-03-14	0.078		2008-03-13	0.293		2009-03-14	0.084		2010-03-14	0.062		2011-03-14	0.045		2012-03-13	0.133		2013-03-14	0.079		2014-03-14	0.065		2015-03-14	0.045		2016-03-22	0.063
2000-05-07	0.002		2001-03-15	0.063		2002-03-15	0.111		2003-03-15	0.071		2004-03-14	0.034		2005-03-15	0.083		2006-03-15	0.102		2007-03-15	0.069		2008-03-14	0.036		2009-03-15	0.021		2010-03-15	0.072		2011-03-15	0.103		2012-03-14	0.074		2013-03-15	0.083		2014-03-15	0.078		2015-03-15	0.085		2016-03-23	0.083
2000-05-08	0.397		2001-03-16	0.037		2002-03-16	0.076		2003-03-16	0.218		2004-03-15	0.025		2005-03-16	0.053		2006-03-16	0.045		2007-03-16	0.095		2008-03-15	0.18		2009-03-16	0.069		2010-03-16	0.05		2011-03-16	0.063		2012-03-15	0.134		2013-03-16	0.004		2014-03-16	0.048		2015-03-16	0.046		2016-03-24	0.122
2000-05-09	0.055		2001-03-17	0.037		2002-03-17	0.062		2003-03-17	0.125		2004-03-16	0.077		2005-03-17	0.056		2006-03-17	0.016		2007-03-17	0.06		2008-03-16	0.262		2009-03-17	0.03		2010-03-17	0.094		2011-03-17	0.025		2012-03-16	0.104		2013-03-17	0.019		2014-03-17	0.092		2015-03-17	0.17		2016-03-25	0.085
2000-05-10	0.372		2001-03-18	0.032		2002-03-18	0.03		2003-03-18	0.181		2004-03-17	0.024		2005-03-18	0.062		2006-03-18	0.054		2007-03-18	0.113		2008-03-17	0.155		2009-03-18	0.055		2010-03-18	0.041		2011-03-18	0.023		2012-03-17	0.089		2013-03-18	0.07		2014-03-18	0.081		2015-03-18	0.068		2016-03-26	0.195
2000-05-11	0.396		2001-03-19	0.007		2002-03-19	0.077		2003-03-19	0.185		2004-03-18	0.067		2005-03-19	0.014		2006-03-19	0.058		2007-03-19	0.068		2008-03-18	0.274		2009-03-19	0.052		2010-03-19	0.09		2011-03-19	0.066		2012-03-18	0.102		2013-03-19	0.06		2014-03-19	0.051		2015-03-19	0.037		2016-03-27	0.012
2000-05-12	0.007		2001-03-20	0.027		2002-03-28	0		2003-03-20	0.195		2004-03-19	0.028		2005-03-20	0.059		2006-03-20	0.069		2007-03-20	0.108		2008-03-19	0.252		2009-03-20	0.028		2010-03-20	0.045		2011-03-20	0.121		2012-03-19	0.106		2013-03-20	0.122		2014-03-20	0.044		2015-03-20	0.082		2016-03-28	0.033
2000-05-13	0.019		2001-03-21	0.055		2002-03-29	0.15		2003-03-21	0.247		2004-03-20	0.035		2005-03-21	0.089		2006-03-21	0.049		2007-03-21	0.067		2008-03-20	0.086		2009-03-21	0.041		2010-03-21	0.063		2011-03-21	0.047		2012-03-20	0.116		2013-03-21	0.044		2014-03-21	0.159		2015-03-21	0.046		2016-03-29	0.019
2000-05-14	0.191		2001-03-22	0.022		2002-03-30	0.053		2003-03-22	0.252		2004-03-21	0.034		2005-03-22	0.064		2006-03-22	0.005		2007-03-22	0.07		2008-03-21	0.152		2009-03-22	0.031		2010-03-22	0.059		2011-03-22	0.047		2012-03-21	0.033		2013-03-22	0.076		2014-03-22	0.087		2015-03-22	0.107		2016-03-30	0.1
2000-05-15	0.387		2001-03-23	0.045		2002-03-31	0.115		2003-03-23	0.252		2004-03-22	0.026		2005-03-23	0.076		2006-03-23	0.049		2007-03-23	0.085		2008-03-22	0.005		2009-03-23	0.032		2010-03-23	0.023		2011-03-23	0.05		2012-03-22	0.155		2013-03-23	0.072		2014-03-23	0.199		2015-03-23	0.07		2016-03-31	0.153
2000-05-16	0.18		2001-03-24	0.066		2002-04-01	0.135		2003-03-24	0.292		2004-03-23	0.038		2005-03-24	0.075		2006-03-24	0.017		2007-03-24	0.022		2008-03-23	0.03		2009-03-24	0.028		2010-03-24	0.09		2011-03-24	0.063		2012-03-23	0.055		2013-03-24	0.059		2014-03-24	0.186		2015-03-24	0.145		2016-04-01	-0.002
2000-05-17	0.559		2001-03-25	0.018		2002-04-02	0.156		2003-03-25	0		2004-03-24	0.01		2005-03-25	0.067		2006-03-25	0.054		2007-03-25	0.14		2008-03-24	0.025		2009-03-25	0.023		2010-03-25	0.031		2011-03-25	0.06		2012-03-24	0.154		2013-03-25	0.103		2014-03-25	0.271		2015-03-25	0.063		2016-04-02	0.011
2000-05-18	0.297		2001-03-26	0.068		2002-04-03	0.232		2003-03-26	0.046		2004-03-25	0.049		2005-03-26	0.098		2006-03-26	0.059		2007-03-26	0.067		2008-03-25	0.038		2009-03-26	0.03		2010-03-26	0.103		2011-03-26	0.02		2012-03-25	0.099		2013-03-26	0.041		2014-03-26	0.252		2015-03-26	0.044		2016-04-03	0.053
2000-05-19	0.576		2001-03-27	0.01		2002-04-04	0.215		2003-03-27	0.352		2004-03-26	0		2005-03-27	0.056		2006-03-27	0.061		2007-03-27	0.094		2008-03-26	0.035		2009-03-27	0.047		2010-03-27	0.048		2011-03-27	0.094		2012-03-26	0.083		2013-03-27	0.045		2014-03-27	0.295		2015-03-27	0.054		2016-04-04	0.126
2000-05-20	0.595		2001-03-28	0.013		2002-04-05	0.31		2003-03-28	0.356		2004-03-27	0.003		2005-03-28	0.117		2006-03-28	0.051		2007-03-28	0.055		2008-03-27	0.27		2009-03-28	0.026		2010-03-28	0.095		2011-03-28	0.028		2012-03-27	0.038		2013-03-28	0.036		2014-03-28	0.386		2015-03-28	0.048		2016-04-05	0.062
2000-05-21	0.463		2001-03-29	0.042		2002-04-06	0.001		2003-03-29	0.039		2004-03-28	0.002		2005-03-29	0.058		2006-03-29	0.077		2007-03-29	0.026		2008-03-28	0.214		2009-03-29	0.017		2010-03-29	0.033		2011-03-29	0.092		2012-03-28	0.045		2013-03-29	0.042		2014-03-29	0.209		2015-03-29	0.023		2016-04-06	0.074
2000-05-22	0.018		2001-03-30	0.019		2002-04-07	-0.003		2003-03-30	0.008		2004-03-29	0.005		2005-03-30	0.059		2006-03-30	0.045		2007-03-30	0.116		2008-03-29	0.053		2009-03-30	0.058		2010-03-30	0.036		2011-03-30	0.03		2012-03-29	0.068		2013-03-30	0.05		2014-03-30	0.279		2015-03-30	0.084		2016-04-07	0.012
2000-05-23	0.28		2001-03-31	0.03		2002-04-08	0.024		2003-03-31	0.187		2004-03-30	0.008		2005-03-31	0.089		2006-03-31	0.034		2007-03-31	0.09		2008-03-30	0.292		2009-03-31	0.007		2010-03-31	0.043		2011-03-31	0.007		2012-03-30	0.121		2013-03-31	0.051		2014-03-31	0.055		2015-03-31	0.268		2016-04-08	0.013
2000-05-24	0.103		2001-04-01	0.009		2002-04-09	0.006		2003-04-01	0.387		2004-03-31	0.027		2005-04-01	0.03		2006-04-01	0.042		2007-04-01	0.105		2008-03-31	0.326		2009-04-01	0.037		2010-04-01	0.001		2011-04-01	0.059		2012-03-31	0.188		2013-04-01	0.077		2014-04-01	0.429		2015-04-01	0.17		2016-04-09	0.119
2000-05-25	0.091		2001-04-02	0.066		2002-04-10	0.01		2003-04-02	0.032		2004-04-01	0.049		2005-04-02	0.117		2006-04-02	0.055		2007-04-02	0.031		2008-04-01	0.325		2009-04-02	0.003		2010-04-02	0.045		2011-04-02	0.076		2012-04-01	0.117		2013-04-02	0.011		2014-04-02	0.172		2015-04-02	0.226		2016-04-10	0.099
2000-05-26	0.676		2001-04-03	0.025		2002-04-11	0.021		2003-04-03	0.325		2004-04-02	0.009		2005-04-03	0.101		2006-04-03	0.063		2007-04-03	0.108		2008-04-02	0.272		2009-04-03	0		2010-04-03	0.037		2011-04-03	0.083		2012-04-02	0.181		2013-04-03	0.098		2014-04-03	0.059		2015-04-03	0.196		2016-04-11	0.201
2000-05-27	0.67		2001-04-04	0.025		2002-04-12	0.085		2003-04-04	0.132		2004-04-03	0.034		2005-04-04	0.014		2006-04-04	0.042		2007-04-04	0.08		2008-04-03	0.024		2009-04-04	0.025		2010-04-04	0.063		2011-04-04	0.057		2012-04-03	0.109		2013-04-04	0.054		2014-04-04	0.033		2015-04-04	0.048		2016-04-12	0.015
2000-05-28	0.572		2001-04-05	0.022		2002-04-13	0.068		2003-04-05	0.354		2004-04-04	0.004		2005-04-05	0.189		2006-04-05	0.073		2007-04-05	0.136		2008-04-04	0.385		2009-04-05	0.007		2010-04-05	0.041		2011-04-05	0.033		2012-04-04	0.034		2013-04-05	0.101		2014-04-05	0.359		2015-04-05	0.028		2016-04-13	0.079
2000-05-29	0		2001-04-06	0.017		2002-04-14	0.006		2003-04-06	0.311		2004-04-05	0.002		2005-04-06	-0.001		2006-04-06	0.049		2007-04-06	0.096		2008-04-05	0.287		2009-04-06	0.028		2010-04-06	0.058		2011-04-06	0.03		2012-04-05	0.169		2013-04-06	0.053		2014-04-06	0.4		2015-04-06	0.099		2016-04-14	0.023
2000-05-30	0.546		2001-04-07	0.004		2002-04-16	0.017		2003-04-07	0.415		2004-04-06	0.022		2005-04-07	0.009		2006-04-07	0.088		2007-04-07	0.062		2008-04-06	0.211		2009-04-07	0.003		2010-04-07	0.057		2011-04-07	0.217		2012-04-06	0.149		2013-04-07	0.056		2014-04-07	0.401		2015-04-07	0.235		2016-04-15	0.179
2000-05-31	0.023		2001-04-08	0.011		2002-04-17	0.005		2003-04-08	0.406		2004-04-07	0.015		2005-04-08	0.114		2006-04-08	0.042		2007-04-08	0.109		2008-04-07	0.126		2009-04-08	0.028		2010-04-08	0.022		2011-04-08	0.055		2012-04-07	0.113		2013-04-08	0.064		2014-04-08	0.457		2015-04-08	0.107		2016-04-16	0.119
2000-06-01	0.558		2001-04-09	0.021		2002-04-18	0.108		2003-04-09	0.421		2004-04-08	0.025		2005-04-09	-0.002		2006-04-09	0.101		2007-04-09	0.113		2008-04-08	0.406		2009-04-09	0.035		2010-04-09	0.047		2011-04-09	0.015		2012-04-08	0.033		2013-04-09	0.026		2014-04-09	0.4		2015-04-09	0.026		2016-04-17	0.211
2000-06-02	0.732		2001-04-10	0.011		2002-04-19	0.049		2003-04-10	0.234		2004-04-09	0.004		2005-04-10	0.016		2006-04-10	0.001		2007-04-10	0.171		2008-04-09	0.443		2009-04-10	0.094		2010-04-10	0.021		2011-04-10	0.121		2012-04-09	0.171		2013-04-10	0.02		2014-04-10	0.463		2015-04-10	0.101		2016-04-18	0.205
2000-06-03	0.709		2001-04-11	0.071		2002-04-20	0.193		2003-04-11	0.023		2004-04-10	0.037		2005-04-11	0.018		2006-04-11	0.014		2007-04-11	0.199		2008-04-10	0.425		2009-04-11	0.044		2010-04-11	0.041		2011-04-11	0.169		2012-04-10	0.207		2013-04-11	0.044		2014-04-11	0.46		2015-04-11	0.215		2016-04-19	0.025
2000-06-04	0.734		2001-04-12	0.059		2002-04-21	-0.001		2003-04-12	0.016		2004-04-11	-0.001		2005-04-12	0.259		2006-04-12	0.025		2007-04-12	0.284		2008-04-11	0.126		2009-04-12	0.036		2010-04-12	0.073		2011-04-12	0.155		2012-04-11	0.226		2013-04-12	0.065		2014-04-12	0.48		2015-04-12	0.225		2016-04-20	0.324
2000-06-05	0.428		2001-04-13	0.099		2002-04-22	0.011		2003-04-13	0.353		2004-04-12	0.032		2005-04-13	0.005		2006-04-13	0.025		2007-04-13	0.214		2008-04-12	0.087		2009-04-13	0.158		2010-04-13	0.113		2011-04-13	0.09		2012-04-12	0.323		2013-04-13	0.007		2014-04-13	0.423		2015-04-13	0.026		2016-04-21	-0.002
2000-06-06	0.336		2001-04-14	0.075		2002-04-23	0.044		2003-04-14	0.073		2004-04-13	0.017		2005-04-14	0.101		2006-04-14	0.059		2007-04-14	0.103		2008-04-13	0.127		2009-04-14	0.054		2010-04-14	0.032		2011-04-14	-0.002		2012-04-13	0.194		2013-04-14	0.05		2014-04-14	0.075		2015-04-14	0.297		2016-04-22	0.019
2000-06-07	0.734		2001-04-15	0.056		2002-04-24	0.204		2003-04-15	0.024		2004-04-14	0.042		2005-04-15	0.165		2006-04-15	0.043		2007-04-15	0.128		2008-04-14	0.423		2009-04-15	0.179		2010-04-15	0.04		2011-04-15	0.187		2012-04-14	0.118		2013-04-15	0.037		2014-04-15	0.506		2015-04-15	0.191		2016-04-23	0.018
2000-06-08	0.634		2001-04-16	0.113		2002-04-25	0.239		2003-04-16	0.009		2004-04-15	-0.002		2005-04-16	0.069		2006-04-16	0.084		2007-04-16	0.086		2008-04-15	0.451		2009-04-16	0.077		2010-04-16	0.07		2011-04-16	0.024		2012-04-15	0.361		2013-04-16	0.018		2014-04-16	0.477		2015-04-16	0.016		2016-04-24	0.085
2000-06-09	0.475		2001-04-17	0.054		2002-04-26	0.278		2003-04-17	0.02		2004-04-16	0.014		2005-04-17	0.21		2006-04-17	0.048		2007-04-17	0.21		2008-04-16	0.177		2009-04-17	0.204		2010-04-17	0.047		2011-04-17	0.18		2012-04-16	0.076		2013-04-17	0.058		2014-04-17	0.505		2015-04-17	0.022		2016-04-25	0.072
2000-06-10	0.56		2001-04-18	0.195		2002-04-27	0.21		2003-04-18	0.119		2004-04-17	-0.007		2005-04-18	0.041		2006-04-18	0.026		2007-04-18	0.087		2008-04-17	0.433		2009-04-18	0.118		2010-04-18	0.139		2011-04-18	0.201		2012-04-17	0.076		2013-04-18	0.031		2014-04-18	0.483		2015-04-18	0.44		2016-04-26	0.049
2000-06-11	0.783		2001-04-19	0.113		2002-04-28	0.017		2003-04-19	0.252		2004-04-18	0.021		2005-04-19	0.003		2006-04-19	0.031		2007-04-19	0.046		2008-04-18	-0.026		2009-04-19	0.113		2010-04-19	0.009		2011-04-19	0.008		2012-04-18	0.174		2013-04-19	0.076		2014-04-19	0.485		2015-04-19	0.042		2016-04-27	0.314
2000-06-12	0.45		2001-04-20	0.041		2002-04-29	0.011		2003-04-20	0.336		2004-04-19	0.043		2005-04-20	0.009		2006-04-20	0.065		2007-04-20	0.005		2008-04-19	0.426		2009-04-20	0.086		2010-04-20	0.011		2011-04-20	0.198		2012-04-19	0.036		2013-04-20	0.027		2014-04-20	0.299		2015-04-20	0.013		2016-04-28	0.326
2000-06-13	0.794		2001-04-21	0.17		2002-04-30	0.395		2003-04-21	0.279		2004-04-20	0.01		2005-04-21	0.009		2006-04-21	0.006		2007-04-21	0.168		2008-04-20	-0.003		2009-04-21	0.137		2010-04-21	0.078		2011-04-21	0.246		2012-04-20	0.164		2013-04-21	0.067		2014-04-21	0.425		2015-04-21	0.04		2016-04-29	0.351
2000-06-14	0.491		2001-04-22	0.037		2002-05-01	0.237		2003-04-22	0.174		2004-04-21	0.017		2005-04-22	0.009		2006-04-22	0.003		2007-04-22	0.367		2008-04-21	0.217		2009-04-22	0.157		2010-04-22	0.151		2011-04-22	0.113		2012-04-21	0.025		2013-04-22	0.058		2014-04-22	0.479		2015-04-22	0.003		2016-04-30	0.212
2000-06-15	0.135		2001-04-23	0.221		2002-05-02	0.001		2003-04-23	0.446		2004-04-22	0.018		2005-04-23	0.026		2006-04-23	0.142		2007-04-23	0.062		2008-04-22	0.299		2009-04-23	0.172		2010-04-23	0.16		2011-04-23	0.139		2012-04-22	0.463		2013-04-23	0.006		2014-04-23	0.494		2015-04-23	0.023		2016-05-01	0.003
2000-06-16	0.713		2001-04-24	0.255		2002-05-03	0.011		2003-04-24	0.446		2004-04-23	0.03		2005-04-24	0.034		2006-04-24	0.059		2007-04-24	0.384		2008-04-23	0.211		2009-04-24	0.332		2010-04-24	0.219		2011-04-24	0.154		2012-04-23	0.379		2013-04-24	0.011		2014-04-24	0.416		2015-04-24	0.274		2016-05-02	0.3
2000-06-17	0.729		2001-04-25	0.287		2002-05-04	0.031		2003-04-25	0.192		2004-04-24	0.058		2005-04-25	0.186		2006-04-25	0.104		2007-04-25	0.399		2008-04-24	0.427		2009-04-25	0.334		2010-04-25	0.069		2011-04-25	0.014		2012-04-24	0.42		2013-04-25	0.108		2014-04-25	0.034		2015-04-25	0.409		2016-05-03	0.465
2000-06-18	0.796		2001-04-26	0.319		2002-05-05	0.239		2003-04-26	0.207		2004-04-25	0.027		2005-04-26	0.104		2006-04-26	0.234		2007-04-26	0.419		2008-04-25	0.046		2009-04-26	0.364		2010-04-26	0.044		2011-04-26	0.059		2012-04-25	0.033		2013-04-26	0.171		2014-04-26	0.381		2015-04-26	0.164		2016-05-04	0.474
2000-06-19	0.78		2001-04-27	0.331		2002-05-06	0.421		2003-04-27	0.065		2004-04-26	0.075		2005-04-27	0.018		2006-04-27	0.146		2007-04-27	0.451		2008-04-26	0.452		2009-04-27	0.388		2010-04-27	0.051		2011-04-27	0.392		2012-04-26	0.051		2013-04-27	0.101		2014-04-27	0.425		2015-04-27	0.494		2016-05-05	0.22
2000-06-20	0.439		2001-04-28	-0.004		2002-05-07	0.419		2003-04-28	0.228		2004-04-27	0.015		2005-04-28	0.122		2006-04-28	0.275		2007-04-28	0.105		2008-04-27	0.409		2009-04-28	0.22		2010-04-28	0.008		2011-04-28	0.391		2012-04-27	0.449		2013-04-28	0.013		2014-04-28	0.539		2015-04-28	0.043		2016-05-06	0.003
2000-06-21	0.501		2001-04-29	0.145		2002-05-08	0.127		2003-04-29	0.199		2004-04-28	-0.009		2005-04-29	0.353		2006-04-29	0		2007-04-29	0.091		2008-04-28	0.002		2009-04-29	0.071		2010-04-29	0.231		2011-04-29	0.434		2012-04-28	0		2013-04-29	0.024		2014-04-29	0.531		2015-04-29	0.04		2016-05-07	0.449
2000-06-22	0.526		2001-04-30	0.008		2002-05-09	0.467		2003-04-30	0.17		2004-04-29	0.052		2005-04-30	0.003		2006-04-30	0.005		2007-04-30	0.368		2008-04-29	0.162		2009-04-30	0.405		2010-04-30	0.218		2011-04-30	0.355		2012-04-29	0.196		2013-04-30	0.193		2014-04-30	0.201		2015-04-30	0.493		2016-05-08	0.46
2000-06-23	0.005		2001-05-01	0.227		2002-05-10	0.277		2003-05-01	0.133		2004-04-30	0.114		2005-05-01	0.005		2006-05-01	0.05		2007-05-01	0.054		2008-04-30	0.002		2009-05-01	0.004		2010-05-01	0.294		2011-05-01	0.151		2012-04-30	0.097		2013-05-01	0.267		2014-05-01	0.144		2015-05-01	0.017		2016-05-09	0.464
2000-06-24	0.001		2001-05-02	0		2002-05-11	0.016		2003-05-02	0.254		2004-05-01	0		2005-05-02	0.023		2006-05-02	0.19		2007-05-02	0.454		2008-05-01	0.477		2009-05-02	0.109		2010-05-02	0.021		2011-05-02	0.437		2012-05-01	0.315		2013-05-02	0.397		2014-05-02	0.451		2015-05-02	0.203		2016-05-10	0.069
2000-06-25	0.037		2001-05-03	0.382		2002-05-12	0.274		2003-05-03	0.457		2004-05-02	0.003		2005-05-03	0.127		2006-05-03	0.08		2007-05-03	0.012		2008-05-02	0.452		2009-05-03	0.084		2010-05-03	0.04		2011-05-03	0.144		2012-05-02	0.018		2013-05-03	0.435		2014-05-03	0.574		2015-05-03	-0.006		2016-05-11	0.009
2000-06-26	0.203		2001-05-04	0.007		2002-05-13	0.046		2003-05-04	0.337		2004-05-03	0.001		2005-05-04	0.211		2006-05-04	0.286		2007-05-04	0.449		2008-05-03	0.001		2009-05-04	0.449		2010-05-04	0.337		2011-05-04	0.344		2012-05-03	0.011		2013-05-04	0.267		2014-05-04	0.53		2015-05-04	0.012		2016-05-12	0.213
2000-06-27	0.6		2001-05-05	0.353		2002-05-14	0.533		2003-05-05	0		2004-05-04	0.014		2005-05-05	0.183		2006-05-05	0.289		2007-05-05	0.039		2008-05-04	0.052		2009-05-05	0.158		2010-05-05	0.476		2011-05-05	0.403		2012-05-04	0.279		2013-05-05	0.386		2014-05-05	0.021		2015-05-05	0.02		2016-05-13	0.557
2000-06-28	0.607		2001-05-06	0.031		2002-05-15	0.576		2003-05-06	0.065		2004-05-05	0.013		2005-05-06	0		2006-05-06	0.097		2007-05-06	0.293		2008-05-05	0.096		2009-05-06	0.325		2010-05-06	0.432		2011-05-06	0.359		2012-05-05	0.191		2013-05-06	0.258		2014-05-06	0.136		2015-05-06	0.007		2016-05-14	0.003
2000-06-29	0.008		2001-05-07	0.118		2002-05-16	0.624		2003-05-07	0.022		2004-05-06	0.183		2005-05-07	0.018		2006-05-07	0.017		2007-05-07	-0.002		2008-05-06	0.073		2009-05-07	0.518		2010-05-07	0.485		2011-05-07	0.5		2012-05-06	0.206		2013-05-07	0.402		2014-05-07	0.208		2015-05-07	0.079		2016-05-15	0.539
2000-06-30	0.03		2001-05-08	0.021		2002-05-17	0.591		2003-05-08	0.112		2004-05-07	0.176		2005-05-08	0.072		2006-05-08	0.065		2007-05-08	0.035		2008-05-07	0.069		2009-05-08	0.43		2010-05-08	0.5		2011-05-08	0.302		2012-05-07	0.024		2013-05-08	0.014		2014-05-08	0.251		2015-05-08	0.143		2016-05-16	0.571
2000-07-01	0.36		2001-05-09	0.313		2002-05-18	0.018		2003-05-09	0.098		2004-05-08	0.088		2005-05-09	0.279		2006-05-09	0.103		2007-05-09	0.302		2008-05-08	0.094		2009-05-09	0.518		2010-05-09	0.371		2011-05-09	0.007		2012-05-08	0.269		2013-05-09	0.002		2014-05-09	0.105		2015-05-09	0.271		2016-05-17	0.688
2000-07-02	0.637		2001-05-10	0.329		2002-05-19	0.201		2003-05-10	0.001		2004-05-09	0.277		2005-05-10	0.138		2006-05-10	0.135		2007-05-10	0.368		2008-05-09	0.031		2009-05-10	0.518		2010-05-10	0.011		2011-05-10	0.485		2012-05-09	0.368		2013-05-10	0.176		2014-05-10	0.251		2015-05-10	0.424		2016-05-18	0.445
2000-07-03	0.086		2001-05-11	0.342		2002-05-20	0.182		2003-05-11	0.014		2004-05-10	0.011		2005-05-11	0.401		2006-05-11	0.181		2007-05-11	0		2008-05-10	0.367		2009-05-11	0.009		2010-05-11	0.075		2011-05-11	0.207		2012-05-10	0.008		2013-05-11	0.007		2014-05-11	0.269		2015-05-11	0.506		2016-05-19	0.441
2000-07-04	0.288		2001-05-12	0.507		2002-05-21	0.239		2003-05-12	0.006		2004-05-11	0.387		2005-05-12	0.087		2006-05-12	0.425		2007-05-12	0.006		2008-05-11	0.066		2009-05-12	0.143		2010-05-12	0.358		2011-05-12	0.108		2012-05-11	0.449		2013-05-12	0.043		2014-05-12	0.039		2015-05-12	0.17		2016-05-20	0.153
2000-07-05	0.802		2001-05-13	0.503		2002-05-22	0.031		2003-05-13	0.399		2004-05-12	0.412		2005-05-13	0.132		2006-05-13	0.234		2007-05-13	0.013		2008-05-12	0.327		2009-05-13	0.519		2010-05-13	0.226		2011-05-13	0.089		2012-05-12	0.261		2013-05-13	0.068		2014-05-13	0.013		2015-05-13	0.026		2016-05-21	0.431
2000-07-06	0.303		2001-05-14	0.026		2002-05-23	0.524		2003-05-14	0.215		2004-05-13	0.432		2005-05-14	0.376		2006-05-14	0.36		2007-05-14	0.147		2008-05-13	0.198		2009-05-14	0.321		2010-05-14	0.082		2011-05-14	0.071		2012-05-13	0.23		2013-05-14	0.112		2014-05-14	0.014		2015-05-14	0.005		2016-05-22	0.741
2000-07-07	0.5		2001-05-15	0.004		2002-05-24	0.702		2003-05-15	0.31		2004-05-14	0.109		2005-05-15	0.123		2006-05-15	0.469		2007-05-15	0.016		2008-05-14	0.268		2009-05-15	0.445		2010-05-15	0.129		2011-05-15	0.373		2012-05-14	0.004		2013-05-15	0.353		2014-05-15	0.019		2015-05-15	0.012		2016-05-23	0.698
2000-07-08	0.606		2001-05-16	0.529		2002-05-25	0.734		2003-05-16	0.496		2004-05-15	0.29		2005-05-16	0.016		2006-05-16	0.496		2007-05-16	0.045		2008-05-15	0.24		2009-05-16	0.213		2010-05-16	0.158		2011-05-16	0.554		2012-05-15	0.004		2013-05-16	0.041		2014-05-16	0.138		2015-05-16	0.201		2016-05-24	0.019
2000-07-09	0.009		2001-05-17	0.195		2002-05-26	0.674		2003-05-17	0.056		2004-05-16	0.095		2005-05-17	0.513		2006-05-17	0.128		2007-05-17	0.015		2008-05-16	0.034		2009-05-17	0.444		2010-05-17	0.308		2011-05-17	0.478		2012-05-16	0.533		2013-05-17	0.008		2014-05-17	0.21		2015-05-17	0.152		2016-05-25	0.015
2000-07-10	0.319		2001-05-18	0.127		2002-05-27	0.022		2003-05-18	0.089		2004-05-17	0.122		2005-05-18	0.306		2006-05-18	0.035		2007-05-18	0.223		2008-05-17	0.312		2009-05-18	0.016		2010-05-18	0.192		2011-05-18	0.144		2012-05-17	0.482		2013-05-18	0.542		2014-05-18	0.153		2015-05-18	0.165		2016-05-26	0.092
2000-07-11	0.331		2001-05-19	0.028		2002-05-28	0.042		2003-05-19	0.539		2004-05-18	0.114		2005-05-19	0.176		2006-05-19	0.501		2007-05-19	0.041		2008-05-18	0.078		2009-05-19	0.54		2010-05-19	0.005		2011-05-19	0.016		2012-05-18	0.339		2013-05-19	0.233		2014-05-19	0.298		2015-05-19	0.179		2016-05-27	0.658
2000-07-12	0.31		2001-05-20	0.349		2002-05-29	0.189		2003-05-20	0.135		2004-05-19	-0.005		2005-05-20	0.057		2006-05-20	0.57		2007-05-20	0.292		2008-05-19	0.543		2009-05-20	0.391		2010-05-20	0.106		2011-05-20	0.235		2012-05-19	0.592		2013-05-20	0.119		2014-05-20	0.23		2015-05-20	0.479		2016-05-28	0.083
2000-07-13	0.075		2001-05-21	0.137		2002-05-30	0.012		2003-05-21	-0.003		2004-05-20	0.011		2005-05-21	0.225		2006-05-21	0.022		2007-05-21	0.264		2008-05-20	0.042		2009-05-21	0.688		2010-05-21	0.413		2011-05-21	0.243		2012-05-20	0.015		2013-05-21	0.146		2014-05-21	0.248		2015-05-21	0.378		2016-05-29	0.25
2000-07-14	0.182		2001-05-22	0.416		2002-05-31	0.169		2003-05-22	0.083		2004-05-21	0.015		2005-05-22	0.068		2006-05-22	0.261		2007-05-22	0.102		2008-05-21	0.554		2009-05-22	0.632		2010-05-22	0.18		2011-05-22	0.308		2012-05-21	0.066		2013-05-22	0.599		2014-05-22	0.049		2015-05-22	0.373		2016-05-30	0.159
2000-07-15	0.452		2001-05-23	0.538		2002-06-01	0.631		2003-05-23	0.01		2004-05-22	0.434		2005-05-23	0.467		2006-05-23	0.597		2007-05-23	0.026		2008-05-22	0.339		2009-05-23	0.473		2010-05-23	0.601		2011-05-23	0.314		2012-05-22	0.009		2013-05-23	0.135		2014-05-23	0.063		2015-05-23	0.456		2016-05-31	0.564
2000-07-16	0.062		2001-05-24	0.636		2002-06-02	0.575		2003-05-24	0.438		2004-05-23	0.154		2005-05-24	0.529		2006-05-24	0.525		2007-05-24	0		2008-05-23	0.102		2009-05-24	0.175		2010-05-24	0.091		2011-05-24	0.473		2012-05-23	0.079		2013-05-24	0.108		2014-05-24	0.708		2015-05-24	0.004		2016-06-01	0.518
2000-07-17	0.424		2001-05-25	0.197		2002-06-03	0.721		2003-05-25	0.025		2004-05-24	0.152		2005-05-25	0.328		2006-05-25	0.032		2007-05-25	0.107		2008-05-24	0.056		2009-05-25	0.693		2010-05-25	0.635		2011-05-25	0.189		2012-05-24	0.172		2013-05-25	0.01		2014-05-25	0.01		2015-05-25	0.022		2016-06-02	0.244
2000-07-18	0.042		2001-05-26	0.444		2002-06-04	0.567		2003-05-26	0.082		2004-05-25	0.184		2005-05-26	0.481		2006-05-26	0.294		2007-05-26	0.027		2008-05-25	0.611		2009-05-26	0.716		2010-05-26	0.744		2011-05-26	0.302		2012-05-25	0.162		2013-05-26	0.644		2014-05-26	0.534		2015-05-26	0.615		2016-06-03	0.713
2000-07-19	0.064		2001-05-27	0.335		2002-06-05	0.371		2003-05-27	0		2004-05-26	0.299		2005-05-27	0.038		2006-05-27	0.285		2007-05-27	0.034		2008-05-26	0.614		2009-05-27	0.702		2010-05-27	0.638		2011-05-27	0.093		2012-05-26	0.153		2013-05-27	-0.003		2014-05-27	0.38		2015-05-27	0.281		2016-06-04	0.349
2000-07-20	0.018		2001-05-28	0.093		2002-06-06	0.593		2003-05-28	0.027		2004-05-27	0.161		2005-05-28	0.02		2006-05-28	0.66		2007-05-28	0.176		2008-05-27	0.04		2009-05-28	0.014		2010-05-28	0.241		2011-05-28	0.029		2012-05-27	0.032		2013-05-28	0.227		2014-05-28	0.178		2015-05-28	0.046		2016-06-05	0.319
2000-07-21	0.151		2001-05-29	0.13		2002-06-07	0.483		2003-05-29	0.011		2004-05-28	0.325		2005-05-29	0.571		2006-05-29	0.06		2007-05-29	0.52		2008-05-28	0.082		2009-05-29	0.372		2010-05-29	0.085		2011-05-29	0.184		2012-05-28	0.595		2013-05-29	0.024		2014-05-29	0.141		2015-05-29	0.055		2016-06-06	0.059
2000-07-22	0.477		2001-05-30	0.442		2002-06-08	0.553		2003-05-30	0.476		2004-05-29	0.094		2005-05-30	0.603		2006-05-30	0.376		2007-05-30	0.724		2008-05-29	0.017		2009-05-30	0.115		2010-05-30	0.402		2011-05-30	0.113		2012-05-29	0.524		2013-05-30	0.34		2014-05-30	0.309		2015-05-30	0.282		2016-06-07	0.119
2000-07-23	0.007		2001-05-31	0.161		2002-06-09	0.219		2003-05-31	0.62		2004-05-30	0.192		2005-05-31	0.431		2006-05-31	0.517		2007-05-31	0.511		2008-05-30	-0.002		2009-05-31	0.337		2010-05-31	0.646		2011-05-31	0.003		2012-05-30	0.401		2013-05-31	0.165		2014-05-31	0.391		2015-05-31	0.724		2016-06-08	0.034
2000-07-24	0.699		2001-06-01	0.112		2002-06-10	0.028		2003-06-01	0.651		2004-05-31	0.289		2005-06-01	0.07		2006-06-01	0.335		2007-06-01	0.085		2008-05-31	0.023		2009-06-01	0.014		2010-06-01	0.63		2011-06-01	0.027		2012-05-31	0.082		2013-06-01	0.035		2014-06-01	0.762		2015-06-01	0.424		2016-06-09	0.038
2000-07-25	0.68		2001-06-02	0.592		2002-06-11	0.464		2003-06-02	0.661		2004-06-01	0.596		2005-06-02	0.725		2006-06-02	0.06		2007-06-02	0.075		2008-06-01	0.407		2009-06-02	0.022		2010-06-02	0.533		2011-06-02	0.041		2012-06-01	0.281		2013-06-02	0.121		2014-06-02	0.728		2015-06-02	0.171		2016-06-10	0.084
2000-07-26	0.632		2001-06-03	0.497		2002-06-12	0.215		2003-06-03	0.315		2004-06-02	0.241		2005-06-03	0.69		2006-06-03	0.757		2007-06-03	0.012		2008-06-02	0.472		2009-06-03	0.009		2010-06-03	0.796		2011-06-03	0.233		2012-06-02	0.482		2013-06-03	0.487		2014-06-03	0.411		2015-06-03	0.558		2016-06-11	0.207
2000-07-27	0.745		2001-06-04	0.277		2002-06-13	0.501		2003-06-04	0.031		2004-06-03	0.704		2005-06-04	0.201		2006-06-04	0.369		2007-06-04	0.018		2008-06-03	0.095		2009-06-04	0.046		2010-06-04	0.61		2011-06-04	0.424		2012-06-03	0.653		2013-06-04	0.766		2014-06-04	0.054		2015-06-04	0.004		2016-06-12	0.222
2000-07-28	-0.009		2001-06-05	0.008		2002-06-14	0.583		2003-06-05	0.015		2004-06-04	0.654		2005-06-05	0.281		2006-06-05	0.471		2007-06-05	0.754		2008-06-04	0.071		2009-06-05	0.195		2010-06-05	0.829		2011-06-05	0.333		2012-06-04	0.374		2013-06-05	0.63		2014-06-05	0.025		2015-06-05	0.063		2016-06-13	0.209
2000-07-29	0.02		2001-06-06	0.74		2002-06-15	0.562		2003-06-06	0.011		2004-06-05	0.681		2005-06-06	0.554		2006-06-06	0.023		2007-06-06	0.799		2008-06-05	0.276		2009-06-06	0.104		2010-06-06	0.423		2011-06-06	0.422		2012-06-05	0.408		2013-06-06	0.588		2014-06-06	0.064		2015-06-06	0.018		2016-06-14	0.499
2000-07-30	0.011		2001-06-07	0.603		2002-06-16	0.511		2003-06-07	-0.01		2004-06-06	0.365		2005-06-07	0.318		2006-06-07	0		2007-06-07	0.781		2008-06-06	0.532		2009-06-07	0.116		2010-06-07	0.501		2011-06-07	0.219		2012-06-06	0.592		2013-06-07	0.286		2014-06-07	0.796		2015-06-07	0.076		2016-06-15	0.573
2000-07-31	0.668		2001-06-08	0.48		2002-06-17	0.595		2003-06-08	0.03		2004-06-07	0.07		2005-06-08	0.059		2006-06-08	0.009		2007-06-08	0.823		2008-06-07	0.359		2009-06-08	0.507		2010-06-08	0.718		2011-06-08	0.171		2012-06-07	0.05		2013-06-08	0.37		2014-06-08	0.129		2015-06-08	0.315		2016-06-16	0.171
2000-08-01	0.571		2001-06-09	0.34		2002-06-18	0.161		2003-06-09	0.065		2004-06-08	0.611		2005-06-09	0.374		2006-06-09	0.054		2007-06-09	0.375		2008-06-08	0.427		2009-06-09	0.261		2010-06-09	0.674		2011-06-09	0.346		2012-06-08	0.311		2013-06-09	0.22		2014-06-09	0.017		2015-06-09	0.366		2016-06-17	0.157
2000-08-02	0.61		2001-06-10	0.695		2002-06-19	0.021		2003-06-10	0.671		2004-06-09	0.641		2005-06-10	0.266		2006-06-10	0.113		2007-06-10	0.636		2008-06-09	0.758		2009-06-10	0.045		2010-06-10	0.597		2011-06-10	0.786		2012-06-09	0.464		2013-06-10	0.157		2014-06-10	0.296		2015-06-10	0.32		2016-06-18	0.205
2000-08-03	0.738		2001-06-11	0.596		2002-06-20	0.01		2003-06-11	0.714		2004-06-10	0.405		2005-06-11	0.539		2006-06-11	0.244		2007-06-11	0.127		2008-06-10	0.628		2009-06-11	-0.001		2010-06-11	0.374		2011-06-11	0.686		2012-06-10	-0.006		2013-06-11	0.663		2014-06-11	0.671		2015-06-11	0.327		2016-06-19	0.582
2000-08-04	0.73		2001-06-12	0.436		2002-06-21	0.48		2003-06-12	0.731		2004-06-11	0.76		2005-06-12	0.516		2006-06-12	-0.004		2007-06-12	0.186		2008-06-11	0.774		2009-06-12	0.617		2010-06-12	0.39		2011-06-12	0.571		2012-06-11	0.006		2013-06-12	0.022		2014-06-12	0.775		2015-06-12	0.752		2016-06-20	0.016
2000-08-05	0.699		2001-06-13	0.447		2002-06-22	0.6		2003-06-13	0.292		2004-06-12	0.409		2005-06-13	0.148		2006-06-13	0.094		2007-06-13	0.788		2008-06-12	0.79		2009-06-13	0.478		2010-06-13	0.196		2011-06-13	0.784		2012-06-12	0.081		2013-06-13	0.243		2014-06-13	0.598		2015-06-13	0.751		2016-06-21	0.218
2000-08-18	0		2001-06-14	0.345		2002-06-23	0.804		2003-06-14	0.748		2004-06-13	0.76		2005-06-14	0.003		2006-06-14	0.109		2007-06-14	0.771		2008-06-13	0.774		2009-06-14	0.469		2010-06-14	0.521		2011-06-14	0.433		2012-06-13	0.086		2013-06-14	0.571		2014-06-14	0.497		2015-06-14	0.713		2016-06-22	0.343
2000-08-19	0.571		2001-06-15	0.69		2002-06-24	0.602		2003-06-15	0.147		2004-06-14	0.632		2005-06-15	0.01		2006-06-15	0.036		2007-06-15	0.574		2008-06-14	0.707		2009-06-15	0.63		2010-06-15	0.48		2011-06-15	0.416		2012-06-14	0.464		2013-06-15	0.399		2014-06-15	0.675		2015-06-15	0.029		2016-06-23	0.85
2000-08-20	0.696		2001-07-03	0		2002-06-25	0.536		2003-06-16	0.696		2004-06-15	0.761		2005-06-16	0.736		2006-06-16	0.002		2007-06-16	0.446		2008-06-15	0.734		2009-06-16	0.691		2010-06-16	0.49		2011-06-16	0.479		2012-06-15	0.688		2013-06-16	0.763		2014-06-16	0.674		2015-06-16	0.627		2016-06-24	0.661
2000-08-21	0.094		2001-07-04	0.637		2002-06-26	0.658		2003-06-17	0.554		2004-06-16	0.635		2005-06-17	0.613		2006-06-17	0.082		2007-06-17	0.328		2008-06-16	0.538		2009-06-17	0.026		2010-06-17	0.587		2011-06-17	0.769		2012-06-16	0.106		2013-06-17	0.411		2014-06-17	0.531		2015-06-17	0.188		2016-06-25	0.853
2000-08-22	0.018		2001-07-05	0.794		2002-06-27	0.1		2003-06-18	0.281		2004-06-17	0.265		2005-06-18	0.655		2006-06-18	0.076		2007-06-18	0.03		2008-06-17	0.789		2009-06-18	0.543		2010-06-18	0.566		2011-06-18	0.448		2012-06-17	0.504		2013-06-18	0.203		2014-06-18	0.008		2015-06-18	0.713		2016-06-26	0.803
2000-08-23	-0.003		2001-07-06	0.627		2002-06-28	0.382		2003-06-19	0.094		2004-06-18	0.353		2005-06-19	0.369		2006-06-19	0.223		2007-06-19	0.105		2008-06-18	0.117		2009-06-19	0.068		2010-06-19	0.358		2011-06-19	0.082		2012-06-18	0.622		2013-06-19	0.247		2014-06-19	0.409		2015-06-19	0.827		2016-06-27	0.476
2000-08-24	0.014		2001-07-07	0.736		2002-06-29	0.07		2003-06-20	0.807		2004-06-19	0.652		2005-06-20	0.169		2006-06-20	0.026		2007-06-20	0.806		2008-06-19	-0.002		2009-06-20	0.083		2010-06-20	0.41		2011-06-20	0.036		2012-06-19	0.766		2013-06-20	0.177		2014-06-20	0.251		2015-06-20	0.846		2016-06-28	0.011
2000-08-25	0.522		2001-07-08	0.01		2002-06-30	0.283		2003-06-21	0.027		2004-06-20	0.791		2005-06-21	0.587		2006-06-21	0		2007-06-21	0.796		2008-06-20	0.011		2009-06-21	0.049		2010-06-21	0.667		2011-06-21	0.073		2012-06-20	0.645		2013-06-21	0.358		2014-06-21	0.766		2015-06-21	0.059		2016-06-29	0.679
2000-08-26	0.752		2001-07-09	0.011		2002-07-01	0.414		2003-06-22	0.236		2004-06-21	0.733		2005-06-22	0.417		2006-06-22	0.403		2007-06-22	0.104		2008-06-21	0.159		2009-06-22	0.104		2010-06-22	0.796		2011-06-22	0.018		2012-06-21	0.615		2013-06-22	0.745		2014-06-22	0.675		2015-06-22	0.579		2016-06-30	0.208
2000-08-27	0.644		2001-07-10	0.051		2002-07-02	0.258		2003-06-23	0.701		2004-06-22	0.829		2005-06-23	0.822		2006-06-23	0.363		2007-06-23	0.639		2008-06-22	0.393		2009-06-23	0.104		2010-06-23	0.761		2011-06-23	0.833		2012-06-22	0.616		2013-06-23	0.771		2014-06-23	0.569		2015-06-23	0.453		2016-07-01	0.319
2000-08-28	0.658		2001-07-11	0.287		2002-07-03	0.174		2003-06-24	0.001		2004-06-23	0.701		2005-06-24	0.406		2006-06-24	0.724		2007-06-24	0.017		2008-06-23	0.313		2009-06-24	0.206		2010-06-24	0.836		2011-06-24	0.728		2012-06-23	0.279		2013-06-24	0.524		2014-06-24	0.344		2015-06-24	0.614		2016-07-02	0.758
2000-08-29	0.167		2001-07-12	0.391		2002-07-04	0.388		2003-06-25	0.387		2004-06-24	0.29		2005-06-25	0.708		2006-06-25	0.776		2007-06-25	-0.002		2008-06-24	0.419		2009-06-25	0.07		2010-06-25	0.856		2011-06-25	0.567		2012-06-24	0.39		2013-06-25	0.762		2014-06-25	0.222		2015-06-25	0.804		2016-07-03	0.759
2000-08-30	0.732		2001-07-13	0.045		2002-07-05	0.646		2003-06-26	-0.001		2004-06-25	0.66		2005-06-26	0.605		2006-06-26	0.126		2007-06-26	0.19		2008-06-25	0.75		2009-06-26	0.267		2010-06-26	0.816		2011-06-26	0.765		2012-06-25	0.048		2013-06-26	0.686		2014-06-26	0.799		2015-06-26	0.852		2016-07-04	0.55
2000-08-31	0.758		2001-07-14	0.239		2002-07-06	0.388		2003-06-27	-0.005		2004-06-26	0.012		2005-06-27	0.835		2006-06-27	0.815		2007-06-27	0.661		2008-06-26	0.148		2009-06-27	0.719		2010-06-27	0.689		2011-06-27	0.651		2012-06-26	0.285		2013-06-27	0.18		2014-06-27	0.796		2015-06-27	0.835		2016-07-05	0.458
2000-09-01	0.717		2001-07-15	0.82		2002-07-07	0.537		2003-06-28	0.001		2004-06-27	0.006		2005-06-28	0.485		2006-06-28	0.823		2007-06-28	0.666		2008-06-27	0.474		2009-06-28	0.127		2010-06-28	0.557		2011-06-28	0.708		2012-06-27	0.848		2013-06-28	0.146		2014-06-28	0.469		2015-06-28	0.577		2016-07-06	0.756
2000-09-02	0.275		2001-07-16	0.729		2002-07-08	0.465		2003-06-29	0.009		2004-06-28	0.52		2005-06-29	0.652		2006-06-29	0.513		2007-06-29	0.566		2008-06-28	0.588		2009-06-29	0.053		2010-06-29	0.721		2011-06-29	0.599		2012-06-28	0.084		2013-06-29	0.328		2014-06-29	0.863		2015-06-29	0.54		2016-07-07	0.856
2000-09-03	0.223		2001-07-17	0.138		2002-07-09	0.472		2003-06-30	0.709		2004-06-29	0.7		2005-06-30	0.784		2006-06-30	0.625		2007-06-30	0.62		2008-06-29	0.151		2009-06-30	0.151		2010-06-30	0.475		2011-06-30	0.301		2012-06-29	0.014		2013-06-30	0.714		2014-06-30	0.831		2015-06-30	0.597		2016-07-08	0.674
2000-09-04	0.162		2001-07-18	0.073		2002-07-10	0.425		2003-07-01	0.289		2004-06-30	0.622		2005-07-01	0.468		2006-07-01	0.738		2007-07-01	0.677		2008-06-30	0.359		2009-07-01	0.5		2010-07-01	0.535		2011-07-01	0.684		2012-06-30	0.072		2013-07-01	0.304		2014-07-01	0.594		2015-07-01	0.012		2016-07-09	0.795
2000-09-05	0.746		2001-07-19	0.516		2002-07-11	0.021		2003-07-02	0.003		2004-07-01	0.175		2005-07-02	0.817		2006-07-02	0.595		2007-07-02	0.738		2008-07-01	0.555		2009-07-02	0.018		2010-07-02	0.541		2011-07-02	0.285		2012-07-01	0.54		2013-07-02	0.019		2014-07-02	0.79		2015-07-02	0.147		2016-07-10	0.338
2000-09-06	0.694		2001-07-20	0.215		2002-07-12	0.138		2003-07-03	0.722		2004-07-02	0.056		2005-07-03	0.127		2006-07-03	0.119		2007-07-03	0.654		2008-07-02	0.501		2009-07-03	0.795		2010-07-03	0.005		2011-07-03	0.842		2012-07-02	0.005		2013-07-03	0.021		2014-07-03	0.074		2015-07-03	0.364		2016-07-11	0.083
2000-09-07	0.341		2001-07-21	0.519		2002-07-13	0.056		2003-07-04	0.678		2004-07-03	0.012		2005-07-04	0.087		2006-07-04	0.669		2007-07-04	0.813		2008-07-03	0.198		2009-07-04	0.816		2010-07-04	0.018		2011-07-04	0.664		2012-07-03	0.298		2013-07-04	0.007		2014-07-04	0.06		2015-07-04	0.407		2016-07-12	0.542
2000-09-08	0.019		2001-07-22	0.101		2002-07-14	0.254		2003-07-05	0.015		2004-07-04	0.05		2005-07-05	0.022		2006-07-05	0.832		2007-07-05	-0.003		2008-07-04	0.274		2009-07-05	0.317		2010-07-05	0.009		2011-07-05	0.554		2012-07-04	0.522		2013-07-05	0.242		2014-07-05	0.269		2015-07-05	0.709		2016-07-13	0.867
2000-09-09	0.02		2001-07-23	0.635		2002-07-15	0.531		2003-07-06	0.042		2004-07-05	0.069		2005-07-06	0.02		2006-07-06	0.009		2007-07-06	0.756		2008-07-05	-0.006		2009-07-06	0.001		2010-07-06	0.065		2011-07-06	0.018		2012-07-05	0.695		2013-07-06	0.643		2014-07-06	0.824		2015-07-06	0.851		2016-07-14	0.854
2000-09-10	0.138		2001-07-24	0.047		2002-07-16	0.571		2003-07-07	0.099		2004-07-06	0.127		2005-07-07	0.209		2006-07-07	0.791		2007-07-07	0.711		2008-07-06	0.126		2009-07-07	0.182		2010-07-07	0.345		2011-07-07	-0.002		2012-07-06	0.653		2013-07-07	-0.002		2014-07-07	0.284		2015-07-07	0.343		2016-07-15	0.772
2000-09-11	0.665		2001-07-25	0.795		2002-07-17	0.114		2003-07-08	0.206		2004-07-07	0.473		2005-07-08	0.262		2006-07-08	0.695		2007-07-08	0.185		2008-07-07	0.448		2009-07-08	0.149		2010-07-08	0.774		2011-07-08	0.109		2012-07-07	0.735		2013-07-08	0.602		2014-07-08	0		2015-07-08	0.738		2016-07-16	0.096
2000-09-12	0.649		2001-07-26	0.014		2002-07-18	0.256		2003-07-09	0.457		2004-07-08	0.778		2005-07-09	0.63		2006-07-09	0.721		2007-07-09	0.241		2008-07-08	0.831		2009-07-09	0.01		2010-07-09	0.219		2011-07-09	0.062		2012-07-08	0.543		2013-07-09	0.512		2014-07-09	0.018		2015-07-09	0.32		2016-07-17	0.141
2000-09-13	0.6		2001-07-27	0.002		2002-07-19	0.281		2003-07-10	0.455		2004-07-09	0.628		2005-07-10	0.74		2006-07-10	0.817		2007-07-10	0.014		2008-07-09	0.015		2009-07-10	0.228		2010-07-10	0.549		2011-07-10	0.248		2012-07-09	0.497		2013-07-10	0.773		2014-07-10	0.535		2015-07-10	0.809		2016-07-18	0.492
2000-09-14	0.594		2001-07-28	0.096		2002-07-20	0.557		2003-07-11	0.085		2004-07-10	0.738		2005-07-11	0.742		2006-07-11	0.434		2007-07-11	0.425		2008-07-10	0.732		2009-07-11	0.601		2010-07-11	0.556		2011-07-11	0.394		2012-07-10	0.416		2013-07-11	0.841		2014-07-11	0.456		2015-07-11	0.549		2016-07-19	0.85
2000-09-15	0.534		2001-07-29	0.144		2002-07-21	0.451		2003-07-12	0.003		2004-07-11	0.82		2005-07-12	0.581		2006-07-12	0.743		2007-07-12	0.316		2008-07-11	0.158		2009-07-12	0.102		2010-07-12	0.29		2011-07-12	0.702		2012-07-11	0.27		2013-07-12	0.689		2014-07-12	0.217		2015-07-12	0.84		2016-07-20	0.687
2000-09-16	0.562		2001-07-30	0.583		2002-07-22	0.22		2003-07-13	0.018		2004-07-12	0.793		2005-07-13	0.708		2006-07-13	0.016		2007-07-13	0.575		2008-07-12	0.002		2009-07-13	0.017		2010-07-13	0.641		2011-07-13	0.382		2012-07-12	0.614		2013-07-13	0.844		2014-07-13	0.468		2015-07-13	0.744		2016-07-21	0.199
2000-09-17	0.581		2001-07-31	0.737		2002-07-23	0.018		2003-07-14	0.072		2004-07-13	0.716		2005-07-14	0.329		2006-07-14	0.03		2007-07-14	0.768		2008-07-13	0.051		2009-07-14	0.059		2010-07-14	0.152		2011-07-14	0.301		2012-07-13	0.578		2013-07-14	0.505		2014-07-14	0.35		2015-07-14	0.437		2016-07-22	0.074
2000-09-18	0.551		2001-08-01	0.568		2002-07-24	0.231		2003-07-15	0.293		2004-07-14	0.654		2005-07-15	0.694		2006-07-15	0.063		2007-07-15	0.765		2008-07-14	0.638		2009-07-15	0.21		2010-07-15	0.032		2011-07-15	0.217		2012-07-14	0.615		2013-07-15	0.451		2014-07-15	0.221		2015-07-15	0.856		2016-07-23	0.005
2000-09-19	0.186		2001-08-02	0.655		2002-07-25	0.594		2003-07-16	0.079		2004-07-15	0.744		2005-07-16	0.589		2006-07-16	0.081		2007-07-16	0.046		2008-07-15	0.316		2009-07-16	0.21		2010-07-16	-0.004		2011-07-16	0.627		2012-07-15	0.144		2013-07-16	0.001		2014-07-16	0.654		2015-07-16	0.876		2016-07-24	0.074
2000-09-20	0.421		2001-08-03	0.634		2002-07-26	0.885		2003-07-17	0.12		2004-07-16	0.608		2005-07-17	0.749		2006-07-17	0.145		2007-07-17	0.815		2008-07-16	0.571		2009-07-17	0.083		2010-07-17	0.021		2011-07-17	0.663		2012-07-16	0.495		2013-07-17	0.75		2014-07-17	0.641		2015-07-17	0.293		2016-07-25	0.862
2000-09-21	0.463		2001-08-04	0.24		2002-07-27	0.844		2003-07-18	0		2004-07-17	0.215		2005-07-18	0.429		2006-07-18	0.398		2007-07-18	0.133		2008-07-17	0.266		2009-07-18	0.346		2010-07-18	0.008		2011-07-18	0.811		2012-07-17	0.115		2013-07-18	0.416		2014-07-18	0.674		2015-07-18	0.862		2016-07-26	0.01
2000-09-22	0.425		2001-08-05	0.01		2002-07-28	0.715		2003-07-19	0.011		2004-07-18	0.005		2005-07-19	0.116		2006-07-19	0.588		2007-07-19	0.432		2008-07-18	0.688		2009-07-19	0.327		2010-07-19	0.217		2011-07-19	0.826		2012-07-18	0.081		2013-07-19	0.311		2014-07-19	0.379		2015-07-19	0.854		2016-07-27	0.077
2000-09-23	0.03		2001-08-06	0.423		2002-07-29	0.824		2003-07-20	0.174		2004-07-19	0.042		2005-07-20	0.527		2006-07-20	0.28		2007-07-20	-0.007		2008-07-19	0.544		2009-07-20	0.18		2010-07-20	0.321		2011-07-20	0.733		2012-07-19	0.238		2013-07-20	0.144		2014-07-20	0.312		2015-07-20	0.75		2016-07-28	0.237
2000-09-24	0.178		2001-08-07	0.499		2002-07-30	0.117		2003-07-21	0.69		2004-07-20	0.784		2005-07-21	0.402		2006-07-21	0.199		2007-07-21	0.081		2008-07-20	0.537		2009-07-21	0.154		2010-07-21	0.157		2011-07-21	0.687		2012-07-20	0.526		2013-07-21	0.112		2014-07-21	0.004		2015-07-21	0.01		2016-07-29	0.324
2000-09-25	0.075		2001-08-08	0.307		2002-07-31	0.626		2003-07-22	0.16		2004-07-21	0.805		2005-07-22	0.565		2006-07-22	0.005		2007-07-22	0.256		2008-07-21	0.01		2009-07-22	0.129		2010-07-22	0.577		2011-07-22	0.063		2012-07-21	0.121		2013-07-22	0.753		2014-07-22	0.48		2015-07-22	0.327		2016-07-30	0.724
2000-09-26	0.099		2001-08-09	0.428		2002-08-01	0.8		2003-07-23	0.42		2004-07-22	0.469		2005-07-23	0.56		2006-07-23	0.049		2007-07-23	0.082		2008-07-22	0.653		2009-07-23	0.542		2010-07-23	0.788		2011-07-23	0.486		2012-07-22	0.001		2013-07-23	0.02		2014-07-23	0.222		2015-07-23	0.835		2016-07-31	0.373
2000-09-27	0.411		2001-08-10	0.841		2002-08-02	0.246		2003-07-24	0.138		2004-07-23	0.556		2005-07-24	0.648		2006-07-24	0.732		2007-07-24	0.776		2008-07-23	0.728		2009-07-24	0.304		2010-07-24	0.529		2011-07-24	0.371		2012-07-23	0.606		2013-07-24	0.058		2014-07-24	0.74		2015-07-24	0.828		2016-08-01	0.71
2000-09-28	0.435		2001-08-11	0.789		2002-08-03	0.389		2003-07-25	0.023		2004-07-24	0.826		2005-07-25	-0.003		2006-07-25	0.834		2007-07-25	0.266		2008-07-24	0.679		2009-07-25	0.393		2010-07-25	0.114		2011-07-25	0.207		2012-07-24	0.43		2013-07-25	0.122		2014-07-25	0.819		2015-07-25	0.005		2016-08-02	0.511
2000-09-29	0.018		2001-08-12	0.182		2002-08-04	0.045		2003-07-26	0.022		2004-07-25	0.807		2005-07-26	0.508		2006-07-26	0.814		2007-07-26	0.682		2008-07-25	0.744		2009-07-26	0.662		2010-07-26	0.04		2011-07-26	0.028		2012-07-25	0.456		2013-07-26	0.089		2014-07-26	0.846		2015-07-26	0.002		2016-08-03	0.336
2000-09-30	0.179		2001-08-13	0.808		2002-08-05	0.168		2003-07-27	0.001		2004-07-26	0.559		2005-07-27	0.775		2006-07-27	0.767		2007-07-27	0.816		2008-07-26	0.486		2009-07-27	0.77		2010-07-27	0.091		2011-07-27	0.269		2012-07-26	0.139		2013-07-27	0.013		2014-07-27	0.25		2015-07-27	-0.005		2016-08-04	0.837
2000-10-01	0.027		2001-08-14	0.285		2002-08-06	0.48		2003-07-28	0.213		2004-07-27	0.576		2005-07-28	0.66		2006-07-28	0.759		2007-07-28	0.587		2008-07-27	0.717		2009-07-28	0.732		2010-07-28	0.153		2011-07-28	0.341		2012-07-27	0.497		2013-07-28	0.028		2014-07-28	0.14		2015-07-28	0.03		2016-08-05	0.331
2000-10-02	0.427		2001-08-15	0.502		2002-08-07	0.594		2003-07-29	0.026		2004-07-28	0.715		2005-07-29	0.593		2006-07-29	0.816		2007-07-29	0.647		2008-07-28	0.045		2009-07-29	0.648		2010-07-29	0.305		2011-07-29	0.253		2012-07-28	0.677		2013-07-29	0.042		2014-07-29	0.605		2015-07-29	0.842		2016-08-06	0.295
2000-10-03	0.398		2001-08-16	0.395		2002-08-08	0.663		2003-07-30	0.113		2004-07-29	0.594		2005-07-30	0.449		2006-07-30	0.452		2007-07-30	0.595		2008-07-29	0.186		2009-07-30	0.529		2010-07-30	0.037		2011-07-30	0		2012-07-29	0.511		2013-07-30	0.093		2014-07-30	0.503		2015-07-30	0.57		2016-08-07	0.652
2000-10-04	0.088		2001-08-17	0.305		2002-08-09	0.663		2003-07-31	0.228		2004-07-30	-0.005		2005-07-31	0.775		2006-07-31	0.017		2007-07-31	0.325		2008-07-30	0.522		2009-07-31	0.472		2010-07-31	-0.004		2011-07-31	0.063		2012-07-30	0.832		2013-07-31	0.292		2014-07-31	0.061		2015-07-31	0.732		2016-08-08	0.801
2000-10-05	0.391		2001-08-18	0.082		2002-08-10	0.571		2003-08-01	0.021		2004-07-31	0.705		2005-08-01	0.792		2006-08-01	0.008		2007-08-01	0.552		2008-07-31	0.529		2009-08-01	0.074		2010-08-01	0.592		2011-08-01	0.022		2012-07-31	0.844		2013-08-01	0.453		2014-08-01	0.424		2015-08-01	0.795		2016-08-09	0.364
2000-10-06	0.004		2001-08-19	0.33		2002-08-11	0.637		2003-08-02	0.005		2004-08-01	0.233		2005-08-02	0.627		2006-08-02	0.216		2007-08-02	0.701		2008-08-01	0.175		2009-08-02	0.043		2010-08-02	0.655		2011-08-02	0.041		2012-08-01	0.803		2013-08-02	0.069		2014-08-02	0.122		2015-08-02	0.128		2016-08-10	0.046
2000-10-07	0.027		2001-08-20	0.024		2002-08-12	0.783		2003-08-03	0.077		2004-08-02	0.749		2005-08-03	0.012		2006-08-03	0.795		2007-08-03	0.776		2008-08-02	0.825		2009-08-03	0.253		2010-08-03	0.012		2011-08-03	0.067		2012-08-02	0.656		2013-08-03	0.297		2014-08-03	0.027		2015-08-03	0.094		2016-08-11	0.008
2000-10-08	-0.007		2001-08-21	0.018		2002-08-13	0.436		2003-08-04	0.28		2004-08-03	0.071		2005-08-04	0.815		2006-08-04	0.813		2007-08-04	0.751		2008-08-03	0.591		2009-08-04	0.314		2010-08-04	0.102		2011-08-04	0.692		2012-08-03	0.48		2013-08-04	0.198		2014-08-04	0.476		2015-08-04	0.155		2016-08-12	0.3
2000-10-09	0.025		2001-08-22	0.654		2002-08-14	0.761		2003-08-05	0.533		2004-08-04	0.322		2005-08-05	0.707		2006-08-05	0.492		2007-08-05	0.662		2008-08-04	0.185		2009-08-05	0.586		2010-08-05	0.443		2011-08-05	0.679		2012-08-04	0.644		2013-08-05	0.328		2014-08-05	0.335		2015-08-05	0.063		2016-08-13	0.042
2000-10-10	0.001		2001-08-23	0.82		2002-08-15	0.4		2003-08-06	0.636		2004-08-05	0.408		2005-08-06	0.554		2006-08-06	0.815		2007-08-06	0.682		2008-08-05	0.793		2009-08-06	0.808		2010-08-06	0.738		2011-08-06	0.58		2012-08-05	0.778		2013-08-06	0.123		2014-08-06	0.767		2015-08-06	0.147		2016-08-14	0.018
2000-10-11	0.075		2001-08-24	0.807		2002-08-16	0.159		2003-08-07	0.573		2004-08-06	-0.006		2005-08-07	0.829		2006-08-07	0.394		2007-08-07	0.808		2008-08-06	0.724		2009-08-07	0.294		2010-08-07	0.605		2011-08-07	0.371		2012-08-06	0.571		2013-08-07	0.125		2014-08-07	0.445		2015-08-07	0.026		2016-08-15	0.771
2000-10-12	0.344		2001-08-25	0.806		2002-08-17	0.642		2003-08-08	0.628		2004-08-07	0.501		2005-08-08	0.012		2006-08-08	0.824		2007-08-08	0.362		2008-08-07	0.004		2009-08-08	0.755		2010-08-08	0.759		2011-08-08	0.535		2012-08-07	0.108		2013-08-08	0.058		2014-08-08	0.458		2015-08-08	0.164		2016-08-16	0.485
2000-10-13	0.087		2001-08-26	0.804		2002-08-18	0.629		2003-08-09	0.025		2004-08-08	0.351		2005-08-09	0.193		2006-08-09	0.813		2007-08-09	0.514		2008-08-08	0.175		2009-08-09	0.83		2010-08-09	0.001		2011-08-09	0.438		2012-08-08	0.08		2013-08-09	0.009		2014-08-09	0.196		2015-08-09	0.786		2016-08-17	0.255
2000-10-14	-0.006		2001-08-27	0.755		2002-08-19	0.503		2003-08-10	0.024		2004-08-09	0.817		2005-08-10	0.798		2006-08-10	0.58		2007-08-10	0.536		2008-08-09	0.026		2009-08-10	0.008		2010-08-10	0.264		2011-08-10	0.46		2012-08-09	0.086		2013-08-10	0.061		2014-08-10	0.022		2015-08-10	0.824		2016-08-18	0.154
2000-10-15	0.144		2001-08-28	0.797		2002-08-20	-0.003		2003-08-11	0.036		2004-08-10	0.003		2005-08-11	0.45		2006-08-11	0.813		2007-08-11	0.118		2008-08-10	0.717		2009-08-11	0.25		2010-08-11	0.274		2011-08-11	0.552		2012-08-10	0.025		2013-08-11	0.046		2014-08-11	0.227		2015-08-11	0.856		2016-08-19	0.764
2000-10-16	0.045		2001-08-29	0.78		2002-08-21	-0.001		2003-08-12	0.178		2004-08-11	0.809		2005-08-12	0.061		2006-08-12	0.05		2007-08-12	0.408		2008-08-11	0.795		2009-08-12	0.012		2010-08-12	0.448		2011-08-12	0.014		2012-08-11	0.45		2013-08-12	0.003		2014-08-12	0.439		2015-08-12	0.634		2016-08-20	0.659
2000-10-17	0.232		2001-08-30	0.732		2002-08-22	0.118		2003-08-13	0.225		2004-08-12	0.572		2005-08-13	0.735		2006-08-13	0.453		2007-08-13	0.097		2008-08-12	0.678		2009-08-13	0.03		2010-08-13	0.555		2011-08-13	0.024		2012-08-12	0.388		2013-08-13	0.029		2014-08-13	0.653		2015-08-13	0.324		2016-08-21	0.075
2000-10-18	0.002		2001-08-31	0.064		2002-08-23	0.354		2003-08-14	0.106		2004-08-13	0.334		2005-08-14	0.755		2006-08-14	0.348		2007-08-14	0.815		2008-08-13	0.544		2009-08-14	0.511		2010-08-14	0.048		2011-08-14	0.46		2012-08-13	0.825		2013-08-14	0.241		2014-08-14	0.553		2015-08-14	-0.006		2016-08-22	0.779
2000-10-19	0.123		2001-09-01	0.64		2002-08-24	0.001		2003-08-15	0.101		2004-08-14	0.596		2005-08-15	-0.008		2006-08-15	0.083		2007-08-15	0.825		2008-08-14	0.683		2009-08-15	0.619		2010-08-15	0.127		2011-08-15	0.371		2012-08-14	0.262		2013-08-15	0.039		2014-08-15	0.738		2015-08-15	0.023		2016-08-23	0.763
2000-10-20	0.165		2001-09-02	0.645		2002-08-25	0.624		2003-08-16	0.098		2004-08-15	0.785		2005-08-16	0.835		2006-08-16	0.163		2007-08-16	0.833		2008-08-15	0.716		2009-08-16	0.295		2010-08-16	0.602		2011-08-16	0.822		2012-08-15	0.758		2013-08-16	0.16		2014-08-16	0.63		2015-08-16	0.033		2016-08-24	0.054
2000-10-21	0.061		2001-09-03	0.197		2002-08-26	0.77		2003-08-17	0.339		2004-08-16	0.304		2005-08-17	0.335		2006-08-17	0.489		2007-08-17	0.265		2008-08-16	0.586		2009-08-17	0.031		2010-08-17	0.654		2011-08-17	0.129		2012-08-16	0.079		2013-08-17	0.016		2014-08-17	0.262		2015-08-17	0.225		2016-08-25	0.242
2000-10-22	0.234		2001-09-04	0.203		2002-08-27	0.575		2003-08-18	0.158		2004-08-17	0.735		2005-08-18	0.55		2006-08-18	0.794		2007-08-18	0.721		2008-08-17	0.218		2009-08-18	0.146		2010-08-18	0.369		2011-08-18	0.033		2012-08-17	0.017		2013-08-18	0.08		2014-08-18	0.64		2015-08-18	0.027		2016-08-26	0.805
2000-10-23	0.141		2001-09-05	0.278		2002-08-28	0.756		2003-08-19	0.4		2004-08-18	0.655		2005-08-19	0.588		2006-08-19	0.115		2007-08-19	0.403		2008-08-18	0.774		2009-08-19	0.469		2010-08-19	-0.006		2011-08-19	0.613		2012-08-18	0.704		2013-08-19	0.71		2014-08-19	0.75		2015-08-19	0.17		2016-08-27	0.81
2000-10-24	-0.009		2001-09-06	0.561		2002-08-29	0.402		2003-08-20	0.34		2004-08-19	0.743		2005-08-20	0.563		2006-08-20	0.058		2007-08-20	-0.001		2008-08-19	0.391		2009-08-20	0.012		2010-08-20	0.111		2011-08-20	0.759		2012-08-19	0.155		2013-08-20	0.787		2014-08-20	0.248		2015-08-20	0.059		2016-08-28	0.701
2000-10-25	0.022		2001-09-07	0.722		2002-08-30	0.045		2003-08-21	0.497		2004-08-20	0.706		2005-08-21	0.56		2006-08-21	0.273		2007-08-21	0.392		2008-08-20	0.821		2009-08-21	0.003		2010-08-21	0.069		2011-08-21	0.782		2012-08-20	0.026		2013-08-21	0.73		2014-08-21	0.695		2015-08-21	0.02		2016-08-29	0.757
2000-10-26	0.158		2001-09-08	0.009		2002-08-31	0.785		2003-08-22	0.688		2004-08-21	0.792		2005-08-22	0.699		2006-08-22	0.803		2007-08-22	0.726		2008-08-21	0.188		2009-08-22	0.175		2010-08-22	0.731		2011-08-22	0.813		2012-08-21	0.041		2013-08-22	0.409		2014-08-22	0.73		2015-08-22	0.053		2016-08-30	0.32
2000-10-27	0		2001-09-09	0.636		2002-09-01	0.032		2003-08-23	0.805		2004-08-22	0.795		2005-08-23	0.594		2006-08-23	0		2007-08-23	0.339		2008-08-22	-0.006		2009-08-23	0.635		2010-08-23	0.042		2011-08-23	0.766		2012-08-22	0.087		2013-08-23	0.567		2014-08-23	0.707		2015-08-23	0.492		2016-08-31	0.01
2000-10-28	0.103		2001-09-10	0.068		2002-09-02	0.394		2003-08-24	0.781		2004-08-23	0.503		2005-08-24	0.71		2006-08-24	0.454		2007-08-24	0.085		2008-08-23	0.032		2009-08-24	0.043		2010-08-24	0.758		2011-08-24	0.708		2012-08-23	0.142		2013-08-24	0.058		2014-08-24	0.102		2015-08-24	0.636		2016-09-01	0.01
2000-10-29	0.097		2001-09-11	0.628		2002-09-03	0.617		2003-08-25	0.315		2004-08-24	0.786		2005-08-25	0.57		2006-08-25	0.56		2007-08-25	0.195		2008-08-24	0.77		2009-08-25	-0.008		2010-08-25	0.814		2011-08-25	0.783		2012-08-24	0.647		2013-08-25	0.666		2014-08-25	0.019		2015-08-25	0.765		2016-09-02	0.004
2000-10-30	0.083		2001-09-12	0.335		2002-09-04	0.632		2003-08-26	0.331		2004-08-25	0.122		2005-08-26	0.65		2006-08-26	0.637		2007-08-26	0.817		2008-08-25	0.636		2009-08-26	0.058		2010-08-26	0.819		2011-08-26	0.73		2012-08-25	0.307		2013-08-26	0.509		2014-08-26	0.022		2015-08-26	0.663		2016-09-03	0.009
2000-10-31	-0.007		2001-09-13	0.071		2002-09-05	0.75		2003-08-27	0.428		2004-08-26	0.442		2005-08-27	0.673		2006-08-27	0.013		2007-08-27	0.231		2008-08-26	0.403		2009-08-27	0.458		2010-08-27	0.795		2011-08-27	0.749		2012-08-26	0.688		2013-08-27	0.499		2014-08-27	0.339		2015-08-27	0.813		2016-09-04	0.038
2000-11-01	0.078		2001-09-14	0.403		2002-09-06	0.27		2003-08-28	0.061		2004-08-27	0.466		2005-08-28	0.364		2006-08-28	0.118		2007-08-28	0.737		2008-08-27	0.182		2009-08-28	0.457		2010-08-28	0.803		2011-08-28	0.793		2012-08-27	0.646		2013-08-28	0.686		2014-08-28	0.599		2015-08-28	0.588		2016-09-05	0.008
2000-11-02	0.02		2001-09-15	-0.008		2002-09-07	0.155		2003-08-29	0.003		2004-08-28	0.007		2005-08-29	0.022		2006-08-29	0.662		2007-08-29	0.77		2008-08-28	0.01		2009-08-29	0.377		2010-08-29	0.714		2011-08-29	0.149		2012-08-28	0.212		2013-08-29	0.137		2014-08-29	0.777		2015-08-29	0.026		2016-09-06	0.008
2000-11-03	-0.001		2001-09-16	0.21		2002-09-08	0.675		2003-08-30	0.712		2004-08-29	0.121		2005-08-30	0.007		2006-08-30	0.681		2007-08-30	0.525		2008-08-29	0.648		2009-08-30	0.789		2010-08-30	0.003		2011-08-30	0.502		2012-08-29	0.407		2013-08-30	0.043		2014-08-30	0.751		2015-08-30	0.278		2016-09-07	0.009
2000-11-04	-0.007		2001-09-17	0.314		2002-09-09	0.146		2003-08-31	0.301		2004-08-30	0.028		2005-08-31	0.048		2006-08-31	0.726		2007-08-31	0.759		2008-08-30	0.01		2009-08-31	0.017		2010-08-31	0.441		2011-08-31	-0.003		2012-08-30	0.759		2013-08-31	0.076		2014-08-31	0.399		2015-08-31	0.755		2016-09-08	0.01
2000-11-05	0.012		2001-09-18	0.266		2002-09-10	0.36		2003-09-01	0		2004-08-31	0.01		2005-09-01	0.006		2006-09-01	0.782		2007-09-01	0.43		2008-08-31	0.364		2009-09-01	0.012		2010-09-01	0.31		2011-09-01	0.609		2012-08-31	0.24		2013-09-01	0.738		2014-09-01	0.425		2015-09-01	0.578		2016-09-09	0.054
2000-11-06	0.008		2001-09-19	0.263		2002-09-11	0.113		2003-09-02	0.039		2004-09-01	0.007		2005-09-02	0.019		2006-09-02	0.704		2007-09-02	0.133		2008-09-01	0.028		2009-09-02	0.013		2010-09-02	0.777		2011-09-02	0.067		2012-09-01	0.017		2013-09-02	0.689		2014-09-02	0.461		2015-09-02	0.81		2016-09-10	0.447
2000-11-07	0.016		2001-09-20	0.49		2002-09-12	0.284		2003-09-03	0.49		2004-09-02	0.529		2005-09-03	0.436		2006-09-03	0.169		2007-09-03	0.125		2008-09-02	0.243		2009-09-03	0.512		2010-09-03	0.768		2011-09-03	0.695		2012-09-02	0.017		2013-09-03	0.747		2014-09-03	0.003		2015-09-03	0.794		2016-09-11	0.426
2000-11-08	0.053		2001-09-21	0.519		2002-09-13	0.663		2003-09-04	0.264		2004-09-03	0.605		2005-09-04	0.742		2006-09-04	0.774		2007-09-04	0.774		2008-09-03	0.736		2009-09-04	0.701		2010-09-04	0.428		2011-09-04	0.551		2012-09-03	0.034		2013-09-04	0.583		2014-09-04	0.077		2015-09-04	0.836		2016-09-12	0.303
2000-11-09	0.142		2001-09-22	0.294		2002-09-14	0.638		2003-09-05	0.222		2004-09-04	0		2005-09-05	0.537		2006-09-05	0.173		2007-09-05	0.784		2008-09-04	0.712		2009-09-05	0.097		2010-09-05	0.711		2011-09-05	0.755		2012-09-04	0.013		2013-09-05	0.507		2014-09-05	0.72		2015-09-05	0.666		2016-09-13	0.44
2000-11-10	0.056		2001-09-23	0.295		2002-09-15	0.575		2003-09-06	0.596		2004-09-05	0.064		2005-09-06	0.169		2006-09-06	0.015		2007-09-06	0.749		2008-09-05	0.006		2009-09-06	0.125		2010-09-06	0.675		2011-09-06	0.598		2012-09-05	0.032		2013-09-06	0.62		2014-09-06	0.659		2015-09-06	0.749		2016-09-14	0.138
2000-11-11	0.127		2001-09-24	0.034		2002-09-16	0.499		2003-09-07	0.558		2004-09-06	0.391		2005-09-07	0.44		2006-09-07	0.354		2007-09-07	0.751		2008-09-06	0.034		2009-09-07	0.015		2010-09-07	0.746		2011-09-07	0.189		2012-09-06	0.29		2013-09-07	0.529		2014-09-07	0.713		2015-09-07	0.503		2016-09-15	0.069
2000-11-12	0.068		2001-09-25	0.257		2002-09-17	0.483		2003-09-08	0.097		2004-09-07	0.556		2005-09-08	0.147		2006-09-08	0.543		2007-09-08	0.716		2008-09-07	0.233		2009-09-08	0.04		2010-09-08	0.744		2011-09-08	0.555		2012-09-07	0.629		2013-09-08	0.623		2014-09-08	0.011		2015-09-08	0.001		2016-09-16	0.584
2000-11-13	0.049		2001-09-26	0.006		2002-09-18	-0.006		2003-09-09	0.458		2004-09-08	0.63		2005-09-09	0.238		2006-09-09	0.108		2007-09-09	0.614		2008-09-08	0.04		2009-09-09	0		2010-09-09	0.708		2011-09-09	0.282		2012-09-08	0.624		2013-09-09	0.565		2014-09-09	0.612		2015-09-09	0.206		2016-09-17	0.326
2000-11-14	0.065		2001-09-27	0.278		2002-09-19	0.489		2003-09-10	0.177		2004-09-09	0.506		2005-09-10	0.023		2006-09-10	0.091		2007-09-10	0.587		2008-09-09	0.018		2009-09-10	0.455		2010-09-10	0.689		2011-09-10	0.224		2012-09-09	0.245		2013-09-10	0.202		2014-09-10	0.721		2015-09-10	0.426		2016-09-18	0.578
2000-11-15	0.065		2001-09-28	0.396		2002-09-20	0.52		2003-09-11	0.472		2004-09-10	0.25		2005-09-11	0.604		2006-09-11	0.675		2007-09-11	0.23		2008-09-10	0.386		2009-09-11	0.676		2010-09-11	0.681		2011-09-11	0.681		2012-09-10	0.579		2013-09-11	0.07		2014-09-11	0.417		2015-09-11	0.038		2016-09-19	0.492
2000-11-16	0.128		2001-09-29	0.408		2002-09-21	0.499		2003-09-12	0.003		2004-09-11	0.281		2005-09-12	0.461		2006-09-12	0.036		2007-09-12	0.112		2008-09-11	0.063		2009-09-12	0.344		2010-09-12	0.581		2011-09-12	0.587		2012-09-11	0.45		2013-09-12	0.622		2014-09-12	0.269		2015-09-12	0.683		2016-09-20	0.555
2000-11-17	0.059		2001-09-30	0.406		2002-09-22	0.345		2003-09-13	0.482		2004-09-12	0.017		2005-09-13	0.604		2006-09-13	0.666		2007-09-13	0.336		2008-09-12	0.362		2009-09-13	0.627		2010-09-13	0.599		2011-09-13	0.068		2012-09-12	0.53		2013-09-13	0.104		2014-09-13	0.22		2015-09-13	0.478		2016-09-21	0.077
2000-11-18	0.177		2001-10-01	0.219		2002-09-23	0.457		2003-09-14	0.542		2004-09-13	0.006		2005-09-14	0.582		2006-09-14	0.519		2007-09-14	0.701		2008-09-13	0.612		2009-09-14	0.285		2010-09-14	0.416		2011-09-14	0.184		2012-09-13	0.113		2013-09-14	0.233		2014-09-14	0.189		2015-09-14	0.657		2016-09-22	0.323
2000-11-19	0.063		2001-10-02	0.057		2002-09-24	0.355		2003-09-15	-0.007		2004-09-14	0.592		2005-09-15	0.372		2006-09-15	0.277		2007-09-15	0.644		2008-09-14	0.068		2009-09-15	0.083		2010-09-15	-0.004		2011-09-15	0.087		2012-09-14	0.333		2013-09-15	0.017		2014-09-15	0.015		2015-09-15	0.619		2016-09-23	0.46
2000-11-20	0.119		2001-10-03	0.042		2002-09-25	0.169		2003-09-16	0.01		2004-09-15	0.257		2005-09-16	0.47		2006-09-16	0.448		2007-09-16	0.498		2008-09-15	0.035		2009-09-16	0.563		2010-09-16	0.375		2011-09-16	0.019		2012-09-15	0.573		2013-09-16	0.009		2014-09-16	0.591		2015-09-16	0.538		2016-09-24	-0.005
2000-11-21	0.076		2001-10-04	0.208		2002-09-26	0.122		2003-09-17	0.134		2004-09-16	-0.009		2005-09-17	-0.001		2006-09-17	0.393		2007-09-17	0.556		2008-09-16	0.44		2009-09-17	0.506		2010-09-17	0.273		2011-09-17	0.311		2012-09-16	0.52		2013-09-17	0.346		2014-09-17	0.576		2015-09-17	0.325		2016-09-25	0.438
2000-11-22	0.091		2001-10-05	0.129		2002-09-27	0.384		2003-09-18	0.43		2004-09-17	0.045		2005-09-18	0.132		2006-09-18	0.383		2007-09-18	0.403		2008-09-17	0.464		2009-09-18	0.443		2010-09-18	0.639		2011-09-18	0.569		2012-09-17	0.402		2013-09-18	0.491		2014-09-18	0.479		2015-09-18	0.081		2016-09-26	0.027
2000-11-23	0.111		2001-10-06	0.006		2002-09-28	0.324		2003-09-19	0.349		2004-09-18	0.005		2005-09-19	0.46		2006-09-19	0.46		2007-09-19	0.571		2008-09-18	0.01		2009-09-19	0.027		2010-09-19	0.125		2011-09-19	0.52		2012-09-18	0.469		2013-09-19	-0.011		2014-09-19	0.519		2015-09-19	0.529		2016-09-27	0.474
2000-11-24	0.065		2001-10-07	0.29		2002-09-29	0.238		2003-09-20	0.06		2004-09-19	0.046		2005-09-20	0.13		2006-09-20	0.48		2007-09-20	0.205		2008-09-19	0.295		2009-09-20	-0.007		2010-09-20	0.425		2011-09-20	0.448		2012-09-19	0.471		2013-09-20	0.084		2014-09-20	0.45		2015-09-20	0.097		2016-09-28	0.457
2000-11-25	0.179		2001-10-08	-0.005		2002-09-30	0.109		2003-09-21	0.411		2004-09-20	0.524		2005-09-21	0.505		2006-09-21	0.337		2007-09-21	0.118		2008-09-20	0.312		2009-09-21	0.014		2010-09-21	0.081		2011-09-21	0.212		2012-09-20	0.025		2013-09-21	0.208		2014-09-21	0.466		2015-09-21	0.046		2016-09-29	0.072
2000-11-26	0.05		2001-10-09	-0.005		2002-10-01	0.041		2003-09-22	0.371		2004-09-21	0.507		2005-09-22	0.279		2006-09-22	0.363		2007-09-22	0.096		2008-09-21	0.261		2009-09-22	0.187		2010-09-22	0.548		2011-09-22	0.47		2012-09-21	0.139		2013-09-22	0.061		2014-09-22	0.469		2015-09-22	0.136		2016-09-30	0.426
2000-11-27	0.135		2001-10-10	0.155		2002-10-02	0.014		2003-09-23	0.322		2004-09-22	0.417		2005-09-23	0.425		2006-09-23	0.417		2007-09-23	0.025		2008-09-22	0.007		2009-09-23	-0.005		2010-09-23	0.432		2011-09-23	0.435		2012-09-22	0.188		2013-09-23	0.077		2014-09-23	0.489		2015-09-23	0.565		2016-10-01	0.038
2000-11-28	0.053		2001-10-11	0.345		2002-10-03	0.005		2003-09-24	0.111		2004-09-23	0.426		2005-09-24	0.328		2006-09-24	0.298		2007-09-24	0.332		2008-09-23	0.39		2009-09-24	0.028		2010-09-24	0.234		2011-09-24	0.4		2012-09-23	0.269		2013-09-24	0.35		2014-09-24	0.146		2015-09-24	0.541		2016-10-02	0.432
2000-11-29	0.12		2001-10-12	0.311		2002-10-04	-0.001		2003-09-25	0.244		2004-09-24	0.271		2005-09-25	0.33		2006-09-25	0.098		2007-09-25	0.034		2008-09-24	0.413		2009-09-25	0.167		2010-09-25	0.571		2011-09-25	0.375		2012-09-24	0.478		2013-09-25	0.4		2014-09-25	0.462		2015-09-25	0.125		2016-10-03	0.063
2000-11-30	0.119		2001-10-13	0.366		2002-10-05	0.002		2003-09-26	0.358		2004-09-25	0.155		2005-09-26	0.335		2006-09-26	0.387		2007-09-26	0		2008-09-25	0.014		2009-09-26	0.269		2010-09-26	0.005		2011-09-26	0.257		2012-09-25	-0.005		2013-09-26	0.241		2014-09-26	0.462		2015-09-26	0.009		2016-10-04	0.333
2000-12-01	0.037		2001-10-14	0.353		2002-10-06	0.001		2003-09-27	0.056		2004-09-26	0.02		2005-09-27	0.38		2006-09-27	0.397		2007-09-27	0.036		2008-09-26	0.149		2009-09-27	0.005		2010-09-27	0.012		2011-09-27	-0.004		2012-09-26	0.155		2013-09-27	0.453		2014-09-27	0.412		2015-09-27	0.303		2016-10-05	0.167
2000-12-02	0.085		2001-10-15	-0.001		2002-10-07	0.45		2003-09-28	0.217		2004-09-27	0.149		2005-09-28	0.126		2006-09-28	0.42		2007-09-28	0.43		2008-09-27	0.416		2009-09-28	0.346		2010-09-28	0.521		2011-09-28	0.246		2012-09-27	0.345		2013-09-28	0.46		2014-09-28	0.383		2015-09-28	0.503		2016-10-06	0.252
2000-12-03	0.071		2001-10-16	0.009		2002-10-08	0.48		2003-09-29	0.424		2004-09-28	0.181		2005-09-29	0.451		2006-09-29	0.427		2007-09-29	0.3		2008-09-28	0.38		2009-09-29	0.377		2010-09-29	0.337		2011-09-29	0.384		2012-09-28	0.442		2013-09-29	0.466		2014-09-29	0.435		2015-09-29	0.485		2016-10-07	0.035
2000-12-04	0.185		2001-10-17	0.306		2002-10-09	0.381		2003-09-30	0.217		2004-09-29	0.225		2005-09-30	0.453		2006-09-30	0.337		2007-09-30	0.374		2008-09-29	0.405		2009-09-30	0.071		2010-09-30	0.045		2011-09-30	0.269		2012-09-29	0.439		2013-09-30	0.09		2014-09-30	0.46		2015-09-30	-0.003		2016-10-08	0.385
2000-12-05	0.067		2001-10-18	0.379		2002-10-10	0.172		2003-10-01	0.409		2004-09-30	0.372		2005-10-01	0.272		2006-10-01	0.049		2007-10-01	0.381		2008-09-30	0.371		2009-10-01	0.132		2010-10-01	0.467		2011-10-01	0.322		2012-09-30	0.369		2013-10-01	0.036		2014-10-01	0.449		2015-10-01	0.323		2016-10-09	0.281
2000-12-06	0.024		2001-10-19	0.28		2002-10-11	-0.002		2003-10-02	0.136		2004-10-01	0.244		2005-10-02	0.409		2006-10-02	0.457		2007-10-02	0.088		2008-10-01	0.186		2009-10-02	0.019		2010-10-02	0.137		2011-10-02	0.282		2012-10-01	0.031		2013-10-02	0.029		2014-10-02	0.362		2015-10-02	0.003		2016-10-10	0.334
2000-12-07	0.043		2001-10-20	0.08		2002-10-12	0.238		2003-10-03	0.436		2004-10-02	0.204		2005-10-03	0.213		2006-10-03	0.207		2007-10-03	0.347		2008-10-02	-0.004		2009-10-03	0.002		2010-10-03	0.446		2011-10-03	0.359		2012-10-02	0.457		2013-10-03	0.466		2014-10-03	0.017		2015-10-03	0.063		2016-10-11	0.452
2000-12-08	0.09		2001-10-21	0.012		2002-10-13	0.13		2003-10-04	0.429		2004-10-03	0		2005-10-04	0.402		2006-10-04	0.448		2007-10-04	0.401		2008-10-03	0.175		2009-10-04	0.012		2010-10-04	0.242		2011-10-04	0.078		2012-10-03	0.363		2013-10-04	0.012		2014-10-04	0.432		2015-10-04	0.261		2016-10-12	0.495
2000-12-09	0.084		2001-10-22	0.044		2002-10-14	0.442		2003-10-05	0.407		2004-10-04	0.44		2005-10-05	0.37		2006-10-05	0.344		2007-10-05	0.019		2008-10-04	0.029		2009-10-05	0.072		2010-10-05	0.376		2011-10-05	0.361		2012-10-04	0.066		2013-10-05	0.394		2014-10-05	0.415		2015-10-05	0.411		2016-10-13	0.504
2000-12-10	0.054		2001-10-23	0.291		2002-10-15	0.069		2003-10-06	0.098		2004-10-05	0.387		2005-10-06	0.328		2006-10-06	0.434		2007-10-06	0.075		2008-10-05	0.311		2009-10-06	0.438		2010-10-06	0.249		2011-10-06	0.504		2012-10-05	0.047		2013-10-06	0.005		2014-10-06	0.046		2015-10-06	0.394		2016-10-14	0.077
2000-12-11	0.111		2001-10-24	0.46		2002-10-16	0.454		2003-10-07	0.469		2004-10-06	0.415		2005-10-07	0.066		2006-10-07	0.462		2007-10-07	0.433		2008-10-06	0.387		2009-10-07	0.477		2010-10-07	0.027		2011-10-07	0.45		2012-10-06	0.512		2013-10-07	0.234		2014-10-07	0.453		2015-10-07	0.197		2016-10-15	0.288
2000-12-12	0.055		2001-10-25	0.026		2002-10-17	0.219		2003-10-08	0.075		2004-10-07	0.006		2005-10-08	0.297		2006-10-08	0.169		2007-10-08	0.457		2008-10-07	0.284		2009-10-08	0.456		2010-10-08	0.007		2011-10-08	0.132		2012-10-07	0.472		2013-10-08	0.337		2014-10-08	0.03		2015-10-08	-0.007		2016-10-16	0.003
2000-12-13	0.077		2001-10-26	0.364		2002-10-18	0.444		2003-10-09	0.188		2004-10-08	0.375		2005-10-09	0.369		2006-10-09	0.327		2007-10-09	0.207		2008-10-08	0.001		2009-10-09	0.499		2010-10-09	-0.001		2011-10-09	0.022		2012-10-08	0.41		2013-10-09	0.422		2014-10-09	0.349		2015-10-09	0.006		2016-10-17	0.313
2000-12-14	0.05		2001-10-27	0.083		2002-10-19	0.458		2003-10-10	0.007		2004-10-09	0.415		2005-10-10	0.428		2006-10-10	0.487		2007-10-10	0.358		2008-10-09	0.002		2009-10-10	0.488		2010-10-10	0.309		2011-10-10	0.477		2012-10-09	-0.007		2013-10-10	0.127		2014-10-10	0.346		2015-10-10	0		2016-10-18	0.125
2000-12-15	0.016		2001-10-28	0.312		2002-10-20	0.298		2003-10-11	0.055		2004-10-10	0.339		2005-10-11	0.441		2006-10-11	0.415		2007-10-11	0.454		2008-10-10	0.305		2009-10-11	0.497		2010-10-11	0.4		2011-10-11	0.027		2012-10-10	0.109		2013-10-11	0.313		2014-10-11	-0.005		2015-10-11	0.528		2016-10-19	0.344
2000-12-16	0.072		2001-10-29	0.364		2002-10-21	0.262		2003-10-12	0.423		2004-10-11	0.064		2005-10-12	0.446		2006-10-12	0.476		2007-10-12	0.452		2008-10-11	0.42		2009-10-12	0.499		2010-10-12	0.437		2011-10-12	0.489		2012-10-11	0.494		2013-10-12	0.384		2014-10-12	0.115		2015-10-12	0.385		2016-10-20	0.381
2000-12-17	0.056		2001-10-30	0.003		2002-10-22	0.098		2003-10-13	0.428		2004-10-12	0.153		2005-10-13	0.089		2006-10-13	0.028		2007-10-13	0.395		2008-10-12	0.433		2009-10-13	0.258		2010-10-13	0.459		2011-10-13	0.501		2012-10-12	0.458		2013-10-13	0.507		2014-10-13	0.29		2015-10-13	0.232		2016-10-21	0.024
2000-12-18	0.099		2001-10-31	0.045		2002-10-23	0.344		2003-10-14	0.063		2004-10-13	0.488		2005-10-14	0.003		2006-10-14	0.456		2007-10-14	0.212		2008-10-13	0.447		2009-10-14	0.504		2010-10-14	0.012		2011-10-14	0.478		2012-10-13	0.382		2013-10-14	0.206		2014-10-14	0.347		2015-10-14	0.487		2016-10-22	0.38
2000-12-19	0.047		2001-11-01	0.235		2002-10-24	0.36		2003-10-15	0.346		2004-10-14	0.051		2005-10-15	0.102		2006-10-15	0.391		2007-10-15	0.423		2008-10-14	0.432		2009-10-15	0.448		2010-10-15	0.063		2011-10-15	0.055		2012-10-14	0.005		2013-10-15	0.277		2014-10-15	0.014		2015-10-15	0.301		2016-10-23	0.339
2000-12-20	0.091		2001-11-02	0.047		2002-10-25	0.365		2003-10-16	0.022		2004-10-15	0.434		2005-10-16	-0.003		2006-10-16	0.13		2007-10-16	0.429		2008-10-15	0.139		2009-10-16	0.433		2010-10-16	0.021		2011-10-16	0.015		2012-10-15	0.031		2013-10-16	0.527		2014-10-16	0.313		2015-10-16	0.044		2016-10-24	0.406
2000-12-21	0.052		2001-11-03	0.287		2002-10-26	0.065		2003-10-17	-0.003		2004-10-16	0.489		2005-10-17	0.147		2006-10-17	0.408		2007-10-17	0.028		2008-10-16	0.016		2009-10-17	0.355		2010-10-17	0.143		2011-10-17	0.273		2012-10-16	0.161		2013-10-17	0.478		2014-10-17	0.424		2015-10-17	0.521		2016-10-25	0.382
2000-12-22	0.048		2001-11-04	0.27		2002-10-27	0.364		2003-10-18	0.024		2004-10-17	0.367		2005-10-18	0.143		2006-10-18	0.062		2007-10-18	0.013		2008-10-17	0.327		2009-10-18	0.002		2010-10-18	0.2		2011-10-18	0.427		2012-10-17	0.044		2013-10-18	0.259		2014-10-18	0.268		2015-10-18	0.499		2016-10-26	0.399
2000-12-23	0.061		2001-11-05	0.339		2002-10-28	0.41		2003-10-19	0.201		2004-10-18	0.166		2005-10-19	0.046		2006-10-19	0.403		2007-10-19	0.008		2008-10-18	-0.01		2009-10-19	0.051		2010-10-19	0.095		2011-10-19	0.454		2012-10-18	0.019		2013-10-19	0.474		2014-10-19	0.006		2015-10-19	0.481		2016-10-27	0.353
2000-12-24	0.067		2001-11-06	0		2002-10-29	0.434		2003-10-20	0.005		2004-10-19	0.054		2005-10-20	0.248		2006-10-20	0.409		2007-10-20	0.265		2008-10-19	0.021		2009-10-20	0.133		2010-10-20	0.28		2011-10-20	0.107		2012-10-19	0.166		2013-10-20	0.531		2014-10-20	0.231		2015-10-20	0.524		2016-10-28	0.358
2000-12-25	0.087		2001-11-07	0.035		2002-10-30	0.419		2003-10-21	0.004		2004-10-20	0.41		2005-10-21	0.16		2006-10-21	0.462		2007-10-21	0.341		2008-10-20	0.027		2009-10-21	0.043		2010-10-21	0.227		2011-10-21	0.481		2012-10-20	0.046		2013-10-21	0.422		2014-10-21	0.283		2015-10-21	0.454		2016-10-29	0.409
2000-12-26	0.058		2001-11-08	0.338		2002-10-31	0.202		2003-10-22	0.203		2004-10-21	0.019		2005-10-22	0.112		2006-10-22	0.445		2007-10-22	0.396		2008-10-21	0.165		2009-10-22	0.284		2010-10-22	-0.001		2011-10-22	0.011		2012-10-21	0.199		2013-10-22	0.112		2014-10-22	0.36		2015-10-22	0.187		2016-10-30	0.33
2000-12-27	0.036		2001-11-09	0.36		2002-11-01	0.35		2003-10-23	0.236		2004-10-22	0.169		2005-10-23	0.213		2006-10-23	0.448		2007-10-23	0.153		2008-10-22	-0.009		2009-10-23	0.008		2010-10-23	0.009		2011-10-23	0.296		2012-10-22	0.239		2013-10-23	0.161		2014-10-23	0.323		2015-10-23	0.028		2016-10-31	0.435
2000-12-28	0.053		2001-11-10	0.276		2002-11-02	0.177		2003-10-24	0.075		2004-10-23	0.354		2005-10-24	0.287		2006-10-24	0.089		2007-10-24	0.105		2008-10-23	-0.009		2009-10-24	0.011		2010-10-24	0.064		2011-10-24	0.357		2012-10-23	0.172		2013-10-24	0.043		2014-10-24	0.129		2015-10-24	0.49		2016-11-01	0.393
2000-12-29	0.051		2001-11-11	0.151		2002-11-03	0.44		2003-10-25	0.258		2004-10-24	0.302		2005-10-25	0.067		2006-10-25	0.422		2007-10-25	0.065		2008-10-24	0.001		2009-10-25	0.029		2010-10-25	0.076		2011-10-25	0.423		2012-10-24	0.011		2013-10-25	0.462		2014-10-25	0.003		2015-10-25	0.089		2016-11-02	0.165
2000-12-30	0.054		2001-11-12	0.349		2002-11-04	0.422		2003-10-26	0.269		2004-10-25	0.298		2005-10-26	0.047		2006-10-26	0.324		2007-10-26	0.032		2008-10-25	-0.009		2009-10-26	0.297		2010-10-26	0.116		2011-10-26	0.432		2012-10-25	0.278		2013-10-26	0.123		2014-10-26	0		2015-10-26	-0.014		2016-11-03	0.397
2000-12-31	0.055		2001-11-13	0.374		2002-11-05	0.447		2003-10-27	0.008		2004-10-26	0.371		2005-10-27	0.368		2006-10-27	0.062		2007-10-27	0.041		2008-10-26	-0.001		2009-10-27	0.164		2010-10-27	0.014		2011-10-27	0.399		2012-10-26	0.28		2013-10-27	0.003		2014-10-27	0.215		2015-10-27	0.011		2016-11-04	0.315
			2001-11-14	0.392		2002-11-06	0.405		2003-10-28	0.028		2004-10-27	0.394		2005-10-28	0.341		2006-10-28	0.272		2007-10-28	0.371		2008-10-27	0.016		2009-10-28	0.074		2010-10-28	0.116		2011-10-28	0.461		2012-10-27	-0.001		2013-10-28	0.441		2014-10-28	0.247		2015-10-28	0.031		2016-11-05	0.412
			2001-11-15	0.3		2002-11-07	0.448		2003-10-29	0.094		2004-10-28	0.428		2005-10-29	0.254		2006-10-29	-0.002		2007-10-29	0.386		2008-10-28	0.091		2009-10-29	0.146		2010-10-29	0.217		2011-10-29	0.237		2012-10-28	0.293		2013-10-29	0.514		2014-10-29	0.159		2015-10-29	0.275		2016-11-06	0.404
			2001-11-16	0.361		2002-11-08	0.41		2003-10-30	-0.006		2004-10-29	0.288		2005-10-30	0.054		2006-10-30	0.083		2007-10-30	0.045		2008-10-29	0.058		2009-10-30	0.288		2010-10-30	0.119		2011-10-30	0.013		2012-10-29	0.391		2013-10-30	0.023		2014-10-30	0.242		2015-10-30	0.211		2016-11-07	0.241
			2001-11-17	0.36		2002-11-09	0.435		2003-10-31	-0.014		2004-10-30	0.12		2005-10-31	0.411		2006-10-31	0.349		2007-10-31	0.014		2008-10-30	0.117		2009-10-31	0.148		2010-10-31	0.005		2011-10-31	0.033		2012-10-30	0.317		2013-10-31	0.474		2014-10-31	0.216		2015-10-31	0.255		2016-11-08	0.406
			2001-11-18	0.384		2002-11-10	0.042		2003-11-01	0.018		2004-10-31	0.372		2005-11-01	0.415		2006-11-01	0.363		2007-11-01	0.095		2008-10-31	0.042		2009-11-01	0.275		2010-11-01	0.184		2011-11-01	0.013		2012-10-31	0.279		2013-11-01	0.533		2014-11-01	0.138		2015-11-01	0.079		2016-11-09	0.443
			2001-11-19	0.367		2002-11-11	0.224		2003-11-02	0.005		2004-11-01	0.201		2005-11-02	0.048		2006-11-02	0.209		2007-11-02	0.218		2008-11-01	0.002		2009-11-02	0.205		2010-11-02	0.16		2011-11-02	0.156		2012-11-01	0.375		2013-11-02	0.477		2014-11-02	0.347		2015-11-02	0.245		2016-11-10	0.111
			2001-11-20	0.399		2002-11-12	0.133		2003-11-03	0.038		2004-11-02	0.428		2005-11-03	0.027		2006-11-03	0.132		2007-11-03	0.191		2008-11-02	0.079		2009-11-03	0.072		2010-11-03	0.229		2011-11-03	0.283		2012-11-02	0.35		2013-11-03	0.537		2014-11-03	0.221		2015-11-03	0.006		2016-11-11	0.006
			2001-11-21	0.124		2002-11-13	0.074		2003-11-04	0.148		2004-11-03	0.249		2005-11-04	0.088		2006-11-04	0.013		2007-11-04	0.323		2008-11-03	0.037		2009-11-04	0.27		2010-11-04	0.084		2011-11-04	0.037		2012-11-03	0.022		2013-11-04	0.454		2014-11-04	-0.001		2015-11-04	0.055		2016-11-12	0.304
			2001-11-22	0.287		2002-11-14	0.068		2003-11-05	0.075		2004-11-04	0.112		2005-11-05	0.002		2006-11-05	0.011		2007-11-05	0.299		2008-11-04	0.082		2009-11-05	-0.003		2010-11-05	0.115		2011-11-05	0.243		2012-11-04	0.216		2013-11-05	0.061		2014-11-05	0.058		2015-11-05	0.41		2016-11-13	0.189
			2001-11-23	0.014		2002-11-15	0.017		2003-11-06	0.098		2004-11-05	0.049		2005-11-06	0.042		2006-11-06	0.138		2007-11-06	0.376		2008-11-05	-0.01		2009-11-06	0.112		2010-11-06	0.07		2011-11-06	0.297		2012-11-05	0.42		2013-11-06	0.292		2014-11-06	0.251		2015-11-06	0.321		2016-11-14	0.28
			2001-11-24	0.215		2002-11-16	0.288		2003-11-07	0.095		2004-11-06	0.114		2005-11-07	0.018		2006-11-07	0.084		2007-11-07	0.365		2008-11-06	0.002		2009-11-07	-0.003		2010-11-07	0.273		2011-11-07	0.224		2012-11-06	0.34		2013-11-07	0.289		2014-11-07	0.364		2015-11-07	0.381		2016-11-15	0.286
			2001-11-25	0.125		2002-11-17	0.174		2003-11-08	0.072		2004-11-07	0.415		2005-11-08	0.058		2006-11-08	0.174		2007-11-08	0.389		2008-11-07	0.064		2009-11-08	0.315		2010-11-08	0.186		2011-11-08	0.357		2012-11-07	0.403		2013-11-08	0.183		2014-11-08	0.266		2015-11-08	0.311		2016-11-16	0.384
			2001-11-26	0.124		2002-11-18	0.155		2003-11-09	0.159		2004-11-08	0.418		2005-11-09	0.108		2006-11-09	0.116		2007-11-09	0.388		2008-11-08	0.173		2009-11-09	0.332		2010-11-09	0.041		2011-11-09	0.226		2012-11-08	0.012		2013-11-09	0.112		2014-11-09	0.398		2015-11-09	0.031		2016-11-17	0.202
			2001-11-27	0.32		2002-11-19	0.282		2003-11-10	0.043		2004-11-09	0.4		2005-11-10	0.074		2006-11-10	0.166		2007-11-10	0.403		2008-11-09	0.009		2009-11-10	0.299		2010-11-10	0.06		2011-11-10	0.251		2012-11-09	0.084		2013-11-10	0.318		2014-11-10	0.059		2015-11-10	0.029		2016-11-18	0.354
			2001-11-28	0.324		2002-11-20	0.346		2003-11-11	0.163		2004-11-10	-0.001		2005-11-11	0.038		2006-11-11	0.04		2007-11-11	0.377		2008-11-10	0.114		2009-11-11	0.349		2010-11-11	0.018		2011-11-11	0.064		2012-11-10	0.019		2013-11-11	0.285		2014-11-11	0.043		2015-11-11	0.158		2016-11-19	0.332
			2001-11-29	0.245		2002-11-21	0.241		2003-11-12	0.045		2004-11-11	0.227		2005-11-12	0.097		2006-11-12	0.036		2007-11-12	0.286		2008-11-11	0.025		2009-11-12	0.219		2010-11-12	0.016		2011-11-12	0.296		2012-11-11	-0.008		2013-11-12	0.313		2014-11-12	0.269		2015-11-12	0.376		2016-11-20	0.314
			2001-11-30	0.237		2002-11-22	0.35		2003-11-13	0.036		2004-11-12	0.151		2005-11-13	0.113		2006-11-13	0.053		2007-11-13	0.112		2008-11-12	0.085		2009-11-13	0.113		2010-11-13	0.048		2011-11-13	0.291		2012-11-12	0.004		2013-11-13	0.141		2014-11-13	0.317		2015-11-13	0.062		2016-11-21	0.265
			2001-12-01	0.213		2002-11-23	0.353		2003-11-14	0.005		2004-11-13	0.277		2005-11-14	0.236		2006-11-14	0.171		2007-11-14	0.371		2008-11-13	0.012		2009-11-14	0.289		2010-11-14	0.22		2011-11-14	0.308		2012-11-13	0.002		2013-11-14	0.149		2014-11-14	0.307		2015-11-14	-0.005		2016-11-22	0.294
			2001-12-02	0.288		2002-11-24	0.371		2003-11-15	0.002		2004-11-14	0.085		2005-11-15	0.092		2006-11-15	0.179		2007-11-15	0.397		2008-11-14	0.045		2009-11-15	0.315		2010-11-15	0.056		2011-11-15	0.372		2012-11-14	0.08		2013-11-15	0.046		2014-11-15	0.286		2015-11-15	0.05		2016-11-23	0.393
			2001-12-03	0.178		2002-11-25	0.072		2003-11-16	0.125		2004-11-15	0.009		2005-11-16	0.224		2006-11-16	0.227		2007-11-16	0		2008-11-15	0.007		2009-11-16	0.283		2010-11-16	0.273		2011-11-16	0.276		2012-11-15	0.019		2013-11-16	0.03		2014-11-16	0.388		2015-11-16	0.305		2016-11-24	0.31
			2001-12-04	0.113		2002-11-26	0.352		2003-11-17	0.021		2004-11-16	0.141		2005-11-17	0.111		2006-11-17	0.272		2007-11-17	0.21		2008-11-16	0.026		2009-11-17	0.316		2010-11-17	0.107		2011-11-17	0		2012-11-16	0.121		2013-11-17	0.147		2014-11-17	0.271		2015-11-17	0.303		2016-11-25	0.378
			2001-12-05	0		2002-11-27	0.34		2003-11-18	0.179		2004-11-17	0.235		2005-11-18	0.169		2006-11-18	0.168		2007-11-18	0.358		2008-11-17	0.065		2009-11-18	0.11		2010-11-18	0.011		2011-11-18	0.165		2012-11-17	0.226		2013-11-18	0.269		2014-11-18	0.076		2015-11-18	0.263		2016-11-26	0.085
			2001-12-06	0.175		2002-11-28	0.002		2003-11-19	0.023		2004-11-18	0.275		2005-11-19	0.121		2006-11-19	0.243		2007-11-19	0.371		2008-11-18	0.017		2009-11-19	0.323		2010-11-19	0.175		2011-11-19	0.214		2012-11-18	0.094		2013-11-19	0.284		2014-11-19	0.299		2015-11-19	0.401		2016-11-27	0.272
			2001-12-07	0.319		2002-11-29	0.079		2003-11-20	0		2004-11-19	0.171		2005-11-20	0.077		2006-11-20	0.109		2007-11-20	0.382		2008-11-19	0.105		2009-11-20	0.111		2010-11-20	0.013		2011-11-20	0.262		2012-11-19	0.241		2013-11-20	0.376		2014-11-20	0.024		2015-11-20	0.235		2016-11-28	0.35
			2001-12-08	0.161		2002-11-30	0.202		2003-11-21	0.07		2004-11-20	0.316		2005-11-21	0.185		2006-11-21	0.265		2007-11-21	0.345		2008-11-20	0.103		2009-11-21	0.158		2010-11-21	0.016		2011-11-21	0.283		2012-11-20	0.119		2013-11-21	0.233		2014-11-21	0.014		2015-11-21	0.38		2016-11-29	0.307
			2001-12-09	0.271		2002-12-01	0.353		2003-11-22	0.103		2004-11-21	0.221		2005-11-22	0.031		2006-11-22	0.219		2007-11-22	0.191		2008-11-21	0.077		2009-11-22	0.069		2010-11-22	0.111		2011-11-22	0.258		2012-11-21	0.189		2013-11-22	0.166		2014-11-22	0.203		2015-11-22	0.263		2016-11-30	0.006
			2001-12-10	0.176		2002-12-02	0.282		2003-11-23	0.041		2004-11-22	0.324		2005-11-23	0.208		2006-11-23	0.205		2007-11-23	0.113		2008-11-22	0.184		2009-11-23	0.293		2010-11-23	0.103		2011-11-23	0.228		2012-11-22	0.18		2013-11-23	0.12		2014-11-23	0.142		2015-11-23	0.34		2016-12-01	0.017
			2001-12-11	0.156		2002-12-03	0.239		2003-11-24	0.056		2004-11-23	-0.013		2005-11-24	0.123		2006-11-24	-0.006		2007-11-24	0.079		2008-11-23	0.061		2009-11-24	0.291		2010-11-24	0.001		2011-11-24	0.363		2012-11-23	0.184		2013-11-24	0.37		2014-11-24	0.17		2015-11-24	0.311		2016-12-02	0.254
			2001-12-12	-0.01		2002-12-04	0.093		2003-11-25	0.205		2004-11-24	0.107		2005-11-25	0.226		2006-11-25	0.186		2007-11-25	-0.014		2008-11-24	0.148		2009-11-25	0.206		2010-11-25	0.054		2011-11-25	0.212		2012-11-24	0.143		2013-11-25	0.127		2014-11-25	0.1		2015-11-25	0.289		2016-12-03	0.037
			2001-12-13	0.024		2002-12-05	0.333		2003-11-26	0.065		2004-11-25	0.188		2005-11-26	0.055		2006-11-26	0.271		2007-11-26	0.288		2008-11-25	-0.004		2009-11-26	0.286		2010-11-26	0.168		2011-11-26	0.305		2012-11-25	0.093		2013-11-26	0.018		2014-11-26	-0.013		2015-11-26	0.4		2016-12-04	0.331
			2001-12-14	0.09		2002-12-06	0.09		2003-11-27	0.059		2004-11-26	0.161		2005-11-27	0.114		2006-11-27	0.117		2007-11-27	0.312		2008-11-26	0.036		2009-11-27	0.203		2010-11-27	0.07		2011-11-27	0.078		2012-11-26	0.258		2013-11-27	0.013		2014-11-27	0.314		2015-11-27	0.24		2016-12-05	0.201
			2001-12-15	0.098		2002-12-07	0.286		2003-11-28	-0.007		2004-11-27	0.114		2005-11-28	0.181		2006-11-28	0.279		2007-11-28	0.265		2008-11-27	0.005		2009-11-28	0.291		2010-11-28	0.169		2011-11-28	0.05		2012-11-27	0.108		2013-11-28	0.245		2014-11-28	0.039		2015-11-28	0.395		2016-12-06	0.228
			2001-12-16	0.126		2002-12-08	0.244		2003-11-29	0.099		2004-11-28	0.126		2005-11-29	0.135		2006-11-29	0.187		2007-11-29	0.323		2008-11-28	0.026		2009-11-29	0.319		2010-11-29	0.094		2011-11-29	0.244		2012-11-28	0.199		2013-11-29	0.067		2014-11-29	0.006		2015-11-29	0.093		2016-12-07	0.34
			2001-12-17	0.083		2002-12-09	0.012		2003-11-30	0.073		2004-11-29	0.141		2005-11-30	0.086		2006-11-30	0.256		2007-11-30	0.087		2008-11-29	0.104		2009-11-30	0.18		2010-11-30	0.068		2011-11-30	0.281		2012-11-29	0.15		2013-11-30	0.11		2014-11-30	0.107		2015-11-30	0.355		2016-12-08	0.138
			2001-12-18	0.093		2002-12-10	0.251		2003-12-01	0.024		2004-11-30	0.133		2005-12-01	0.112		2006-12-01	0.145		2007-12-01	0.216		2008-11-30	0.002		2009-12-01	0.276		2010-12-01	0.128		2011-12-01	0.339		2012-11-30	0.217		2013-12-01	0.352		2014-12-01	0.218		2015-12-01	0.241		2016-12-09	0.279
			2001-12-19	0.149		2002-12-11	0.118		2003-12-02	0.041		2004-12-01	0.226		2005-12-02	0.018		2006-12-02	0.221		2007-12-02	0.163		2008-12-01	0.023		2009-12-02	0.176		2010-12-02	-0.002		2011-12-02	0.232		2012-12-01	0.13		2013-12-02	0.034		2014-12-02	0.01		2015-12-02	0.274		2016-12-10	0.157
			2001-12-20	0.123		2002-12-12	0.184		2003-12-03	0.06		2004-12-02	0.025		2005-12-03	0.007		2006-12-03	0.287		2007-12-03	0.041		2008-12-02	0.061		2009-12-03	0.243		2010-12-03	0.111		2011-12-03	0.129		2012-12-02	0.007		2013-12-03	-0.002		2014-12-03	-0.001		2015-12-03	0.193		2016-12-11	0.024
			2001-12-21	0.17		2002-12-13	0.083		2003-12-04	0.172		2004-12-03	0.048		2005-12-04	0.187		2006-12-04	0.177		2007-12-04	0.116		2008-12-03	0.037		2009-12-04	0.2		2010-12-04	0.022		2011-12-04	0.106		2012-12-03	0.011		2013-12-04	0.023		2014-12-04	0.235		2015-12-04	0.036		2016-12-12	0.057
			2001-12-22	0.119		2002-12-14	0.162		2003-12-05	0.049		2004-12-04	0.058		2005-12-05	0.1		2006-12-05	0.287		2007-12-05	0.021		2008-12-04	0.014		2009-12-05	0.09		2010-12-05	0.051		2011-12-05	0.331		2012-12-04	0.09		2013-12-05	0.153		2014-12-05	0.038		2015-12-05	0.406		2016-12-13	0.124
			2001-12-23	0.173		2002-12-15	0.138		2003-12-06	0.149		2004-12-05	0.084		2005-12-06	0.134		2006-12-06	0.117		2007-12-06	0.103		2008-12-05	0.13		2009-12-06	0.266		2010-12-06	0.118		2011-12-06	0.151		2012-12-05	0.045		2013-12-06	0.337		2014-12-06	0.143		2015-12-06	0.159		2016-12-14	0.183
			2001-12-24	0.127		2002-12-16	0.149		2003-12-07	0.046		2004-12-06	0.089		2005-12-07	0.054		2006-12-07	0.259		2007-12-07	0.026		2008-12-06	0.094		2009-12-07	0.103		2010-12-07	0.209		2011-12-07	0.286		2012-12-06	0.014		2013-12-07	0.123		2014-12-07	0.151		2015-12-07	0.383		2016-12-15	0.137
			2001-12-25	0.118		2002-12-17	0.152		2003-12-08	0.036		2004-12-07	0.035		2005-12-08	0.012		2006-12-08	0.139		2007-12-08	0.33		2008-12-07	-0.007		2009-12-08	0.095		2010-12-08	0.09		2011-12-08	0.184		2012-12-07	-0.003		2013-12-08	0.095		2014-12-08	0.164		2015-12-08	0.034		2016-12-16	0.2
			2001-12-26	0.109		2002-12-18	0.114		2003-12-09	0.079		2004-12-08	0.233		2005-12-09	0.174		2006-12-09	0.155		2007-12-09	0.155		2008-12-08	0.096		2009-12-09	0.133		2010-12-09	0.068		2011-12-09	0.106		2012-12-08	-0.001		2013-12-09	0.125		2014-12-09	0.2		2015-12-09	0.228		2016-12-17	0.113
			2001-12-27	0.099		2002-12-19	0.179		2003-12-10	0.051		2004-12-09	0.082		2005-12-10	0.072		2006-12-10	0.153		2007-12-10	0.232		2008-12-09	0.039		2009-12-10	0.002		2010-12-10	0.046		2011-12-10	0.206		2012-12-09	0.009		2013-12-10	0.083		2014-12-10	0.072		2015-12-10	0.162		2016-12-18	0.001
			2001-12-28	0.129		2002-12-20	0.076		2003-12-11	0.087		2004-12-10	0.018		2005-12-11	0.093		2006-12-11	0.011		2007-12-11	0.166		2008-12-10	0.108		2009-12-11	0.058		2010-12-11	0.006		2011-12-11	0.106		2012-12-10	0.115		2013-12-11	0.132		2014-12-11	0.128		2015-12-11	0.008		2016-12-19	0.105
			2001-12-29	0.111		2002-12-21	0.148		2003-12-12	0.044		2004-12-11	0.11		2005-12-12	0.052		2006-12-12	0.036		2007-12-12	0.147		2008-12-11	0.065		2009-12-12	0.06		2010-12-12	0.01		2011-12-12	0.173		2012-12-11	0.081		2013-12-12	0.009		2014-12-12	0.086		2015-12-12	0.17		2016-12-20	-0.009
			2001-12-30	0.158		2002-12-22	0.165		2003-12-13	0.069		2004-12-12	0.041		2005-12-13	0.055		2006-12-13	0.098		2007-12-13	0.024		2008-12-12	0.062		2009-12-13	0.02		2010-12-13	0.021		2011-12-13	0.146		2012-12-12	0.129		2013-12-13	0.124		2014-12-13	0.032		2015-12-13	0.053		2016-12-21	0.158
			2001-12-31	0.031		2002-12-23	0.131		2003-12-14	0.05		2004-12-13	0.124		2005-12-14	0.065		2006-12-14	0.146		2007-12-14	0.105		2008-12-13	0.026		2009-12-14	0.084		2010-12-14	0.011		2011-12-14	0.136		2012-12-13	0.035		2013-12-14	0.069		2014-12-14	0.121		2015-12-14	-0.007		2016-12-22	0.119
						2002-12-24	0.19		2003-12-15	0.071		2004-12-14	0.055		2005-12-15	0.033		2006-12-15	0.124		2007-12-15	0.172		2008-12-14	0.059		2009-12-15	0.066		2010-12-15	0.079		2011-12-15	0.155		2012-12-14	0.101		2013-12-15	0.122		2014-12-15	0.028		2015-12-15	0.048		2016-12-23	0.179
						2002-12-25	0.149		2003-12-16	0.018		2004-12-15	0.109		2005-12-16	0.082		2006-12-16	0.128		2007-12-16	0.057		2008-12-15	0.052		2009-12-16	0.027		2010-12-16	0.135		2011-12-16	0.099		2012-12-15	0.058		2013-12-16	0.1		2014-12-16	0.087		2015-12-16	0.147		2016-12-24	0.114
						2002-12-26	0.081		2003-12-24	0		2004-12-16	0.087		2005-12-17	0.08		2006-12-17	0.139		2007-12-17	0.144		2008-12-16	-0.01		2009-12-17	0.058		2010-12-17	0.09		2011-12-17	0.179		2012-12-16	0.068		2013-12-17	0.117		2014-12-17	0.107		2015-12-17	0.06		2016-12-25	0.025
						2002-12-27	0.114		2003-12-25	0.043		2004-12-17	0.088		2005-12-18	0.084		2006-12-18	0.116		2007-12-18	0.132		2008-12-17	0.09		2009-12-18	0.006		2010-12-18	0.059		2011-12-18	0.129		2012-12-17	0.112		2013-12-18	0.122		2014-12-18	0.064		2015-12-18	0.133		2016-12-26	0.128
						2002-12-28	0.15		2003-12-26	0.044		2004-12-18	0.077		2005-12-19	0.073		2006-12-19	0.143		2007-12-19	0.094		2008-12-18	0.048		2009-12-19	0.02		2010-12-19	0.072		2011-12-19	0.194		2012-12-18	0.086		2013-12-19	0.128		2014-12-19	0.095		2015-12-19	0.156		2016-12-27	0.127
						2002-12-29	0.153		2003-12-27	0.072		2004-12-19	0.032		2005-12-20	0.099		2006-12-20	0.09		2007-12-20	0.148		2008-12-19	0.047		2009-12-20	0.132		2010-12-20	0.047		2011-12-20	0.133		2012-12-19	0.135		2013-12-20	0.137		2014-12-20	0.157		2015-12-20	0.11		2016-12-28	0.14
						2002-12-30	0.158		2003-12-28	0		2004-12-20	0.11		2005-12-21	0.095		2006-12-21	0.011		2007-12-21	0.115		2008-12-20	0.05		2009-12-21	0.075		2010-12-21	0.104		2011-12-21	0.05		2012-12-20	0.083		2013-12-21	0.102		2014-12-21	0.087		2015-12-21	0.109		2016-12-29	0.134
						2002-12-31	0.186		2003-12-29	0.08		2004-12-21	0.081		2005-12-22	0.053		2006-12-22	0.101		2007-12-22	0.16		2008-12-23	0		2009-12-22	0.106		2010-12-22	0.012		2011-12-22	0.123		2012-12-21	0.072		2013-12-22	0.162		2014-12-22	0.116		2015-12-22	0.043		2016-12-30	0.177
									2003-12-30	-0.017		2004-12-22	0.127		2005-12-23	0.115		2006-12-23	0.12		2007-12-23	0.112		2008-12-24	0.028		2009-12-23	0.102		2010-12-23	0.057		2011-12-23	0.053		2012-12-22	0.093		2013-12-23	0.107		2014-12-23	0.118		2015-12-23	0.118		2016-12-31	0.093
									2003-12-31	0.048		2004-12-23	0.07		2005-12-24	0.064		2006-12-24	0.088		2007-12-24	0.158		2008-12-25	0.051		2009-12-24	0.032		2010-12-24	0.063		2011-12-24	0.103		2012-12-23	0.104		2013-12-24	0.012		2014-12-24	0.082		2015-12-24	0.122
												2004-12-24	0.129		2005-12-25	0.134		2006-12-25	0.016		2007-12-25	0.097		2008-12-26	0.09		2009-12-25	0.002		2010-12-25	0.002		2011-12-25	0.105		2012-12-24	0.009		2013-12-25	0.116		2014-12-25	0.163		2015-12-25	0.111
												2004-12-25	0.093		2005-12-26	0.08		2006-12-26	0.078		2007-12-26	0.025		2008-12-27	0.062		2009-12-26	0.032		2010-12-26	0.011		2011-12-26	0.171		2012-12-25	0.086		2013-12-26	0.138		2014-12-26	0.109		2015-12-26	0.137
												2004-12-26	0.082		2005-12-27	0.12		2006-12-27	0.052		2007-12-27	0.104		2008-12-28	0.07		2009-12-27	0.023		2010-12-27	0.012		2011-12-27	0.049		2012-12-26	0.124		2013-12-27	0.108		2014-12-27	0.123		2015-12-27	0.106
												2004-12-27	0.114		2005-12-28	0.097		2006-12-28	0.138		2007-12-28	0.009		2008-12-29	0.061		2009-12-28	0.038		2010-12-28	0.027		2011-12-28	0.155		2012-12-27	0.086		2013-12-28	0.115		2014-12-28	0.089		2015-12-28	0.182
												2004-12-28	0.054		2005-12-29	0.034		2006-12-29	0.093		2007-12-29	0.023		2008-12-30	0.03		2009-12-29	0.026		2010-12-29	0.003		2011-12-29	0.127		2012-12-28	0.136		2013-12-29	0.129		2014-12-29	0.079		2015-12-29	0.12
												2004-12-29	0.084		2005-12-30	0.111		2006-12-30	0.09		2007-12-30	0.003		2008-12-31	0.09		2009-12-30	0.051		2010-12-30	0.009		2011-12-30	0.083		2012-12-29	-0.005		2013-12-30	0.054		2014-12-30	0.102		2015-12-30	0.181
												2004-12-30	0.056		2005-12-31	0.073		2006-12-31	0.078		2007-12-31	0.136					2009-12-31	0.043		2010-12-31	0.041		2011-12-31	0.138		2012-12-30	0.049		2013-12-31	0.021		2014-12-31	0.102		2015-12-31	0.051
												2004-12-31	0.147																							2012-12-31	0.062

## Sheet: West
2000year			2001year			2002year			2003year			2004year			2005year			2006year			2007year			2008year			2009year			2010year			2011year			2012year			2013year			2014year			2015year			2016year
Date	NDVI		Date	NDVI		Date	NDVI		Date	NDVI		Date	NDVI		Date	NDVI		Date	NDVI		Date	NDVI		Date	NDVI		Date	NDVI		Date	NDVI		Date	NDVI		Date	NDVI		Date	NDVI		Date	NDVI		Date	NDVI		Date	NDVI
2000-02-24	0		2001-01-01	0.057		2002-01-01	0.135		2003-01-01	0.138		2004-01-01	0.042		2005-01-01	0.069		2006-01-01	0.025		2007-01-01	0.095		2008-01-01	0.108		2009-01-01	0.036		2010-01-01	0.015		2011-01-01	0.082		2012-01-01	0.085		2013-01-01	0.023		2014-01-01	0.042		2015-01-01	0.13		2016-01-01	0.076
2000-02-25	0.074		2001-01-02	0.036		2002-01-02	0.114		2003-01-02	0.217		2004-01-02	0.023		2005-01-02	0.02		2006-01-02	0.024		2007-01-02	0.109		2008-01-02	0.1		2009-01-02	0.103		2010-01-02	0.035		2011-01-02	0.059		2012-01-02	0.112		2013-01-02	0.109		2014-01-02	0.111		2015-01-02	0.086		2016-01-02	0.065
2000-02-26	0.03		2001-01-03	0.009		2002-01-03	0.037		2003-01-03	0.126		2004-01-03	0.056		2005-01-03	0.061		2006-01-03	0.136		2007-01-03	0.073		2008-01-03	0.116		2009-01-03	0.043		2010-01-03	0.042		2011-01-03	0.085		2012-01-03	0.065		2013-01-03	0.078		2014-01-03	0.103		2015-01-03	0.238		2016-01-03	0.1
2000-02-27	0.139		2001-01-04	0.02		2002-01-04	0.064		2003-01-04	0.284		2004-01-04	0.02		2005-01-04	0.08		2006-01-04	0.064		2007-01-04	0.128		2008-01-04	0.097		2009-01-04	0.01		2010-01-04	0.022		2011-01-04	0.074		2012-01-04	0.193		2013-01-04	0.107		2014-01-04	0.141		2015-01-04	0.035		2016-01-04	0.088
2000-02-28	0.002		2001-01-05	0.023		2002-01-05	0.049		2003-01-05	0.145		2004-01-05	0.133		2005-01-05	0.109		2006-01-05	0.104		2007-01-05	0.012		2008-01-05	0.121		2009-01-05	0.048		2010-01-05	0		2011-01-05	0.066		2012-01-05	0.107		2013-01-05	0.049		2014-01-05	0.124		2015-01-05	0.063		2016-01-05	0.01
2000-02-29	0.103		2001-01-06	0.047		2002-01-06	0.019		2003-01-06	0.274		2004-01-06	0.011		2005-01-06	0.06		2006-01-06	0.083		2007-01-06	0.253		2008-01-06	0.104		2009-01-06	0.063		2010-01-06	0.01		2011-01-06	0.009		2012-01-06	0.279		2013-01-06	0.261		2014-01-06	0.014		2015-01-06	0.077		2016-01-06	0.226
2000-03-01	0.061		2001-01-07	-0.003		2002-01-07	0.004		2003-01-07	0.174		2004-01-07	0.048		2005-01-07	0.024		2006-01-07	0.102		2007-01-07	0.062		2008-01-07	0.135		2009-01-07	0.04		2010-01-07	0.046		2011-01-07	0.019		2012-01-07	0.136		2013-01-07	0.076		2014-01-07	0.118		2015-01-07	0.247		2016-01-07	0.088
2000-03-02	0.025		2001-01-08	-0.01		2002-01-08	0.184		2003-01-08	0.121		2004-01-08	0.036		2005-01-08	0.063		2006-01-08	0.098		2007-01-08	0.237		2008-01-08	0.108		2009-01-08	0.023		2010-01-08	0.048		2011-01-08	0.192		2012-01-08	0.246		2013-01-08	0.204		2014-01-08	0.094		2015-01-08	0.126		2016-01-08	0.262
2000-03-03	0.059		2001-01-09	0.051		2002-01-09	0.051		2003-01-09	0.308		2004-01-09	0.005		2005-01-09	0.199		2006-01-09	0.07		2007-01-09	0.08		2008-01-09	0.284		2009-01-09	0.173		2010-01-09	0.094		2011-01-09	0.028		2012-01-09	0.122		2013-01-09	0.098		2014-01-09	0.3		2015-01-09	0.178		2016-01-09	0.1
2000-03-04	0.018		2001-01-10	0.04		2002-01-10	0.171		2003-01-10	0.04		2004-01-10	0.053		2005-01-10	0.076		2006-01-10	0.221		2007-01-10	0.08		2008-01-10	0.105		2009-01-10	0.04		2010-01-10	0.079		2011-01-10	0.172		2012-01-10	0.182		2013-01-10	0.137		2014-01-10	0.094		2015-01-10	0.299		2016-01-10	0.045
2000-03-05	-0.003		2001-01-11	0.041		2002-01-11	-0.005		2003-01-11	0.281		2004-01-11	0.056		2005-01-11	0.019		2006-01-11	0.07		2007-01-11	0.134		2008-01-11	0.283		2009-01-11	0.161		2010-01-11	0.071		2011-01-11	0.062		2012-01-11	0.074		2013-01-11	0.119		2014-01-11	0.137		2015-01-11	0.129		2016-01-11	0.091
2000-03-06	0.019		2001-01-12	0.039		2002-01-12	0.123		2003-01-12	0.049		2004-01-12	0.151		2005-01-12	0.086		2006-01-12	0.129		2007-01-12	0.134		2008-01-12	0.104		2009-01-12	0.026		2010-01-12	0.172		2011-01-12	0.143		2012-01-12	0.142		2013-01-12	0.097		2014-01-12	0.111		2015-01-12	0.105		2016-01-12	0.015
2000-03-07	0.158		2001-01-13	0.048		2002-01-13	0.065		2003-01-13	0.254		2004-01-13	0.005		2005-01-13	0.078		2006-01-13	0.061		2007-01-13	0.247		2008-01-13	0.094		2009-01-13	0.115		2010-01-13	0.061		2011-01-13	0.095		2012-01-13	0.285		2013-01-13	0.243		2014-01-13	0.204		2015-01-13	0.122		2016-01-13	0.31
2000-03-08	0.054		2001-01-14	0.14		2002-01-14	-0.002		2003-01-14	0.117		2004-01-14	0.139		2005-01-14	0.205		2006-01-14	0.146		2007-01-14	0.082		2008-01-14	0.047		2009-01-14	0.069		2010-01-14	0.187		2011-01-14	0.092		2012-01-14	0.115		2013-01-14	0.086		2014-01-14	0.052		2015-01-14	0.253		2016-01-14	0.093
2000-03-09	0.066		2001-01-15	0.062		2002-01-15	0.139		2003-01-15	0.052		2004-01-15	0.029		2005-01-15	0.08		2006-01-15	-0.004		2007-01-15	0.221		2008-01-15	0.199		2009-01-15	0.077		2010-01-15	0.069		2011-01-15	0.173		2012-01-15	0.284		2013-01-15	0.197		2014-01-15	0.136		2015-01-15	0.12		2016-01-15	0.109
2000-03-10	0.059		2001-01-16	0.094		2002-01-16	0.075		2003-01-16	0.08		2004-01-16	0.089		2005-01-16	0.168		2006-01-16	0.114		2007-01-16	0.12		2008-01-16	0.318		2009-01-16	0.086		2010-01-16	0.142		2011-01-16	0.024		2012-01-16	0.143		2013-01-16	0.102		2014-01-16	0.315		2015-01-16	0.123		2016-01-16	0.15
2000-03-11	0.021		2001-01-17	0.098		2002-01-17	0.204		2003-01-17	0.092		2004-01-17	0.02		2005-01-17	0.045		2006-01-17	0.236		2007-01-17	0.215		2008-01-17	0.173		2009-01-17	0.044		2010-01-17	0.094		2011-01-17	0.159		2012-01-17	0.224		2013-01-17	0.128		2014-01-17	0.055		2015-01-17	0.124		2016-01-17	0.051
2000-03-12	0.074		2001-01-18	0.057		2002-01-18	0.087		2003-01-18	0.183		2004-01-18	0.004		2005-01-18	0.078		2006-01-18	0.084		2007-01-18	0.143		2008-01-18	0.292		2009-01-18	0.083		2010-01-18	0.116		2011-01-18	0.088		2012-01-18	0.208		2013-01-18	0.065		2014-01-18	0.27		2015-01-18	0.15		2016-01-18	0.1
2000-03-13	0.043		2001-01-19	0.056		2002-01-19	0.111		2003-01-19	0.126		2004-01-19	0.024		2005-01-19	0.103		2006-01-19	0.203		2007-01-19	0.153		2008-01-19	0.204		2009-01-19	0.029		2010-01-19	0.034		2011-01-19	0.147		2012-01-19	0.115		2013-01-19	0.094		2014-01-19	0.15		2015-01-19	0.296		2016-01-19	0.166
2000-03-14	0.086		2001-01-20	0.054		2002-01-20	0.016		2003-01-20	0.272		2004-01-20	0.013		2005-01-20	0.081		2006-01-20	0.097		2007-01-20	0.226		2008-01-20	0.258		2009-01-20	0.114		2010-01-20	0.066		2011-01-20	0.087		2012-01-20	0.138		2013-01-20	0.224		2014-01-20	0.058		2015-01-20	0.068		2016-01-20	0.143
2000-03-15	0.038		2001-01-21	0.127		2002-01-21	0.084		2003-01-21	0.141		2004-01-21	0.071		2005-01-21	0.16		2006-01-21	0.184		2007-01-21	0.087		2008-01-21	0.242		2009-01-21	0.038		2010-01-21	0.224		2011-01-21	0.03		2012-01-21	0.026		2013-01-21	0.078		2014-01-21	0.192		2015-01-21	0.2		2016-01-21	0.166
2000-03-16	0.093		2001-01-22	0.05		2002-01-22	0.228		2003-01-22	0.236		2004-01-22	0.027		2005-01-22	0.031		2006-01-22	0.124		2007-01-22	0.229		2008-01-22	0.197		2009-01-22	0.106		2010-01-22	0.072		2011-01-22	0.016		2012-01-22	0.139		2013-01-22	0.18		2014-01-22	0.151		2015-01-22	0.184		2016-01-22	0.147
2000-03-17	0		2001-01-23	0.1		2002-01-23	0.088		2003-01-23	0.21		2004-01-23	0.114		2005-01-23	0.033		2006-01-23	0.115		2007-01-23	0.122		2008-01-23	0.126		2009-01-23	0.101		2010-01-23	0.186		2011-01-23	0.033		2012-01-23	0.189		2013-01-23	0.066		2014-01-23	0.117		2015-01-23	0.053		2016-01-23	0.147
2000-03-18	0.044		2001-01-24	0.066		2002-01-24	0.214		2003-01-24	0.193		2004-01-24	0.054		2005-01-24	0.091		2006-01-24	0.076		2007-01-24	0.195		2008-01-24	0.153		2009-01-24	-0.01		2010-01-24	0.02		2011-01-24	0.025		2012-01-24	0.222		2013-01-24	0.031		2014-01-24	0.138		2015-01-24	0.23		2016-01-24	0.264
2000-03-19	0.059		2001-01-25	0.083		2002-01-25	0.079		2003-01-25	0.281		2004-01-25	0.089		2005-01-25	0.192		2006-01-25	0.084		2007-01-25	0.168		2008-01-25	0.235		2009-01-25	0.022		2010-01-25	0.109		2011-01-25	0.065		2012-01-25	0.225		2013-01-25	0.149		2014-01-25	0.289		2015-01-25	0.046		2016-01-25	0.034
2000-03-20	0.032		2001-01-26	0.004		2002-01-26	0.173		2003-01-26	0.052		2004-01-26	0.086		2005-01-26	0.031		2006-01-26	0.112		2007-01-26	0.159		2008-01-26	0.177		2009-01-26	0.045		2010-01-26	0.041		2011-01-26	0.193		2012-01-26	0.181		2013-01-26	0.07		2014-01-26	0.114		2015-01-26	0.328		2016-01-26	0
2000-03-21	0.066		2001-01-27	0.054		2002-01-27	0.123		2003-01-27	0.264		2004-01-27	0.049		2005-01-27	0.138		2006-01-27	0.071		2007-01-27	0.208		2008-01-27	0.254		2009-01-27	0.163		2010-01-27	0.005		2011-01-27	0.034		2012-01-27	0.277		2013-01-27	0.115		2014-01-27	0.012		2015-01-27	0.16		2016-01-27	0.039
2000-03-22	-0.002		2001-01-28	0.156		2002-01-28	0.1		2003-01-28	0.162		2004-01-28	0.097		2005-01-28	0.151		2006-01-28	-0.005		2007-01-28	0.052		2008-01-28	0.215		2009-01-28	0.062		2010-01-28	0.085		2011-01-28	0.146		2012-01-28	0.155		2013-01-28	-0.005		2014-01-28	0.183		2015-01-28	0.315		2016-01-28	0.192
2000-03-23	0.037		2001-01-29	0.052		2002-01-29	0.081		2003-01-29	0.253		2004-01-29	0.03		2005-01-29	0.078		2006-01-29	0.044		2007-01-29	0.002		2008-01-29	0.161		2009-01-29	0.138		2010-01-29	0.054		2011-01-29	0.151		2012-01-29	0.238		2013-01-29	0.262		2014-01-29	0.153		2015-01-29	0.161		2016-01-29	0.336
2000-03-24	0.04		2001-01-30	0.157		2002-01-30	0.101		2003-01-30	0.194		2004-01-30	0.139		2005-01-30	0.022		2006-01-30	0.162		2007-01-30	0.056		2008-01-30	0.232		2009-01-30	0.087		2010-01-30	0.239		2011-01-30	0.084		2012-01-30	0.167		2013-01-30	0.033		2014-01-30	0.214		2015-01-30	0.253		2016-01-30	0.153
2000-03-25	0.042		2001-01-31	0.055		2002-01-31	0.231		2003-01-31	0.205		2004-01-31	0.042		2005-01-31	0.034		2006-01-31	0.147		2007-01-31	0.249		2008-01-31	0.147		2009-01-31	0.046		2010-01-31	0.047		2011-01-31	0.21		2012-01-31	0.222		2013-01-31	0.233		2014-01-31	0.14		2015-01-31	0.196		2016-01-31	0.334
2000-03-26	0.035		2001-02-01	0.099		2002-02-01	0.084		2003-02-01	0		2004-02-01	0.026		2005-02-01	0.1		2006-02-01	0.106		2007-02-01	0.131		2008-02-01	0.23		2009-02-01	0.082		2010-02-01	0.013		2011-02-01	0.079		2012-02-01	0.222		2013-02-01	0.057		2014-02-01	0.274		2015-02-01	0.196		2016-02-01	0.163
2000-03-27	0.012		2001-02-02	0.082		2002-02-02	0.189		2003-02-02	0.144		2004-02-02	0.009		2005-02-02	0.1		2006-02-02	0.012		2007-02-02	0		2008-02-02	0.145		2009-02-02	0.048		2010-02-02	0.013		2011-02-02	0.206		2012-02-02	0.194		2013-02-02	0.158		2014-02-02	0.037		2015-02-02	0.217		2016-02-02	0.267
2000-03-28	0.071		2001-02-03	0.074		2002-02-03	0.099		2003-02-03	0.268		2004-02-03	0.008		2005-02-03	0.175		2006-02-03	0.088		2007-02-03	0.165		2008-02-03	0.255		2009-02-03	0.122		2010-02-03	0.082		2011-02-03	0.058		2012-02-03	0.221		2013-02-03	0.152		2014-02-03	0.261		2015-02-03	0.129		2016-02-03	0.201
2000-03-29	0		2001-02-04	0.179		2002-02-04	0.075		2003-02-04	0.132		2004-02-04	0.025		2005-02-04	0.114		2006-02-04	0.225		2007-02-04	0.015		2008-02-04	0.177		2009-02-04	0.006		2010-02-04	0.007		2011-02-04	0.161		2012-02-04	0.138		2013-02-04	0.099		2014-02-04	0.147		2015-02-04	0.31		2016-02-04	0.229
2000-03-30	0.006		2001-02-05	0.053		2002-02-05	0.076		2003-02-05	0.053		2004-02-05	0.047		2005-02-05	0.033		2006-02-05	0.089		2007-02-05	0.086		2008-02-05	0.203		2009-02-05	0.152		2010-02-05	0.038		2011-02-05	0.003		2012-02-05	0.247		2013-02-05	0.218		2014-02-05	0.198		2015-02-05	0.14		2016-02-05	0.085
2000-03-31	0.039		2001-02-06	0.167		2002-02-06	0.066		2003-02-06	0.065		2004-02-06	0.164		2005-02-06	0.147		2006-02-06	0.163		2007-02-06	0.103		2008-02-06	0.218		2009-02-06	0.035		2010-02-06	0.198		2011-02-06	0.127		2012-02-06	0.168		2013-02-06	0.058		2014-02-06	0.18		2015-02-06	0.045		2016-02-06	0.158
2000-04-01	0.074		2001-02-07	0.063		2002-02-07	0.085		2003-02-07	0.147		2004-02-07	0.016		2005-02-07	0.083		2006-02-07	0.118		2007-02-07	0.226		2008-02-07	0.157		2009-02-07	0.106		2010-02-07	0.058		2011-02-07	0.168		2012-02-07	0.245		2013-02-07	0.247		2014-02-07	0.132		2015-02-07	0.055		2016-02-07	0.258
2000-04-02	0.012		2001-02-08	0.114		2002-02-08	0.09		2003-02-08	0.189		2004-02-08	0.147		2005-02-08	0.187		2006-02-08	0.087		2007-02-08	0.102		2008-02-08	0.27		2009-02-08	-0.002		2010-02-08	0.038		2011-02-08	0.088		2012-02-08	0.123		2013-02-08	0.085		2014-02-08	0.261		2015-02-08	0.237		2016-02-08	0.138
2000-04-03	0.006		2001-02-09	0.018		2002-02-09	0.227		2003-02-09	0.197		2004-02-09	0.035		2005-02-09	0.033		2006-02-09	0.023		2007-02-09	0.077		2008-02-09	0.113		2009-02-09	0.069		2010-02-09	0.087		2011-02-09	0.198		2012-02-09	0.065		2013-02-09	0.14		2014-02-09	0.099		2015-02-09	0.212		2016-02-09	0.292
2000-04-04	0.03		2001-02-10	0.047		2002-02-10	0.101		2003-02-10	0.163		2004-02-10	0.072		2005-02-10	0.204		2006-02-10	0.097		2007-02-10	0.104		2008-02-10	0.018		2009-02-10	0.097		2010-02-10	0.036		2011-02-10	0.034		2012-02-10	0.223		2013-02-10	0.12		2014-02-10	0.247		2015-02-10	0.179		2016-02-10	0.083
2000-04-05	0.041		2001-02-11	0.077		2002-02-11	0.169		2003-02-11	0.154		2004-02-11	0.079		2005-02-11	0.104		2006-02-11	0.202		2007-02-11	0.156		2008-02-11	0.065		2009-02-11	0.047		2010-02-11	0.139		2011-02-11	0.154		2012-02-11	0.149		2013-02-11	0.107		2014-02-11	0.104		2015-02-11	0.219		2016-02-11	0.019
2000-04-06	0.063		2001-02-12	0.049		2002-02-12	0.124		2003-02-12	0.252		2004-02-12	0.031		2005-02-12	0.139		2006-02-12	-0.003		2007-02-12	0.052		2008-02-12	0.239		2009-02-12	-0.009		2010-02-12	0.087		2011-02-12	0.062		2012-02-12	0.26		2013-02-12	0.018		2014-02-12	0.178		2015-02-12	0.104		2016-02-12	0.082
2000-04-07	0.016		2001-02-13	0.139		2002-02-13	0.104		2003-02-13	0.157		2004-02-13	0.064		2005-02-13	0.061		2006-02-13	0.053		2007-02-13	0.082		2008-02-13	0.207		2009-02-13	0.055		2010-02-13	0.176		2011-02-13	0.118		2012-02-13	0.102		2013-02-13	0.029		2014-02-13	0.139		2015-02-13	0.261		2016-02-13	0.183
2000-04-08	-0.006		2001-02-14	0.045		2002-02-14	0.149		2003-02-14	0.224		2004-02-14	0.01		2005-02-14	0.085		2006-02-14	0.036		2007-02-14	0.207		2008-02-14	0.198		2009-02-14	-0.002		2010-02-14	0.064		2011-02-14	0.025		2012-02-14	0.166		2013-02-14	0.22		2014-02-14	0.123		2015-02-14	0.135		2016-02-14	0.298
2000-04-09	0.012		2001-02-15	0.012		2002-02-15	0.029		2003-02-15	0.177		2004-02-15	0.151		2005-02-15	0.184		2006-02-15	0.038		2007-02-15	0.096		2008-02-15	0.226		2009-02-15	0.011		2010-02-15	0.16		2011-02-15	0.087		2012-02-15	0.133		2013-02-15	0.081		2014-02-15	0.154		2015-02-15	0.078		2016-02-15	0.066
2000-04-10	0.033		2001-02-16	0.026		2002-02-16	0.016		2003-02-16	0.169		2004-02-16	0.022		2005-02-16	0.068		2006-02-16	0.114		2007-02-16	0.08		2008-02-16	0.152		2009-02-16	0.064		2010-02-16	0.067		2011-02-16	0.192		2012-02-16	0.102		2013-02-16	0.08		2014-02-16	0.087		2015-02-16	0.12		2016-02-16	0.239
2000-04-11	0.049		2001-02-17	0.057		2002-02-17	0.085		2003-02-17	0.219		2004-02-17	0.073		2005-02-17	0.163		2006-02-17	0.025		2007-02-17	0.123		2008-02-17	0.245		2009-02-17	0.1		2010-02-17	0.096		2011-02-17	0.068		2012-02-17	0.176		2013-02-17	0.018		2014-02-17	0.234		2015-02-17	0.039		2016-02-17	0.138
2000-04-12	0.042		2001-02-18	0.081		2002-02-18	0.181		2003-02-18	0.098		2004-02-18	-0.004		2005-02-18	0.07		2006-02-18	0.2		2007-02-18	0.146		2008-02-18	0.138		2009-02-18	0.049		2010-02-18	0.062		2011-02-18	0.119		2012-02-18	0.137		2013-02-18	0.027		2014-02-18	0.092		2015-02-18	0.215		2016-02-18	0.215
2000-04-13	0.026		2001-02-19	0.045		2002-02-19	0.093		2003-02-19	0.244		2004-02-19	0		2005-02-19	0.067		2006-02-19	0.019		2007-02-19	0.118		2008-02-19	0.087		2009-02-19	0.133		2010-02-19	0.103		2011-02-19	0.073		2012-02-19	0.075		2013-02-19	0.11		2014-02-19	0.198		2015-02-19	0.085		2016-02-28	0
2000-04-14	0.037		2001-02-20	-0.002		2002-02-20	0.108		2003-02-20	0.064		2004-02-20	0.047		2005-02-20	0.093		2006-02-20	0.174		2007-02-20	0.029		2008-02-20	0.185		2009-02-20	0.048		2010-02-20	0.106		2011-02-20	0.096		2012-02-20	0.142		2013-02-20	0.089		2014-02-20	0.108		2015-02-20	0.233		2016-02-29	0.078
2000-04-15	0.041		2001-02-21	0.023		2002-02-21	0.024		2003-02-21	0.18		2004-02-21	0.041		2005-02-21	0.066		2006-02-21	0.008		2007-02-21	0.012		2008-02-21	0.094		2009-02-21	0.024		2010-02-21	0.062		2011-02-21	0.065		2012-02-21	0.247		2013-02-21	0.199		2014-02-21	0.116		2015-02-21	0.021		2016-03-01	0.14
2000-04-16	0.045		2001-02-22	0.144		2002-02-22	0.053		2003-02-22	0.176		2004-02-22	0.137		2005-02-22	0.091		2006-02-22	0.042		2007-02-22	0.096		2008-02-22	0.077		2009-02-22	0.06		2010-02-22	0.176		2011-02-22	0.055		2012-02-22	0.129		2013-02-22	0.071		2014-02-22	0.132		2015-02-22	0.025		2016-03-02	0.084
2000-04-17	0.119		2001-02-23	0.051		2002-02-23	0.166		2003-02-23	0.197		2004-02-23	0.01		2005-02-23	0.079		2006-02-23	0.061		2007-02-23	0.229		2008-02-23	0.145		2009-02-23	0.074		2010-02-23	0.06		2011-02-23	0.015		2012-02-23	0.19		2013-02-23	0.186		2014-02-23	0.094		2015-02-23	0.112		2016-03-03	0.243
2000-04-18	0.076		2001-02-24	0.069		2002-02-24	0.064		2003-02-24	0.206		2004-02-24	0.132		2005-02-24	0.171		2006-02-24	0.046		2007-02-24	0.091		2008-02-24	0.216		2009-02-24	0.064		2010-02-24	0.109		2011-02-24	0.023		2012-02-24	0.151		2013-02-24	0.074		2014-02-24	0.095		2015-02-24	0.109		2016-03-04	0.117
2000-04-19	0.017		2001-02-25	0.054		2002-02-25	0.132		2003-02-25	0.141		2004-02-25	0.044		2005-02-25	0.066		2006-02-25	0.132		2007-02-25	-0.008		2008-02-25	0.087		2009-02-25	0.05		2010-02-25	0.063		2011-02-25	0.164		2012-02-25	0.147		2013-02-25	0.101		2014-02-25	0.078		2015-02-25	0.04		2016-03-05	0.017
2000-04-20	0.17		2001-02-26	0.046		2002-02-26	0.014		2003-02-26	0.229		2004-02-26	0.059		2005-02-26	0.133		2006-02-26	0.048		2007-02-26	0.137		2008-02-26	0.017		2009-02-26	0.029		2010-02-26	0.127		2011-02-26	0.066		2012-02-26	0.201		2013-02-26	0.037		2014-02-26	0.01		2015-02-26	0.096		2016-03-06	0.023
2000-04-21	0.007		2001-02-27	0.028		2002-02-27	0.152		2003-02-27	0.1		2004-02-27	0.012		2005-02-27	0.076		2006-02-27	0.152		2007-02-27	0.098		2008-02-27	0.131		2009-02-27	0.038		2010-02-27	0.115		2011-02-27	0.138		2012-02-27	0.082		2013-02-27	0.035		2014-02-27	0.112		2015-02-27	0.226		2016-03-07	0.031
2000-04-22	0.002		2001-02-28	0.041		2002-02-28	0.054		2003-02-28	-0.005		2004-02-28	0.013		2005-02-28	0.082		2006-02-28	0.057		2007-02-28	0.146		2008-02-28	0.081		2009-02-28	0.096		2010-02-28	0.065		2011-02-28	0.066		2012-02-28	0.17		2013-02-28	0.053		2014-02-28	0.188		2015-02-28	0.048		2016-03-08	0.004
2000-04-23	0.01		2001-03-01	0.13		2002-03-01	0.11		2003-03-01	0.051		2004-02-29	0.132		2005-03-01	0.096		2006-03-01	0.109		2007-03-01	0.002		2008-02-29	0.177		2009-03-01	0.044		2010-03-01	0.083		2011-03-01	0.088		2012-02-29	0.089		2013-03-01	0.072		2014-03-01	0.138		2015-03-01	0.19		2016-03-09	0.051
2000-04-24	0.014		2001-03-02	0.012		2002-03-02	0.144		2003-03-02	0.028		2004-03-01	0.037		2005-03-02	0.059		2006-03-02	0.057		2007-03-02	0.155		2008-03-01	0.126		2009-03-02	0.046		2010-03-02	0.02		2011-03-02	0.104		2012-03-01	0.223		2013-03-02	0.169		2014-03-02	0.112		2015-03-02	0.081		2016-03-10	0.193
2000-04-25	0.044		2001-03-03	0.006		2002-03-03	0.071		2003-03-03	0.17		2004-03-02	0.115		2005-03-03	0.137		2006-03-03	0.04		2007-03-03	0.064		2008-03-02	0.209		2009-03-03	0.06		2010-03-03	0.152		2011-03-03	0.066		2012-03-02	0.142		2013-03-03	0.062		2014-03-03	0.172		2015-03-03	0.181		2016-03-11	0.073
2000-04-26	0		2001-03-04	0.063		2002-03-04	0.052		2003-03-04	0.155		2004-03-03	0.034		2005-03-04	0.007		2006-03-04	0.085		2007-03-04	0.069		2008-03-03	0.111		2009-03-04	0.037		2010-03-04	0.031		2011-03-04	0.14		2012-03-03	0.163		2013-03-04	0.057		2014-03-04	0.078		2015-03-04	0.131		2016-03-12	0.031
2000-04-27	0		2001-03-05	0.062		2002-03-05	0.065		2003-03-05	0.197		2004-03-04	0.065		2005-03-05	0.08		2006-03-05	0.059		2007-03-05	0.093		2008-03-04	0.236		2009-03-05	0.018		2010-03-05	0.06		2011-03-05	0.044		2012-03-04	0.17		2013-03-05	0.071		2014-03-05	0.195		2015-03-05	0.068		2016-03-13	0.106
2000-04-28	0		2001-03-06	0.066		2002-03-06	0.143		2003-03-06	0.057		2004-03-05	0.033		2005-03-06	0.046		2006-03-06	0.043		2007-03-06	0.105		2008-03-05	0.124		2009-03-06	0.039		2010-03-06	0.065		2011-03-06	0.136		2012-03-05	0.109		2013-03-06	0.01		2014-03-06	0.063		2015-03-06	0.036		2016-03-14	0.101
2000-04-29	0.102		2001-03-07	0.044		2002-03-07	0.082		2003-03-07	0.22		2004-03-06	0.043		2005-03-07	0.022		2006-03-07	0.043		2007-03-07	0.071		2008-03-06	0.218		2009-03-07	0.097		2010-03-07	0.056		2011-03-07	0.025		2012-03-06	0.054		2013-03-07	0.073		2014-03-07	0.168		2015-03-07	0.039		2016-03-15	0.096
2000-04-30	0.09		2001-03-08	0.092		2002-03-08	0.034		2003-03-08	0.105		2004-03-07	0.063		2005-03-08	0.08		2006-03-08	0.167		2007-03-08	0.066		2008-03-07	0.156		2009-03-08	0.039		2010-03-08	0.091		2011-03-08	0.072		2012-03-07	0.046		2013-03-08	0.064		2014-03-08	0.091		2015-03-08	0.235		2016-03-16	0.046
2000-05-01	0.402		2001-03-09	0.032		2002-03-09	0.09		2003-03-09	0.145		2004-03-08	0.028		2005-03-09	0.08		2006-03-09	0.042		2007-03-09	0.144		2008-03-08	0.17		2009-03-09	0.012		2010-03-09	0.049		2011-03-09	0.043		2012-03-08	0.042		2013-03-09	0.007		2014-03-09	0.106		2015-03-09	0.083		2016-03-17	0.018
2000-05-02	0.168		2001-03-10	0.082		2002-03-10	0.029		2003-03-10	0.065		2004-03-09	0.025		2005-03-10	0.127		2006-03-10	0.107		2007-03-10	0.049		2008-03-09	0.22		2009-03-10	0.053		2010-03-10	0.028		2011-03-10	0.054		2012-03-09	0.107		2013-03-10	0.058		2014-03-10	0.121		2015-03-10	0.172		2016-03-18	0.075
2000-05-03	0.262		2001-03-11	0.039		2002-03-11	0.139		2003-03-11	0.036		2004-03-10	0.008		2005-03-11	0.059		2006-03-11	0.082		2007-03-11	0.147		2008-03-10	0.191		2009-03-11	0.05		2010-03-11	0.043		2011-03-11	0.058		2012-03-10	0.15		2013-03-11	0.092		2014-03-11	0.074		2015-03-11	0.05		2016-03-19	0.188
2000-05-04	0		2001-03-12	-0.006		2002-03-12	0.053		2003-03-12	0.152		2004-03-11	0.014		2005-03-12	0.136		2006-03-12	0.063		2007-03-12	0.063		2008-03-11	0.236		2009-03-12	0		2010-03-12	0.114		2011-03-12	0.039		2012-03-11	0.102		2013-03-12	0.028		2014-03-12	0.171		2015-03-12	0.13		2016-03-20	0.074
2000-05-05	0.281		2001-03-13	0.043		2002-03-13	-0.005		2003-03-13	0.104		2004-03-12	0.049		2005-03-13	0.054		2006-03-13	0.092		2007-03-13	0.078		2008-03-12	0.005		2009-03-13	0.044		2010-03-13	0.059		2011-03-13	0.043		2012-03-12	0.093		2013-03-13	0.105		2014-03-13	0.075		2015-03-13	0.136		2016-03-21	0.075
2000-05-06	0.113		2001-03-14	0.016		2002-03-14	0.08		2003-03-14	0.103		2004-03-13	0.044		2005-03-14	0.085		2006-03-14	0.045		2007-03-14	0.081		2008-03-13	0.287		2009-03-14	0.087		2010-03-14	0.06		2011-03-14	0.044		2012-03-13	0.139		2013-03-14	0.081		2014-03-14	0.066		2015-03-14	0.045		2016-03-22	0.062
2000-05-07	0.001		2001-03-15	0.066		2002-03-15	0.109		2003-03-15	0.072		2004-03-14	0.034		2005-03-15	0.088		2006-03-15	0.106		2007-03-15	0.068		2008-03-14	0.035		2009-03-15	0.02		2010-03-15	0.073		2011-03-15	0.103		2012-03-14	0.072		2013-03-15	0.083		2014-03-15	0.078		2015-03-15	0.087		2016-03-23	0.081
2000-05-08	0.393		2001-03-16	0.037		2002-03-16	0.076		2003-03-16	0.223		2004-03-15	0.023		2005-03-16	0.051		2006-03-16	0.045		2007-03-16	0.099		2008-03-15	0.173		2009-03-16	0.07		2010-03-16	0.049		2011-03-16	0.064		2012-03-15	0.138		2013-03-16	0.004		2014-03-16	0.047		2015-03-16	0.046		2016-03-24	0.125
2000-05-09	0.055		2001-03-17	0.036		2002-03-17	0.059		2003-03-17	0.129		2004-03-16	0.081		2005-03-17	0.056		2006-03-17	0.016		2007-03-17	0.06		2008-03-16	0.26		2009-03-17	0.029		2010-03-17	0.094		2011-03-17	0.024		2012-03-16	0.108		2013-03-17	0.018		2014-03-17	0.093		2015-03-17	0.176		2016-03-25	0.082
2000-05-10	0.362		2001-03-18	0.03		2002-03-18	0.03		2003-03-18	0.18		2004-03-17	0.024		2005-03-18	0.061		2006-03-18	0.057		2007-03-18	0.115		2008-03-17	0.149		2009-03-18	0.052		2010-03-18	0.041		2011-03-18	0.023		2012-03-17	0.089		2013-03-18	0.068		2014-03-18	0.079		2015-03-18	0.069		2016-03-26	0.194
2000-05-11	0.392		2001-03-19	0.007		2002-03-19	0.074		2003-03-19	0.19		2004-03-18	0.066		2005-03-19	0.013		2006-03-19	0.056		2007-03-19	0.073		2008-03-18	0.275		2009-03-19	0.053		2010-03-19	0.091		2011-03-19	0.066		2012-03-18	0.106		2013-03-19	0.059		2014-03-19	0.05		2015-03-19	0.036		2016-03-27	0.012
2000-05-12	0.007		2001-03-20	0.026		2002-03-28	0		2003-03-20	0.193		2004-03-19	0.029		2005-03-20	0.059		2006-03-20	0.072		2007-03-20	0.111		2008-03-19	0.247		2009-03-20	0.025		2010-03-20	0.047		2011-03-20	0.12		2012-03-19	0.101		2013-03-20	0.123		2014-03-20	0.043		2015-03-20	0.085		2016-03-28	0.032
2000-05-13	0.02		2001-03-21	0.053		2002-03-29	0.154		2003-03-21	0.247		2004-03-20	0.033		2005-03-21	0.088		2006-03-21	0.048		2007-03-21	0.07		2008-03-20	0.084		2009-03-21	0.04		2010-03-21	0.06		2011-03-21	0.046		2012-03-20	0.12		2013-03-21	0.044		2014-03-21	0.16		2015-03-21	0.044		2016-03-29	0.019
2000-05-14	0.19		2001-03-22	0.021		2002-03-30	0.052		2003-03-22	0.247		2004-03-21	0.036		2005-03-22	0.065		2006-03-22	0.005		2007-03-22	0.068		2008-03-21	0.145		2009-03-22	0.03		2010-03-22	0.061		2011-03-22	0.046		2012-03-21	0.032		2013-03-22	0.073		2014-03-22	0.085		2015-03-22	0.112		2016-03-30	0.098
2000-05-15	0.389		2001-03-23	0.043		2002-03-31	0.11		2003-03-23	0.249		2004-03-22	0.025		2005-03-23	0.073		2006-03-23	0.048		2007-03-23	0.087		2008-03-22	0.005		2009-03-23	0.031		2010-03-23	0.023		2011-03-23	0.051		2012-03-22	0.157		2013-03-23	0.074		2014-03-23	0.194		2015-03-23	0.07		2016-03-31	0.153
2000-05-16	0.177		2001-03-24	0.067		2002-04-01	0.135		2003-03-24	0.284		2004-03-23	0.041		2005-03-24	0.077		2006-03-24	0.016		2007-03-24	0.022		2008-03-23	0.029		2009-03-24	0.027		2010-03-24	0.093		2011-03-24	0.06		2012-03-23	0.055		2013-03-24	0.057		2014-03-24	0.179		2015-03-24	0.148		2016-04-01	-0.002
2000-05-17	0.557		2001-03-25	0.017		2002-04-02	0.149		2003-03-25	0		2004-03-24	0.01		2005-03-25	0.065		2006-03-25	0.055		2007-03-25	0.142		2008-03-24	0.024		2009-03-25	0.022		2010-03-25	0.03		2011-03-25	0.063		2012-03-24	0.154		2013-03-25	0.103		2014-03-25	0.259		2015-03-25	0.064		2016-04-02	0.011
2000-05-18	0.285		2001-03-26	0.069		2002-04-03	0.228		2003-03-26	0.045		2004-03-25	0.051		2005-03-26	0.101		2006-03-26	0.056		2007-03-26	0.068		2008-03-25	0.038		2009-03-26	0.029		2010-03-26	0.106		2011-03-26	0.018		2012-03-25	0.099		2013-03-26	0.041		2014-03-26	0.241		2015-03-26	0.042		2016-04-03	0.051
2000-05-19	0.573		2001-03-27	0.009		2002-04-04	0.204		2003-03-27	0.342		2004-03-26	0		2005-03-27	0.055		2006-03-27	0.062		2007-03-27	0.095		2008-03-26	0.034		2009-03-27	0.045		2010-03-27	0.048		2011-03-27	0.1		2012-03-26	0.079		2013-03-27	0.043		2014-03-27	0.281		2015-03-27	0.054		2016-04-04	0.129
2000-05-20	0.593		2001-03-28	0.012		2002-04-05	0.302		2003-03-28	0.348		2004-03-27	0.003		2005-03-28	0.117		2006-03-28	0.049		2007-03-28	0.055		2008-03-27	0.269		2009-03-28	0.026		2010-03-28	0.098		2011-03-28	0.029		2012-03-27	0.035		2013-03-28	0.035		2014-03-28	0.374		2015-03-28	0.047		2016-04-05	0.064
2000-05-21	0.465		2001-03-29	0.042		2002-04-06	0.001		2003-03-29	0.039		2004-03-28	0.002		2005-03-29	0.058		2006-03-29	0.078		2007-03-29	0.026		2008-03-28	0.205		2009-03-29	0.017		2010-03-29	0.033		2011-03-29	0.091		2012-03-28	0.044		2013-03-29	0.04		2014-03-29	0.202		2015-03-29	0.023		2016-04-06	0.07
2000-05-22	0.018		2001-03-30	0.019		2002-04-07	-0.003		2003-03-30	0.008		2004-03-29	0.005		2005-03-30	0.058		2006-03-30	0.045		2007-03-30	0.122		2008-03-29	0.053		2009-03-30	0.058		2010-03-30	0.035		2011-03-30	0.031		2012-03-29	0.066		2013-03-30	0.05		2014-03-30	0.273		2015-03-30	0.083		2016-04-07	0.011
2000-05-23	0.277		2001-03-31	0.032		2002-04-08	0.023		2003-03-31	0.177		2004-03-30	0.008		2005-03-31	0.09		2006-03-31	0.034		2007-03-31	0.09		2008-03-30	0.281		2009-03-31	0.009		2010-03-31	0.044		2011-03-31	0.007		2012-03-30	0.117		2013-03-31	0.049		2014-03-31	0.054		2015-03-31	0.265		2016-04-08	0.012
2000-05-24	0.104		2001-04-01	0.008		2002-04-09	0.006		2003-04-01	0.381		2004-03-31	0.025		2005-04-01	0.03		2006-04-01	0.044		2007-04-01	0.107		2008-03-31	0.313		2009-04-01	0.035		2010-04-01	0		2011-04-01	0.059		2012-03-31	0.19		2013-04-01	0.08		2014-04-01	0.415		2015-04-01	0.167		2016-04-09	0.12
2000-05-25	0.093		2001-04-02	0.067		2002-04-10	0.009		2003-04-02	0.031		2004-04-01	0.049		2005-04-02	0.119		2006-04-02	0.054		2007-04-02	0.031		2008-04-01	0.314		2009-04-02	0.006		2010-04-02	0.045		2011-04-02	0.073		2012-04-01	0.114		2013-04-02	0.01		2014-04-02	0.167		2015-04-02	0.223		2016-04-10	0.095
2000-05-26	0.673		2001-04-03	0.026		2002-04-11	0.02		2003-04-03	0.32		2004-04-02	0.01		2005-04-03	0.097		2006-04-03	0.065		2007-04-03	0.108		2008-04-02	0.264		2009-04-03	0		2010-04-03	0.037		2011-04-03	0.085		2012-04-02	0.18		2013-04-03	0.093		2014-04-03	0.058		2015-04-03	0.192		2016-04-11	0.199
2000-05-27	0.668		2001-04-04	0.023		2002-04-12	0.089		2003-04-04	0.127		2004-04-03	0.033		2005-04-04	0.014		2006-04-04	0.041		2007-04-04	0.08		2008-04-03	0.023		2009-04-04	0.028		2010-04-04	0.065		2011-04-04	0.053		2012-04-03	0.107		2013-04-04	0.055		2014-04-04	0.033		2015-04-04	0.047		2016-04-12	0.015
2000-05-28	0.569		2001-04-05	0.024		2002-04-13	0.07		2003-04-05	0.348		2004-04-04	0.004		2005-04-05	0.182		2006-04-05	0.075		2007-04-05	0.137		2008-04-04	0.374		2009-04-05	0.006		2010-04-05	0.042		2011-04-05	0.033		2012-04-04	0.035		2013-04-05	0.103		2014-04-05	0.344		2015-04-05	0.028		2016-04-13	0.079
2000-05-29	0		2001-04-06	0.016		2002-04-14	0.007		2003-04-06	0.308		2004-04-05	0.002		2005-04-06	-0.001		2006-04-06	0.048		2007-04-06	0.095		2008-04-05	0.283		2009-04-06	0.029		2010-04-06	0.056		2011-04-06	0.029		2012-04-05	0.168		2013-04-06	0.055		2014-04-06	0.39		2015-04-06	0.096		2016-04-14	0.023
2000-05-30	0.557		2001-04-07	0.004		2002-04-16	0.018		2003-04-07	0.411		2004-04-06	0.022		2005-04-07	0.009		2006-04-07	0.088		2007-04-07	0.061		2008-04-06	0.208		2009-04-07	0.003		2010-04-07	0.06		2011-04-07	0.214		2012-04-06	0.143		2013-04-07	0.054		2014-04-07	0.389		2015-04-07	0.232		2016-04-15	0.171
2000-05-31	0.025		2001-04-08	0.01		2002-04-17	0.005		2003-04-08	0.401		2004-04-07	0.015		2005-04-08	0.111		2006-04-08	0.042		2007-04-08	0.107		2008-04-07	0.127		2009-04-08	0.027		2010-04-08	0.021		2011-04-08	0.054		2012-04-07	0.114		2013-04-08	0.067		2014-04-08	0.449		2015-04-08	0.106		2016-04-16	0.116
2000-06-01	0.55		2001-04-09	0.021		2002-04-18	0.107		2003-04-09	0.416		2004-04-08	0.027		2005-04-09	-0.002		2006-04-09	0.1		2007-04-09	0.109		2008-04-08	0.401		2009-04-09	0.034		2010-04-09	0.048		2011-04-09	0.015		2012-04-08	0.032		2013-04-09	0.026		2014-04-09	0.389		2015-04-09	0.026		2016-04-17	0.2
2000-06-02	0.729		2001-04-10	0.011		2002-04-19	0.048		2003-04-10	0.236		2004-04-09	0.004		2005-04-10	0.015		2006-04-10	0.001		2007-04-10	0.168		2008-04-09	0.438		2009-04-10	0.092		2010-04-10	0.021		2011-04-10	0.122		2012-04-09	0.17		2013-04-10	0.019		2014-04-10	0.455		2015-04-10	0.1		2016-04-18	0.203
2000-06-03	0.705		2001-04-11	0.071		2002-04-20	0.187		2003-04-11	0.022		2004-04-10	0.038		2005-04-11	0.016		2006-04-11	0.014		2007-04-11	0.188		2008-04-10	0.419		2009-04-11	0.042		2010-04-11	0.04		2011-04-11	0.164		2012-04-10	0.197		2013-04-11	0.043		2014-04-11	0.449		2015-04-11	0.212		2016-04-19	0.024
2000-06-04	0.734		2001-04-12	0.057		2002-04-21	-0.001		2003-04-12	0.016		2004-04-11	0		2005-04-12	0.25		2006-04-12	0.024		2007-04-12	0.276		2008-04-11	0.118		2009-04-12	0.035		2010-04-12	0.074		2011-04-12	0.153		2012-04-11	0.22		2013-04-12	0.066		2014-04-12	0.474		2015-04-12	0.218		2016-04-20	0.313
2000-06-05	0.426		2001-04-13	0.095		2002-04-22	0.011		2003-04-13	0.352		2004-04-12	0.033		2005-04-13	0.005		2006-04-13	0.025		2007-04-13	0.203		2008-04-12	0.087		2009-04-13	0.155		2010-04-13	0.115		2011-04-13	0.088		2012-04-12	0.313		2013-04-13	0.007		2014-04-13	0.416		2015-04-13	0.026		2016-04-21	-0.002
2000-06-06	0.331		2001-04-14	0.072		2002-04-23	0.043		2003-04-14	0.071		2004-04-13	0.017		2005-04-14	0.097		2006-04-14	0.06		2007-04-14	0.098		2008-04-13	0.123		2009-04-14	0.053		2010-04-14	0.032		2011-04-14	-0.002		2012-04-13	0.188		2013-04-14	0.047		2014-04-14	0.073		2015-04-14	0.291		2016-04-22	0.019
2000-06-07	0.732		2001-04-15	0.054		2002-04-24	0.2		2003-04-15	0.024		2004-04-14	0.04		2005-04-15	0.161		2006-04-15	0.043		2007-04-15	0.125		2008-04-14	0.419		2009-04-15	0.177		2010-04-15	0.04		2011-04-15	0.178		2012-04-14	0.115		2013-04-15	0.037		2014-04-15	0.504		2015-04-15	0.189		2016-04-23	0.018
2000-06-08	0.625		2001-04-16	0.116		2002-04-25	0.234		2003-04-16	0.009		2004-04-15	-0.002		2005-04-16	0.066		2006-04-16	0.085		2007-04-16	0.084		2008-04-15	0.446		2009-04-16	0.075		2010-04-16	0.071		2011-04-16	0.024		2012-04-15	0.349		2013-04-16	0.018		2014-04-16	0.472		2015-04-16	0.016		2016-04-24	0.086
2000-06-09	0.479		2001-04-17	0.055		2002-04-26	0.272		2003-04-17	0.019		2004-04-16	0.015		2005-04-17	0.206		2006-04-17	0.048		2007-04-17	0.21		2008-04-16	0.174		2009-04-17	0.199		2010-04-17	0.047		2011-04-17	0.174		2012-04-16	0.077		2013-04-17	0.06		2014-04-17	0.503		2015-04-17	0.022		2016-04-25	0.071
2000-06-10	0.555		2001-04-18	0.192		2002-04-27	0.203		2003-04-18	0.12		2004-04-17	-0.007		2005-04-18	0.041		2006-04-18	0.026		2007-04-18	0.086		2008-04-17	0.429		2009-04-18	0.113		2010-04-18	0.141		2011-04-18	0.194		2012-04-17	0.072		2013-04-18	0.03		2014-04-18	0.477		2015-04-18	0.437		2016-04-26	0.048
2000-06-11	0.782		2001-04-19	0.114		2002-04-28	0.017		2003-04-19	0.251		2004-04-18	0.021		2005-04-19	0.003		2006-04-19	0.031		2007-04-19	0.045		2008-04-18	-0.027		2009-04-19	0.11		2010-04-19	0.009		2011-04-19	0.008		2012-04-18	0.174		2013-04-19	0.076		2014-04-19	0.483		2015-04-19	0.043		2016-04-27	0.309
2000-06-12	0.444		2001-04-20	0.042		2002-04-29	0.011		2003-04-20	0.332		2004-04-19	0.042		2005-04-20	0.009		2006-04-20	0.063		2007-04-20	0.005		2008-04-19	0.423		2009-04-20	0.084		2010-04-20	0.011		2011-04-20	0.19		2012-04-19	0.036		2013-04-20	0.028		2014-04-20	0.296		2015-04-20	0.013		2016-04-28	0.315
2000-06-13	0.792		2001-04-21	0.168		2002-04-30	0.39		2003-04-21	0.279		2004-04-20	0.011		2005-04-21	0.009		2006-04-21	0.006		2007-04-21	0.167		2008-04-20	-0.003		2009-04-21	0.133		2010-04-21	0.078		2011-04-21	0.244		2012-04-20	0.163		2013-04-21	0.064		2014-04-21	0.418		2015-04-21	0.039		2016-04-29	0.347
2000-06-14	0.489		2001-04-22	0.037		2002-05-01	0.231		2003-04-22	0.171		2004-04-21	0.015		2005-04-22	0.009		2006-04-22	0.003		2007-04-22	0.362		2008-04-21	0.218		2009-04-22	0.153		2010-04-22	0.148		2011-04-22	0.109		2012-04-21	0.024		2013-04-22	0.059		2014-04-22	0.474		2015-04-22	0.003		2016-04-30	0.209
2000-06-15	0.133		2001-04-23	0.218		2002-05-02	0		2003-04-23	0.445		2004-04-22	0.018		2005-04-23	0.026		2006-04-23	0.144		2007-04-23	0.06		2008-04-22	0.3		2009-04-23	0.167		2010-04-23	0.158		2011-04-23	0.138		2012-04-22	0.462		2013-04-23	0.006		2014-04-23	0.489		2015-04-23	0.023		2016-05-01	0.003
2000-06-16	0.713		2001-04-24	0.247		2002-05-03	0.011		2003-04-24	0.443		2004-04-23	0.029		2005-04-24	0.033		2006-04-24	0.058		2007-04-24	0.376		2008-04-23	0.211		2009-04-24	0.326		2010-04-24	0.213		2011-04-24	0.148		2012-04-23	0.376		2013-04-24	0.011		2014-04-24	0.412		2015-04-24	0.282		2016-05-02	0.292
2000-06-17	0.728		2001-04-25	0.282		2002-05-04	0.031		2003-04-25	0.194		2004-04-24	0.06		2005-04-25	0.177		2006-04-25	0.103		2007-04-25	0.396		2008-04-24	0.423		2009-04-25	0.322		2010-04-25	0.069		2011-04-25	0.013		2012-04-24	0.418		2013-04-25	0.105		2014-04-25	0.034		2015-04-25	0.41		2016-05-03	0.458
2000-06-18	0.793		2001-04-26	0.309		2002-05-05	0.23		2003-04-26	0.21		2004-04-25	0.025		2005-04-26	0.103		2006-04-26	0.225		2007-04-26	0.413		2008-04-25	0.046		2009-04-26	0.357		2010-04-26	0.044		2011-04-26	0.058		2012-04-25	0.034		2013-04-26	0.171		2014-04-26	0.379		2015-04-26	0.159		2016-05-04	0.468
2000-06-19	0.78		2001-04-27	0.328		2002-05-06	0.416		2003-04-27	0.063		2004-04-26	0.077		2005-04-27	0.018		2006-04-27	0.142		2007-04-27	0.447		2008-04-26	0.448		2009-04-27	0.377		2010-04-27	0.052		2011-04-27	0.385		2012-04-26	0.049		2013-04-27	0.099		2014-04-27	0.421		2015-04-27	0.494		2016-05-05	0.224
2000-06-20	0.441		2001-04-28	-0.004		2002-05-07	0.414		2003-04-28	0.23		2004-04-27	0.014		2005-04-28	0.119		2006-04-28	0.266		2007-04-28	0.102		2008-04-27	0.406		2009-04-28	0.215		2010-04-28	0.008		2011-04-28	0.384		2012-04-27	0.448		2013-04-28	0.013		2014-04-28	0.535		2015-04-28	0.042		2016-05-06	0.003
2000-06-21	0.497		2001-04-29	0.144		2002-05-08	0.127		2003-04-29	0.195		2004-04-28	-0.009		2005-04-29	0.346		2006-04-29	0		2007-04-29	0.09		2008-04-28	0.001		2009-04-29	0.069		2010-04-29	0.232		2011-04-29	0.428		2012-04-28	0		2013-04-29	0.024		2014-04-29	0.524		2015-04-29	0.04		2016-05-07	0.443
2000-06-22	0.52		2001-04-30	0.008		2002-05-09	0.466		2003-04-30	0.163		2004-04-29	0.051		2005-04-30	0.003		2006-04-30	0.005		2007-04-30	0.37		2008-04-29	0.16		2009-04-30	0.404		2010-04-30	0.211		2011-04-30	0.353		2012-04-29	0.189		2013-04-30	0.198		2014-04-30	0.194		2015-04-30	0.489		2016-05-08	0.453
2000-06-23	0.005		2001-05-01	0.225		2002-05-10	0.268		2003-05-01	0.133		2004-04-30	0.11		2005-05-01	0.005		2006-05-01	0.051		2007-05-01	0.052		2008-04-30	0.002		2009-05-01	0.004		2010-05-01	0.292		2011-05-01	0.149		2012-04-30	0.095		2013-05-01	0.267		2014-05-01	0.142		2015-05-01	0.017		2016-05-09	0.458
2000-06-24	0.001		2001-05-02	0		2002-05-11	0.016		2003-05-02	0.252		2004-05-01	0.001		2005-05-02	0.023		2006-05-02	0.187		2007-05-02	0.453		2008-05-01	0.476		2009-05-02	0.106		2010-05-02	0.02		2011-05-02	0.434		2012-05-01	0.303		2013-05-02	0.393		2014-05-02	0.459		2015-05-02	0.205		2016-05-10	0.068
2000-06-25	0.036		2001-05-03	0.384		2002-05-12	0.269		2003-05-03	0.456		2004-05-02	0.003		2005-05-03	0.125		2006-05-03	0.077		2007-05-03	0.012		2008-05-02	0.449		2009-05-03	0.084		2010-05-03	0.039		2011-05-03	0.147		2012-05-02	0.018		2013-05-03	0.432		2014-05-03	0.567		2015-05-03	-0.006		2016-05-11	0.009
2000-06-26	0.21		2001-05-04	0.007		2002-05-13	0.044		2003-05-04	0.333		2004-05-03	0.001		2005-05-04	0.212		2006-05-04	0.288		2007-05-04	0.449		2008-05-03	0.001		2009-05-04	0.446		2010-05-04	0.335		2011-05-04	0.345		2012-05-03	0.011		2013-05-04	0.268		2014-05-04	0.521		2015-05-04	0.011		2016-05-12	0.208
2000-06-27	0.591		2001-05-05	0.348		2002-05-14	0.53		2003-05-05	0.001		2004-05-04	0.014		2005-05-05	0.182		2006-05-05	0.279		2007-05-05	0.038		2008-05-04	0.051		2009-05-05	0.157		2010-05-05	0.475		2011-05-05	0.397		2012-05-04	0.272		2013-05-05	0.379		2014-05-05	0.021		2015-05-05	0.021		2016-05-13	0.552
2000-06-28	0.612		2001-05-06	0.032		2002-05-15	0.576		2003-05-06	0.063		2004-05-05	0.013		2005-05-06	0		2006-05-06	0.098		2007-05-06	0.292		2008-05-05	0.094		2009-05-06	0.327		2010-05-06	0.433		2011-05-06	0.349		2012-05-05	0.187		2013-05-06	0.263		2014-05-06	0.133		2015-05-06	0.007		2016-05-14	0.003
2000-06-29	0.008		2001-05-07	0.122		2002-05-16	0.623		2003-05-07	0.021		2004-05-06	0.175		2005-05-07	0.019		2006-05-07	0.017		2007-05-07	-0.002		2008-05-06	0.068		2009-05-07	0.516		2010-05-07	0.483		2011-05-07	0.496		2012-05-06	0.202		2013-05-07	0.4		2014-05-07	0.207		2015-05-07	0.08		2016-05-15	0.537
2000-06-30	0.03		2001-05-08	0.022		2002-05-17	0.591		2003-05-08	0.11		2004-05-07	0.176		2005-05-08	0.072		2006-05-08	0.063		2007-05-08	0.035		2008-05-07	0.067		2009-05-08	0.428		2010-05-08	0.5		2011-05-08	0.306		2012-05-07	0.023		2013-05-08	0.014		2014-05-08	0.249		2015-05-08	0.141		2016-05-16	0.567
2000-07-01	0.365		2001-05-09	0.307		2002-05-18	0.018		2003-05-09	0.096		2004-05-08	0.087		2005-05-09	0.275		2006-05-09	0.104		2007-05-09	0.294		2008-05-08	0.092		2009-05-09	0.517		2010-05-09	0.369		2011-05-09	0.007		2012-05-08	0.271		2013-05-09	0.002		2014-05-09	0.104		2015-05-09	0.27		2016-05-17	0.685
2000-07-02	0.632		2001-05-10	0.328		2002-05-19	0.2		2003-05-10	0.001		2004-05-09	0.274		2005-05-10	0.139		2006-05-10	0.133		2007-05-10	0.364		2008-05-09	0.032		2009-05-10	0.515		2010-05-10	0.011		2011-05-10	0.48		2012-05-09	0.365		2013-05-10	0.176		2014-05-10	0.249		2015-05-10	0.417		2016-05-18	0.444
2000-07-03	0.085		2001-05-11	0.339		2002-05-20	0.178		2003-05-11	0.014		2004-05-10	0.011		2005-05-11	0.396		2006-05-11	0.174		2007-05-11	0		2008-05-10	0.365		2009-05-11	0.009		2010-05-11	0.075		2011-05-11	0.205		2012-05-10	0.008		2013-05-11	0.007		2014-05-11	0.269		2015-05-11	0.499		2016-05-19	0.438
2000-07-04	0.292		2001-05-12	0.506		2002-05-21	0.237		2003-05-12	0.006		2004-05-11	0.379		2005-05-12	0.082		2006-05-12	0.421		2007-05-12	0.006		2008-05-11	0.064		2009-05-12	0.144		2010-05-12	0.369		2011-05-12	0.106		2012-05-11	0.449		2013-05-12	0.042		2014-05-12	0.038		2015-05-12	0.165		2016-05-20	0.154
2000-07-05	0.803		2001-05-13	0.5		2002-05-22	0.03		2003-05-13	0.394		2004-05-12	0.406		2005-05-13	0.13		2006-05-13	0.23		2007-05-13	0.013		2008-05-12	0.327		2009-05-13	0.517		2010-05-13	0.226		2011-05-13	0.085		2012-05-12	0.258		2013-05-13	0.065		2014-05-13	0.013		2015-05-13	0.026		2016-05-21	0.421
2000-07-06	0.311		2001-05-14	0.027		2002-05-23	0.52		2003-05-14	0.202		2004-05-13	0.426		2005-05-14	0.373		2006-05-14	0.354		2007-05-14	0.148		2008-05-13	0.202		2009-05-14	0.314		2010-05-14	0.081		2011-05-14	0.07		2012-05-13	0.236		2013-05-14	0.115		2014-05-14	0.014		2015-05-14	0.005		2016-05-22	0.738
2000-07-07	0.5		2001-05-15	0.004		2002-05-24	0.7		2003-05-15	0.308		2004-05-14	0.107		2005-05-15	0.123		2006-05-15	0.468		2007-05-15	0.016		2008-05-14	0.274		2009-05-15	0.437		2010-05-15	0.127		2011-05-15	0.367		2012-05-14	0.004		2013-05-15	0.357		2014-05-15	0.019		2015-05-15	0.011		2016-05-23	0.695
2000-07-08	0.61		2001-05-16	0.526		2002-05-25	0.731		2003-05-16	0.495		2004-05-15	0.287		2005-05-16	0.017		2006-05-16	0.492		2007-05-16	0.043		2008-05-15	0.245		2009-05-16	0.213		2010-05-16	0.161		2011-05-16	0.551		2012-05-15	0.003		2013-05-16	0.041		2014-05-16	0.135		2015-05-16	0.201		2016-05-24	0.019
2000-07-09	0.009		2001-05-17	0.193		2002-05-26	0.669		2003-05-17	0.056		2004-05-16	0.093		2005-05-17	0.513		2006-05-17	0.125		2007-05-17	0.015		2008-05-16	0.034		2009-05-17	0.438		2010-05-17	0.303		2011-05-17	0.477		2012-05-16	0.53		2013-05-17	0.008		2014-05-17	0.211		2015-05-17	0.152		2016-05-25	0.015
2000-07-10	0.314		2001-05-18	0.128		2002-05-27	0.023		2003-05-18	0.088		2004-05-17	0.125		2005-05-18	0.306		2006-05-18	0.035		2007-05-18	0.226		2008-05-17	0.312		2009-05-18	0.015		2010-05-18	0.19		2011-05-18	0.147		2012-05-17	0.482		2013-05-18	0.541		2014-05-18	0.144		2015-05-18	0.162		2016-05-26	0.088
2000-07-11	0.332		2001-05-19	0.028		2002-05-28	0.042		2003-05-19	0.537		2004-05-18	0.119		2005-05-19	0.174		2006-05-19	0.499		2007-05-19	0.041		2008-05-18	0.081		2009-05-19	0.544		2010-05-19	0.005		2011-05-19	0.016		2012-05-18	0.338		2013-05-19	0.234		2014-05-19	0.29		2015-05-19	0.175		2016-05-27	0.651
2000-07-12	0.307		2001-05-20	0.353		2002-05-29	0.183		2003-05-20	0.129		2004-05-19	-0.006		2005-05-20	0.056		2006-05-20	0.569		2007-05-20	0.296		2008-05-19	0.542		2009-05-20	0.391		2010-05-20	0.107		2011-05-20	0.23		2012-05-19	0.593		2013-05-20	0.118		2014-05-20	0.225		2015-05-20	0.478		2016-05-28	0.084
2000-07-13	0.077		2001-05-21	0.137		2002-05-30	0.011		2003-05-21	-0.005		2004-05-20	0.011		2005-05-21	0.221		2006-05-21	0.02		2007-05-21	0.271		2008-05-20	0.041		2009-05-21	0.685		2010-05-21	0.414		2011-05-21	0.24		2012-05-20	0.015		2013-05-21	0.14		2014-05-21	0.242		2015-05-21	0.376		2016-05-29	0.25
2000-07-14	0.184		2001-05-22	0.413		2002-05-31	0.168		2003-05-22	0.08		2004-05-21	0.016		2005-05-22	0.069		2006-05-22	0.269		2007-05-22	0.103		2008-05-21	0.554		2009-05-22	0.631		2010-05-22	0.181		2011-05-22	0.3		2012-05-21	0.065		2013-05-22	0.602		2014-05-22	0.048		2015-05-22	0.371		2016-05-30	0.165
2000-07-15	0.461		2001-05-23	0.539		2002-06-01	0.631		2003-05-23	0.01		2004-05-22	0.434		2005-05-23	0.478		2006-05-23	0.595		2007-05-23	0.025		2008-05-22	0.337		2009-05-23	0.471		2010-05-23	0.602		2011-05-23	0.316		2012-05-22	0.009		2013-05-23	0.133		2014-05-23	0.059		2015-05-23	0.455		2016-05-31	0.56
2000-07-16	0.063		2001-05-24	0.635		2002-06-02	0.585		2003-05-24	0.439		2004-05-23	0.158		2005-05-24	0.527		2006-05-24	0.523		2007-05-24	0		2008-05-23	0.106		2009-05-24	0.172		2010-05-24	0.092		2011-05-24	0.469		2012-05-23	0.078		2013-05-24	0.106		2014-05-24	0.702		2015-05-24	0.004		2016-06-01	0.518
2000-07-17	0.421		2001-05-25	0.202		2002-06-03	0.731		2003-05-25	0.023		2004-05-24	0.152		2005-05-25	0.33		2006-05-25	0.033		2007-05-25	0.106		2008-05-24	0.054		2009-05-25	0.693		2010-05-25	0.63		2011-05-25	0.182		2012-05-24	0.175		2013-05-25	0.011		2014-05-25	0.01		2015-05-25	0.021		2016-06-02	0.236
2000-07-18	0.043		2001-05-26	0.446		2002-06-04	0.562		2003-05-26	0.078		2004-05-25	0.182		2005-05-26	0.478		2006-05-26	0.292		2007-05-26	0.027		2008-05-25	0.609		2009-05-26	0.716		2010-05-26	0.741		2011-05-26	0.303		2012-05-25	0.159		2013-05-26	0.644		2014-05-26	0.526		2015-05-26	0.615		2016-06-03	0.71
2000-07-19	0.068		2001-05-27	0.336		2002-06-05	0.372		2003-05-27	0		2004-05-26	0.299		2005-05-27	0.037		2006-05-27	0.282		2007-05-27	0.034		2008-05-26	0.611		2009-05-27	0.7		2010-05-27	0.636		2011-05-27	0.096		2012-05-26	0.149		2013-05-27	-0.003		2014-05-27	0.373		2015-05-27	0.287		2016-06-04	0.343
2000-07-20	0.017		2001-05-28	0.091		2002-06-06	0.587		2003-05-28	0.027		2004-05-27	0.154		2005-05-28	0.019		2006-05-28	0.658		2007-05-28	0.177		2008-05-27	0.04		2009-05-28	0.014		2010-05-28	0.239		2011-05-28	0.028		2012-05-27	0.032		2013-05-28	0.223		2014-05-28	0.184		2015-05-28	0.047		2016-06-05	0.314
2000-07-21	0.143		2001-05-29	0.129		2002-06-07	0.477		2003-05-29	0.011		2004-05-28	0.323		2005-05-29	0.569		2006-05-29	0.058		2007-05-29	0.528		2008-05-28	0.082		2009-05-29	0.364		2010-05-29	0.084		2011-05-29	0.185		2012-05-28	0.593		2013-05-29	0.023		2014-05-29	0.138		2015-05-29	0.053		2016-06-06	0.055
2000-07-22	0.468		2001-05-30	0.44		2002-06-08	0.552		2003-05-30	0.468		2004-05-29	0.092		2005-05-30	0.603		2006-05-30	0.377		2007-05-30	0.722		2008-05-29	0.018		2009-05-30	0.123		2010-05-30	0.398		2011-05-30	0.114		2012-05-29	0.518		2013-05-30	0.337		2014-05-30	0.305		2015-05-30	0.274		2016-06-07	0.122
2000-07-23	0.006		2001-05-31	0.159		2002-06-09	0.22		2003-05-31	0.617		2004-05-30	0.19		2005-05-31	0.427		2006-05-31	0.511		2007-05-31	0.5		2008-05-30	-0.002		2009-05-31	0.329		2010-05-31	0.651		2011-05-31	0.003		2012-05-30	0.404		2013-05-31	0.164		2014-05-31	0.385		2015-05-31	0.722		2016-06-08	0.034
2000-07-24	0.692		2001-06-01	0.115		2002-06-10	0.028		2003-06-01	0.649		2004-05-31	0.287		2005-06-01	0.066		2006-06-01	0.335		2007-06-01	0.083		2008-05-31	0.024		2009-06-01	0.014		2010-06-01	0.635		2011-06-01	0.028		2012-05-31	0.085		2013-06-01	0.035		2014-06-01	0.757		2015-06-01	0.422		2016-06-09	0.037
2000-07-25	0.68		2001-06-02	0.59		2002-06-11	0.466		2003-06-02	0.655		2004-06-01	0.589		2005-06-02	0.724		2006-06-02	0.059		2007-06-02	0.073		2008-06-01	0.406		2009-06-02	0.021		2010-06-02	0.541		2011-06-02	0.04		2012-06-01	0.284		2013-06-02	0.123		2014-06-02	0.73		2015-06-02	0.162		2016-06-10	0.085
2000-07-26	0.645		2001-06-03	0.485		2002-06-12	0.214		2003-06-03	0.31		2004-06-02	0.245		2005-06-03	0.689		2006-06-03	0.755		2007-06-03	0.011		2008-06-02	0.484		2009-06-03	0.009		2010-06-03	0.793		2011-06-03	0.236		2012-06-02	0.482		2013-06-03	0.484		2014-06-03	0.409		2015-06-03	0.559		2016-06-11	0.21
2000-07-27	0.74		2001-06-04	0.267		2002-06-13	0.505		2003-06-04	0.032		2004-06-03	0.703		2005-06-04	0.201		2006-06-04	0.364		2007-06-04	0.018		2008-06-03	0.095		2009-06-04	0.047		2010-06-04	0.606		2011-06-04	0.424		2012-06-03	0.647		2013-06-04	0.764		2014-06-04	0.054		2015-06-04	0.004		2016-06-12	0.218
2000-07-28	-0.008		2001-06-05	0.008		2002-06-14	0.573		2003-06-05	0.015		2004-06-04	0.652		2005-06-05	0.284		2006-06-05	0.48		2007-06-05	0.754		2008-06-04	0.071		2009-06-05	0.198		2010-06-05	0.826		2011-06-05	0.324		2012-06-04	0.37		2013-06-05	0.624		2014-06-05	0.026		2015-06-05	0.063		2016-06-13	0.205
2000-07-29	0.02		2001-06-06	0.737		2002-06-15	0.566		2003-06-06	0.011		2004-06-05	0.682		2005-06-06	0.549		2006-06-06	0.023		2007-06-06	0.797		2008-06-05	0.271		2009-06-06	0.101		2010-06-06	0.423		2011-06-06	0.416		2012-06-05	0.406		2013-06-06	0.586		2014-06-06	0.06		2015-06-06	0.018		2016-06-14	0.502
2000-07-30	0.011		2001-06-07	0.602		2002-06-16	0.516		2003-06-07	-0.01		2004-06-06	0.366		2005-06-07	0.314		2006-06-07	0		2007-06-07	0.78		2008-06-06	0.54		2009-06-07	0.122		2010-06-07	0.497		2011-06-07	0.215		2012-06-06	0.582		2013-06-07	0.277		2014-06-07	0.792		2015-06-07	0.078		2016-06-15	0.566
2000-07-31	0.685		2001-06-08	0.485		2002-06-17	0.603		2003-06-08	0.029		2004-06-07	0.068		2005-06-08	0.059		2006-06-08	0.009		2007-06-08	0.821		2008-06-07	0.357		2009-06-08	0.504		2010-06-08	0.716		2011-06-08	0.173		2012-06-07	0.049		2013-06-08	0.365		2014-06-08	0.132		2015-06-08	0.319		2016-06-16	0.17
2000-08-01	0.58		2001-06-09	0.343		2002-06-18	0.161		2003-06-09	0.064		2004-06-08	0.609		2005-06-09	0.377		2006-06-09	0.055		2007-06-09	0.383		2008-06-08	0.427		2009-06-09	0.265		2010-06-09	0.672		2011-06-09	0.343		2012-06-08	0.316		2013-06-09	0.226		2014-06-09	0.017		2015-06-09	0.357		2016-06-17	0.153
2000-08-02	0.631		2001-06-10	0.693		2002-06-19	0.02		2003-06-10	0.669		2004-06-09	0.64		2005-06-10	0.266		2006-06-10	0.112		2007-06-10	0.633		2008-06-09	0.757		2009-06-10	0.044		2010-06-10	0.598		2011-06-10	0.783		2012-06-09	0.471		2013-06-10	0.162		2014-06-10	0.293		2015-06-10	0.319		2016-06-18	0.202
2000-08-03	0.739		2001-06-11	0.6		2002-06-20	0.01		2003-06-11	0.712		2004-06-10	0.402		2005-06-11	0.539		2006-06-11	0.235		2007-06-11	0.125		2008-06-10	0.628		2009-06-11	-0.001		2010-06-11	0.373		2011-06-11	0.683		2012-06-10	-0.006		2013-06-11	0.665		2014-06-11	0.668		2015-06-11	0.327		2016-06-19	0.593
2000-08-04	0.73		2001-06-12	0.427		2002-06-21	0.476		2003-06-12	0.729		2004-06-11	0.759		2005-06-12	0.512		2006-06-12	-0.004		2007-06-12	0.184		2008-06-11	0.772		2009-06-12	0.613		2010-06-12	0.393		2011-06-12	0.578		2012-06-11	0.006		2013-06-12	0.022		2014-06-12	0.773		2015-06-12	0.753		2016-06-20	0.016
2000-08-05	0.699		2001-06-13	0.448		2002-06-22	0.602		2003-06-13	0.297		2004-06-12	0.399		2005-06-13	0.144		2006-06-13	0.093		2007-06-13	0.785		2008-06-12	0.787		2009-06-13	0.483		2010-06-13	0.192		2011-06-13	0.782		2012-06-12	0.081		2013-06-13	0.245		2014-06-13	0.602		2015-06-13	0.747		2016-06-21	0.214
2000-08-18	0		2001-06-14	0.33		2002-06-23	0.803		2003-06-14	0.746		2004-06-13	0.759		2005-06-14	0.003		2006-06-14	0.105		2007-06-14	0.773		2008-06-13	0.772		2009-06-14	0.467		2010-06-14	0.53		2011-06-14	0.436		2012-06-13	0.082		2013-06-14	0.589		2014-06-14	0.499		2015-06-14	0.715		2016-06-22	0.341
2000-08-19	0.563		2001-06-15	0.684		2002-06-24	0.596		2003-06-15	0.147		2004-06-14	0.63		2005-06-15	0.01		2006-06-15	0.036		2007-06-15	0.577		2008-06-14	0.707		2009-06-15	0.628		2010-06-15	0.483		2011-06-15	0.407		2012-06-14	0.471		2013-06-15	0.402		2014-06-15	0.672		2015-06-15	0.03		2016-06-23	0.847
2000-08-20	0.699		2001-07-03	0		2002-06-25	0.535		2003-06-16	0.695		2004-06-15	0.758		2005-06-16	0.737		2006-06-16	0.002		2007-06-16	0.442		2008-06-15	0.732		2009-06-16	0.688		2010-06-16	0.497		2011-06-16	0.473		2012-06-15	0.687		2013-06-16	0.762		2014-06-16	0.683		2015-06-16	0.622		2016-06-24	0.652
2000-08-21	0.096		2001-07-04	0.636		2002-06-26	0.663		2003-06-17	0.559		2004-06-16	0.637		2005-06-17	0.631		2006-06-17	0.081		2007-06-17	0.323		2008-06-16	0.538		2009-06-17	0.026		2010-06-17	0.608		2011-06-17	0.768		2012-06-16	0.103		2013-06-17	0.41		2014-06-17	0.541		2015-06-17	0.186		2016-06-25	0.851
2000-08-22	0.018		2001-07-05	0.796		2002-06-27	0.1		2003-06-18	0.285		2004-06-17	0.271		2005-06-18	0.667		2006-06-18	0.072		2007-06-18	0.03		2008-06-17	0.789		2009-06-18	0.542		2010-06-18	0.571		2011-06-18	0.451		2012-06-17	0.491		2013-06-18	0.203		2014-06-18	0.007		2015-06-18	0.709		2016-06-26	0.804
2000-08-23	-0.003		2001-07-06	0.635		2002-06-28	0.393		2003-06-19	0.095		2004-06-18	0.359		2005-06-19	0.375		2006-06-19	0.225		2007-06-19	0.104		2008-06-18	0.117		2009-06-19	0.065		2010-06-19	0.357		2011-06-19	0.08		2012-06-18	0.622		2013-06-19	0.248		2014-06-19	0.415		2015-06-19	0.824		2016-06-27	0.471
2000-08-24	0.013		2001-07-07	0.736		2002-06-29	0.07		2003-06-20	0.805		2004-06-19	0.649		2005-06-20	0.168		2006-06-20	0.027		2007-06-20	0.803		2008-06-19	-0.002		2009-06-20	0.087		2010-06-20	0.41		2011-06-20	0.036		2012-06-19	0.763		2013-06-20	0.177		2014-06-20	0.252		2015-06-20	0.844		2016-06-28	0.011
2000-08-25	0.518		2001-07-08	0.01		2002-06-30	0.293		2003-06-21	0.027		2004-06-20	0.788		2005-06-21	0.574		2006-06-21	0		2007-06-21	0.797		2008-06-20	0.011		2009-06-21	0.049		2010-06-21	0.667		2011-06-21	0.071		2012-06-20	0.638		2013-06-21	0.358		2014-06-21	0.765		2015-06-21	0.059		2016-06-29	0.671
2000-08-26	0.751		2001-07-09	0.011		2002-07-01	0.421		2003-06-22	0.233		2004-06-21	0.73		2005-06-22	0.404		2006-06-22	0.402		2007-06-22	0.106		2008-06-21	0.164		2009-06-22	0.101		2010-06-22	0.793		2011-06-22	0.018		2012-06-21	0.629		2013-06-22	0.744		2014-06-22	0.672		2015-06-22	0.578		2016-06-30	0.203
2000-08-27	0.646		2001-07-10	0.051		2002-07-02	0.265		2003-06-23	0.703		2004-06-22	0.827		2005-06-23	0.82		2006-06-23	0.363		2007-06-23	0.628		2008-06-22	0.393		2009-06-23	0.101		2010-06-23	0.756		2011-06-23	0.832		2012-06-22	0.613		2013-06-23	0.777		2014-06-23	0.563		2015-06-23	0.45		2016-07-01	0.336
2000-08-28	0.654		2001-07-11	0.279		2002-07-03	0.17		2003-06-24	0.001		2004-06-23	0.701		2005-06-24	0.395		2006-06-24	0.723		2007-06-24	0.016		2008-06-23	0.313		2009-06-24	0.206		2010-06-24	0.834		2011-06-24	0.731		2012-06-23	0.274		2013-06-24	0.532		2014-06-24	0.356		2015-06-24	0.622		2016-07-02	0.76
2000-08-29	0.166		2001-07-12	0.384		2002-07-04	0.395		2003-06-25	0.394		2004-06-24	0.295		2005-06-25	0.705		2006-06-25	0.781		2007-06-25	-0.002		2008-06-24	0.416		2009-06-25	0.071		2010-06-25	0.854		2011-06-25	0.565		2012-06-24	0.385		2013-06-25	0.761		2014-06-25	0.215		2015-06-25	0.801		2016-07-03	0.755
2000-08-30	0.729		2001-07-13	0.044		2002-07-05	0.643		2003-06-26	-0.001		2004-06-25	0.662		2005-06-26	0.608		2006-06-26	0.117		2007-06-26	0.192		2008-06-25	0.754		2009-06-26	0.267		2010-06-26	0.815		2011-06-26	0.766		2012-06-25	0.048		2013-06-26	0.673		2014-06-26	0.797		2015-06-26	0.849		2016-07-04	0.556
2000-08-31	0.756		2001-07-14	0.232		2002-07-06	0.403		2003-06-27	-0.005		2004-06-26	0.013		2005-06-27	0.833		2006-06-27	0.814		2007-06-27	0.659		2008-06-26	0.146		2009-06-27	0.72		2010-06-27	0.682		2011-06-27	0.654		2012-06-26	0.283		2013-06-27	0.182		2014-06-27	0.793		2015-06-27	0.832		2016-07-05	0.461
2000-09-01	0.714		2001-07-15	0.825		2002-07-07	0.536		2003-06-28	0.001		2004-06-27	0.006		2005-06-28	0.491		2006-06-28	0.821		2007-06-28	0.664		2008-06-27	0.486		2009-06-28	0.128		2010-06-28	0.57		2011-06-28	0.713		2012-06-27	0.847		2013-06-28	0.15		2014-06-28	0.47		2015-06-28	0.582		2016-07-06	0.751
2000-09-02	0.272		2001-07-16	0.731		2002-07-08	0.469		2003-06-29	0.008		2004-06-28	0.51		2005-06-29	0.651		2006-06-29	0.508		2007-06-29	0.56		2008-06-28	0.598		2009-06-29	0.052		2010-06-29	0.717		2011-06-29	0.59		2012-06-28	0.084		2013-06-29	0.321		2014-06-29	0.859		2015-06-29	0.544		2016-07-07	0.853
2000-09-03	0.222		2001-07-17	0.142		2002-07-09	0.465		2003-06-30	0.721		2004-06-29	0.699		2005-06-30	0.781		2006-06-30	0.635		2007-06-30	0.616		2008-06-29	0.153		2009-06-30	0.155		2010-06-30	0.473		2011-06-30	0.303		2012-06-29	0.014		2013-06-30	0.704		2014-06-30	0.826		2015-06-30	0.598		2016-07-08	0.672
2000-09-04	0.158		2001-07-18	0.07		2002-07-10	0.426		2003-07-01	0.293		2004-06-30	0.624		2005-07-01	0.462		2006-07-01	0.739		2007-07-01	0.679		2008-06-30	0.364		2009-07-01	0.492		2010-07-01	0.533		2011-07-01	0.686		2012-06-30	0.071		2013-07-01	0.3		2014-07-01	0.594		2015-07-01	0.012		2016-07-09	0.795
2000-09-05	0.744		2001-07-19	0.529		2002-07-11	0.021		2003-07-02	0.003		2004-07-01	0.175		2005-07-02	0.816		2006-07-02	0.583		2007-07-02	0.742		2008-07-01	0.564		2009-07-02	0.017		2010-07-02	0.547		2011-07-02	0.277		2012-07-01	0.543		2013-07-02	0.019		2014-07-02	0.786		2015-07-02	0.148		2016-07-10	0.337
2000-09-06	0.692		2001-07-20	0.225		2002-07-12	0.14		2003-07-03	0.722		2004-07-02	0.054		2005-07-03	0.126		2006-07-03	0.121		2007-07-03	0.667		2008-07-02	0.487		2009-07-03	0.796		2010-07-03	0.006		2011-07-03	0.841		2012-07-02	0.005		2013-07-03	0.021		2014-07-03	0.076		2015-07-03	0.364		2016-07-11	0.084
2000-09-07	0.331		2001-07-21	0.543		2002-07-13	0.056		2003-07-04	0.677		2004-07-03	0.012		2005-07-04	0.088		2006-07-04	0.661		2007-07-04	0.814		2008-07-03	0.203		2009-07-04	0.814		2010-07-04	0.017		2011-07-04	0.664		2012-07-03	0.306		2013-07-04	0.007		2014-07-04	0.06		2015-07-04	0.402		2016-07-12	0.553
2000-09-08	0.019		2001-07-22	0.102		2002-07-14	0.257		2003-07-05	0.014		2004-07-04	0.05		2005-07-05	0.023		2006-07-05	0.83		2007-07-05	-0.003		2008-07-04	0.273		2009-07-05	0.313		2010-07-05	0.009		2011-07-05	0.557		2012-07-04	0.54		2013-07-05	0.236		2014-07-05	0.264		2015-07-05	0.702		2016-07-13	0.866
2000-09-09	0.02		2001-07-23	0.646		2002-07-15	0.541		2003-07-06	0.042		2004-07-05	0.071		2005-07-06	0.021		2006-07-06	0.007		2007-07-06	0.752		2008-07-05	-0.006		2009-07-06	0.001		2010-07-06	0.068		2011-07-06	0.017		2012-07-05	0.697		2013-07-06	0.64		2014-07-06	0.822		2015-07-06	0.849		2016-07-14	0.852
2000-09-10	0.131		2001-07-24	0.046		2002-07-16	0.577		2003-07-07	0.091		2004-07-06	0.128		2005-07-07	0.209		2006-07-07	0.79		2007-07-07	0.71		2008-07-06	0.126		2009-07-07	0.186		2010-07-07	0.35		2011-07-07	-0.002		2012-07-06	0.666		2013-07-07	-0.003		2014-07-07	0.284		2015-07-07	0.343		2016-07-15	0.775
2000-09-11	0.663		2001-07-25	0.796		2002-07-17	0.112		2003-07-08	0.208		2004-07-07	0.467		2005-07-08	0.261		2006-07-08	0.692		2007-07-08	0.189		2008-07-07	0.443		2009-07-08	0.15		2010-07-08	0.778		2011-07-08	0.11		2012-07-07	0.736		2013-07-08	0.602		2014-07-08	0		2015-07-08	0.739		2016-07-16	0.097
2000-09-12	0.646		2001-07-26	0.015		2002-07-18	0.25		2003-07-09	0.455		2004-07-08	0.774		2005-07-09	0.629		2006-07-09	0.726		2007-07-09	0.239		2008-07-08	0.83		2009-07-09	0.01		2010-07-09	0.22		2011-07-09	0.06		2012-07-08	0.553		2013-07-09	0.507		2014-07-09	0.018		2015-07-09	0.318		2016-07-17	0.143
2000-09-13	0.597		2001-07-27	0.002		2002-07-19	0.286		2003-07-10	0.463		2004-07-09	0.623		2005-07-10	0.747		2006-07-10	0.816		2007-07-10	0.014		2008-07-09	0.014		2009-07-10	0.227		2010-07-10	0.545		2011-07-10	0.244		2012-07-09	0.497		2013-07-10	0.774		2014-07-10	0.537		2015-07-10	0.809		2016-07-18	0.49
2000-09-14	0.592		2001-07-28	0.099		2002-07-20	0.559		2003-07-11	0.082		2004-07-10	0.744		2005-07-11	0.751		2006-07-11	0.44		2007-07-11	0.427		2008-07-10	0.73		2009-07-11	0.614		2010-07-11	0.557		2011-07-11	0.382		2012-07-10	0.428		2013-07-11	0.84		2014-07-11	0.451		2015-07-11	0.538		2016-07-19	0.847
2000-09-15	0.532		2001-07-29	0.147		2002-07-21	0.454		2003-07-12	0.003		2004-07-11	0.819		2005-07-12	0.602		2006-07-12	0.74		2007-07-12	0.321		2008-07-11	0.156		2009-07-12	0.102		2010-07-12	0.286		2011-07-12	0.697		2012-07-11	0.273		2013-07-12	0.696		2014-07-12	0.218		2015-07-12	0.844		2016-07-20	0.698
2000-09-16	0.558		2001-07-30	0.572		2002-07-22	0.219		2003-07-13	0.018		2004-07-12	0.791		2005-07-13	0.708		2006-07-13	0.015		2007-07-13	0.576		2008-07-12	0.002		2009-07-13	0.017		2010-07-13	0.653		2011-07-13	0.378		2012-07-12	0.619		2013-07-13	0.841		2014-07-13	0.464		2015-07-13	0.734		2016-07-21	0.192
2000-09-17	0.58		2001-07-31	0.737		2002-07-23	0.019		2003-07-14	0.072		2004-07-13	0.724		2005-07-14	0.334		2006-07-14	0.03		2007-07-14	0.768		2008-07-13	0.052		2009-07-14	0.061		2010-07-14	0.154		2011-07-14	0.301		2012-07-13	0.59		2013-07-14	0.513		2014-07-14	0.342		2015-07-14	0.435		2016-07-22	0.074
2000-09-18	0.546		2001-08-01	0.574		2002-07-24	0.228		2003-07-15	0.308		2004-07-14	0.66		2005-07-15	0.685		2006-07-15	0.063		2007-07-15	0.764		2008-07-14	0.643		2009-07-15	0.222		2010-07-15	0.033		2011-07-15	0.218		2012-07-14	0.622		2013-07-15	0.453		2014-07-15	0.209		2015-07-15	0.854		2016-07-23	0.005
2000-09-19	0.191		2001-08-02	0.651		2002-07-25	0.586		2003-07-16	0.08		2004-07-15	0.745		2005-07-16	0.586		2006-07-16	0.082		2007-07-16	0.048		2008-07-15	0.313		2009-07-16	0.195		2010-07-16	-0.004		2011-07-16	0.63		2012-07-15	0.145		2013-07-16	0		2014-07-16	0.643		2015-07-16	0.877		2016-07-24	0.073
2000-09-20	0.409		2001-08-03	0.634		2002-07-26	0.885		2003-07-17	0.122		2004-07-16	0.61		2005-07-17	0.744		2006-07-17	0.149		2007-07-17	0.813		2008-07-16	0.58		2009-07-17	0.077		2010-07-17	0.021		2011-07-17	0.668		2012-07-16	0.51		2013-07-17	0.75		2014-07-17	0.628		2015-07-17	0.289		2016-07-25	0.862
2000-09-21	0.459		2001-08-04	0.249		2002-07-27	0.843		2003-07-18	0		2004-07-17	0.218		2005-07-18	0.435		2006-07-18	0.416		2007-07-18	0.127		2008-07-17	0.266		2009-07-18	0.35		2010-07-18	0.008		2011-07-18	0.812		2012-07-17	0.116		2013-07-18	0.419		2014-07-18	0.676		2015-07-18	0.86		2016-07-26	0.01
2000-09-22	0.42		2001-08-05	0.01		2002-07-28	0.72		2003-07-19	0.011		2004-07-18	0.005		2005-07-19	0.12		2006-07-19	0.592		2007-07-19	0.425		2008-07-18	0.689		2009-07-19	0.336		2010-07-19	0.216		2011-07-19	0.824		2012-07-18	0.09		2013-07-19	0.312		2014-07-19	0.377		2015-07-19	0.854		2016-07-27	0.075
2000-09-23	0.031		2001-08-06	0.419		2002-07-29	0.823		2003-07-20	0.175		2004-07-19	0.039		2005-07-20	0.529		2006-07-20	0.292		2007-07-20	-0.007		2008-07-19	0.549		2009-07-20	0.181		2010-07-20	0.322		2011-07-20	0.732		2012-07-19	0.23		2013-07-20	0.146		2014-07-20	0.315		2015-07-20	0.753		2016-07-28	0.235
2000-09-24	0.179		2001-08-07	0.49		2002-07-30	0.113		2003-07-21	0.681		2004-07-20	0.783		2005-07-21	0.404		2006-07-21	0.192		2007-07-21	0.077		2008-07-20	0.54		2009-07-21	0.152		2010-07-21	0.16		2011-07-21	0.683		2012-07-20	0.524		2013-07-21	0.114		2014-07-21	0.004		2015-07-21	0.01		2016-07-29	0.326
2000-09-25	0.074		2001-08-08	0.297		2002-07-31	0.631		2003-07-22	0.163		2004-07-21	0.808		2005-07-22	0.582		2006-07-22	0.005		2007-07-22	0.248		2008-07-21	0.009		2009-07-22	0.126		2010-07-22	0.595		2011-07-22	0.063		2012-07-21	0.122		2013-07-22	0.747		2014-07-22	0.476		2015-07-22	0.325		2016-07-30	0.737
2000-09-26	0.096		2001-08-09	0.427		2002-08-01	0.797		2003-07-23	0.434		2004-07-22	0.479		2005-07-23	0.556		2006-07-23	0.045		2007-07-23	0.084		2008-07-22	0.654		2009-07-23	0.548		2010-07-23	0.787		2011-07-23	0.493		2012-07-22	0.001		2013-07-23	0.02		2014-07-23	0.222		2015-07-23	0.837		2016-07-31	0.375
2000-09-27	0.405		2001-08-10	0.84		2002-08-02	0.234		2003-07-24	0.14		2004-07-23	0.553		2005-07-24	0.648		2006-07-24	0.733		2007-07-24	0.778		2008-07-23	0.738		2009-07-24	0.303		2010-07-24	0.533		2011-07-24	0.38		2012-07-23	0.61		2013-07-24	0.057		2014-07-24	0.735		2015-07-24	0.829		2016-08-01	0.715
2000-09-28	0.43		2001-08-11	0.786		2002-08-03	0.378		2003-07-25	0.023		2004-07-24	0.824		2005-07-25	-0.003		2006-07-25	0.835		2007-07-25	0.265		2008-07-24	0.678		2009-07-25	0.402		2010-07-25	0.118		2011-07-25	0.212		2012-07-24	0.421		2013-07-25	0.122		2014-07-25	0.817		2015-07-25	0.005		2016-08-02	0.506
2000-09-29	0.018		2001-08-12	0.176		2002-08-04	0.043		2003-07-26	0.021		2004-07-25	0.806		2005-07-26	0.497		2006-07-26	0.815		2007-07-26	0.682		2008-07-25	0.751		2009-07-26	0.674		2010-07-26	0.04		2011-07-26	0.027		2012-07-25	0.458		2013-07-26	0.085		2014-07-26	0.845		2015-07-26	0.002		2016-08-03	0.338
2000-09-30	0.184		2001-08-13	0.806		2002-08-05	0.168		2003-07-27	0.002		2004-07-26	0.559		2005-07-27	0.771		2006-07-27	0.766		2007-07-27	0.815		2008-07-26	0.491		2009-07-27	0.77		2010-07-27	0.089		2011-07-27	0.283		2012-07-26	0.14		2013-07-27	0.012		2014-07-27	0.249		2015-07-27	-0.005		2016-08-04	0.835
2000-10-01	0.028		2001-08-14	0.302		2002-08-06	0.479		2003-07-28	0.221		2004-07-27	0.579		2005-07-28	0.669		2006-07-28	0.759		2007-07-28	0.581		2008-07-27	0.724		2009-07-28	0.728		2010-07-28	0.158		2011-07-28	0.342		2012-07-27	0.491		2013-07-28	0.028		2014-07-28	0.139		2015-07-28	0.03		2016-08-05	0.33
2000-10-02	0.423		2001-08-15	0.503		2002-08-07	0.595		2003-07-29	0.026		2004-07-28	0.712		2005-07-29	0.599		2006-07-29	0.816		2007-07-29	0.648		2008-07-28	0.044		2009-07-29	0.641		2010-07-29	0.316		2011-07-29	0.258		2012-07-28	0.685		2013-07-29	0.042		2014-07-29	0.606		2015-07-29	0.84		2016-08-06	0.304
2000-10-03	0.401		2001-08-16	0.399		2002-08-08	0.673		2003-07-30	0.114		2004-07-29	0.594		2005-07-30	0.451		2006-07-30	0.446		2007-07-30	0.594		2008-07-29	0.174		2009-07-30	0.534		2010-07-30	0.037		2011-07-30	0		2012-07-29	0.515		2013-07-30	0.095		2014-07-30	0.521		2015-07-30	0.572		2016-08-07	0.641
2000-10-04	0.088		2001-08-17	0.307		2002-08-09	0.667		2003-07-31	0.227		2004-07-30	-0.005		2005-07-31	0.775		2006-07-31	0.017		2007-07-31	0.311		2008-07-30	0.517		2009-07-31	0.48		2010-07-31	-0.004		2011-07-31	0.063		2012-07-30	0.83		2013-07-31	0.303		2014-07-31	0.063		2015-07-31	0.74		2016-08-08	0.801
2000-10-05	0.394		2001-08-18	0.085		2002-08-10	0.57		2003-08-01	0.02		2004-07-31	0.706		2005-08-01	0.787		2006-08-01	0.008		2007-08-01	0.544		2008-07-31	0.517		2009-08-01	0.072		2010-08-01	0.586		2011-08-01	0.022		2012-07-31	0.844		2013-08-01	0.462		2014-08-01	0.428		2015-08-01	0.793		2016-08-09	0.355
2000-10-06	0.004		2001-08-19	0.327		2002-08-11	0.635		2003-08-02	0.005		2004-08-01	0.235		2005-08-02	0.64		2006-08-02	0.209		2007-08-02	0.695		2008-08-01	0.166		2009-08-02	0.042		2010-08-02	0.657		2011-08-02	0.039		2012-08-01	0.801		2013-08-02	0.068		2014-08-02	0.116		2015-08-02	0.13		2016-08-10	0.045
2000-10-07	0.026		2001-08-20	0.023		2002-08-12	0.784		2003-08-03	0.074		2004-08-02	0.749		2005-08-03	0.012		2006-08-03	0.797		2007-08-03	0.78		2008-08-02	0.823		2009-08-03	0.246		2010-08-03	0.012		2011-08-03	0.07		2012-08-02	0.657		2013-08-03	0.291		2014-08-03	0.027		2015-08-03	0.095		2016-08-11	0.009
2000-10-08	-0.007		2001-08-21	0.017		2002-08-13	0.436		2003-08-04	0.277		2004-08-03	0.072		2005-08-04	0.814		2006-08-04	0.811		2007-08-04	0.756		2008-08-03	0.595		2009-08-04	0.324		2010-08-04	0.097		2011-08-04	0.684		2012-08-03	0.47		2013-08-04	0.197		2014-08-04	0.459		2015-08-04	0.162		2016-08-12	0.298
2000-10-09	0.024		2001-08-22	0.653		2002-08-14	0.758		2003-08-05	0.555		2004-08-04	0.322		2005-08-05	0.711		2006-08-05	0.499		2007-08-05	0.654		2008-08-04	0.189		2009-08-05	0.594		2010-08-05	0.434		2011-08-05	0.692		2012-08-04	0.665		2013-08-05	0.334		2014-08-05	0.33		2015-08-05	0.062		2016-08-13	0.041
2000-10-10	0.001		2001-08-23	0.82		2002-08-15	0.403		2003-08-06	0.631		2004-08-05	0.412		2005-08-06	0.549		2006-08-06	0.814		2007-08-06	0.687		2008-08-05	0.79		2009-08-06	0.805		2010-08-06	0.744		2011-08-06	0.583		2012-08-05	0.78		2013-08-06	0.125		2014-08-06	0.764		2015-08-06	0.146		2016-08-14	0.017
2000-10-11	0.074		2001-08-24	0.804		2002-08-16	0.158		2003-08-07	0.578		2004-08-06	-0.006		2005-08-07	0.826		2006-08-07	0.402		2007-08-07	0.807		2008-08-06	0.723		2009-08-07	0.3		2010-08-07	0.6		2011-08-07	0.38		2012-08-06	0.577		2013-08-07	0.126		2014-08-07	0.449		2015-08-07	0.025		2016-08-15	0.769
2000-10-12	0.346		2001-08-25	0.806		2002-08-17	0.645		2003-08-08	0.631		2004-08-07	0.494		2005-08-08	0.012		2006-08-08	0.823		2007-08-08	0.361		2008-08-07	0.004		2009-08-08	0.76		2010-08-08	0.756		2011-08-08	0.541		2012-08-07	0.109		2013-08-08	0.058		2014-08-08	0.462		2015-08-08	0.164		2016-08-16	0.484
2000-10-13	0.086		2001-08-26	0.803		2002-08-18	0.631		2003-08-09	0.025		2004-08-08	0.341		2005-08-09	0.184		2006-08-09	0.811		2007-08-09	0.509		2008-08-08	0.174		2009-08-09	0.83		2010-08-09	0.001		2011-08-09	0.442		2012-08-08	0.081		2013-08-09	0.009		2014-08-09	0.194		2015-08-09	0.788		2016-08-17	0.256
2000-10-14	-0.006		2001-08-27	0.753		2002-08-19	0.509		2003-08-10	0.025		2004-08-09	0.816		2005-08-10	0.796		2006-08-10	0.584		2007-08-10	0.532		2008-08-09	0.025		2009-08-10	0.008		2010-08-10	0.266		2011-08-10	0.457		2012-08-09	0.085		2013-08-10	0.055		2014-08-10	0.022		2015-08-10	0.827		2016-08-18	0.154
2000-10-15	0.15		2001-08-28	0.798		2002-08-20	-0.003		2003-08-11	0.037		2004-08-10	0.003		2005-08-11	0.454		2006-08-11	0.812		2007-08-11	0.112		2008-08-10	0.722		2009-08-11	0.252		2010-08-11	0.274		2011-08-11	0.552		2012-08-10	0.024		2013-08-11	0.043		2014-08-11	0.228		2015-08-11	0.854		2016-08-19	0.76
2000-10-16	0.044		2001-08-29	0.777		2002-08-21	-0.001		2003-08-12	0.18		2004-08-11	0.808		2005-08-12	0.061		2006-08-12	0.05		2007-08-12	0.411		2008-08-11	0.791		2009-08-12	0.011		2010-08-12	0.442		2011-08-12	0.015		2012-08-11	0.44		2013-08-12	0.003		2014-08-12	0.441		2015-08-12	0.631		2016-08-20	0.654
2000-10-17	0.241		2001-08-30	0.732		2002-08-22	0.122		2003-08-13	0.232		2004-08-12	0.577		2005-08-13	0.736		2006-08-13	0.456		2007-08-13	0.101		2008-08-12	0.683		2009-08-13	0.028		2010-08-13	0.564		2011-08-13	0.025		2012-08-12	0.376		2013-08-13	0.028		2014-08-13	0.649		2015-08-13	0.325		2016-08-21	0.077
2000-10-18	0.002		2001-08-31	0.062		2002-08-23	0.357		2003-08-14	0.105		2004-08-13	0.34		2005-08-14	0.751		2006-08-14	0.346		2007-08-14	0.813		2008-08-13	0.552		2009-08-14	0.504		2010-08-14	0.048		2011-08-14	0.459		2012-08-13	0.824		2013-08-14	0.248		2014-08-14	0.561		2015-08-14	-0.006		2016-08-22	0.776
2000-10-19	0.122		2001-09-01	0.634		2002-08-24	0.002		2003-08-15	0.106		2004-08-14	0.592		2005-08-15	-0.008		2006-08-15	0.08		2007-08-15	0.824		2008-08-14	0.68		2009-08-15	0.623		2010-08-15	0.128		2011-08-15	0.366		2012-08-14	0.254		2013-08-15	0.035		2014-08-15	0.73		2015-08-15	0.022		2016-08-23	0.763
2000-10-20	0.172		2001-09-02	0.644		2002-08-25	0.629		2003-08-16	0.098		2004-08-15	0.784		2005-08-16	0.834		2006-08-16	0.161		2007-08-16	0.831		2008-08-15	0.72		2009-08-16	0.3		2010-08-16	0.587		2011-08-16	0.821		2012-08-15	0.756		2013-08-16	0.164		2014-08-16	0.62		2015-08-16	0.032		2016-08-24	0.05
2000-10-21	0.06		2001-09-03	0.195		2002-08-26	0.771		2003-08-17	0.342		2004-08-16	0.303		2005-08-17	0.336		2006-08-17	0.48		2007-08-17	0.266		2008-08-16	0.578		2009-08-17	0.031		2010-08-17	0.654		2011-08-17	0.129		2012-08-16	0.076		2013-08-17	0.016		2014-08-17	0.258		2015-08-17	0.223		2016-08-25	0.24
2000-10-22	0.245		2001-09-04	0.209		2002-08-27	0.578		2003-08-18	0.154		2004-08-17	0.723		2005-08-18	0.545		2006-08-18	0.793		2007-08-18	0.722		2008-08-17	0.21		2009-08-18	0.153		2010-08-18	0.362		2011-08-18	0.031		2012-08-17	0.017		2013-08-18	0.079		2014-08-18	0.647		2015-08-18	0.028		2016-08-26	0.803
2000-10-23	0.139		2001-09-05	0.276		2002-08-28	0.755		2003-08-19	0.408		2004-08-18	0.657		2005-08-19	0.602		2006-08-19	0.113		2007-08-19	0.401		2008-08-18	0.771		2009-08-19	0.471		2010-08-19	-0.006		2011-08-19	0.611		2012-08-18	0.7		2013-08-19	0.706		2014-08-19	0.745		2015-08-19	0.168		2016-08-27	0.806
2000-10-24	-0.009		2001-09-06	0.558		2002-08-29	0.408		2003-08-20	0.329		2004-08-19	0.746		2005-08-20	0.563		2006-08-20	0.054		2007-08-20	-0.001		2008-08-19	0.387		2009-08-20	0.011		2010-08-20	0.111		2011-08-20	0.756		2012-08-19	0.156		2013-08-20	0.786		2014-08-20	0.261		2015-08-20	0.06		2016-08-28	0.696
2000-10-25	0.021		2001-09-07	0.718		2002-08-30	0.043		2003-08-21	0.494		2004-08-20	0.711		2005-08-21	0.569		2006-08-21	0.281		2007-08-21	0.377		2008-08-20	0.819		2009-08-21	0.003		2010-08-21	0.067		2011-08-21	0.781		2012-08-20	0.026		2013-08-21	0.722		2014-08-21	0.697		2015-08-21	0.02		2016-08-29	0.755
2000-10-26	0.166		2001-09-08	0.009		2002-08-31	0.784		2003-08-22	0.684		2004-08-21	0.789		2005-08-22	0.713		2006-08-22	0.802		2007-08-22	0.72		2008-08-21	0.186		2009-08-22	0.173		2010-08-22	0.727		2011-08-22	0.812		2012-08-21	0.042		2013-08-22	0.414		2014-08-22	0.723		2015-08-22	0.055		2016-08-30	0.322
2000-10-27	0		2001-09-09	0.643		2002-09-01	0.033		2003-08-23	0.804		2004-08-22	0.792		2005-08-23	0.61		2006-08-23	0		2007-08-23	0.333		2008-08-22	-0.006		2009-08-23	0.647		2010-08-23	0.043		2011-08-23	0.762		2012-08-22	0.087		2013-08-23	0.564		2014-08-23	0.699		2015-08-23	0.486		2016-08-31	0.009
2000-10-28	0.106		2001-09-10	0.062		2002-09-02	0.386		2003-08-24	0.781		2004-08-23	0.496		2005-08-24	0.711		2006-08-24	0.452		2007-08-24	0.085		2008-08-23	0.032		2009-08-24	0.043		2010-08-24	0.761		2011-08-24	0.71		2012-08-23	0.139		2013-08-24	0.057		2014-08-24	0.103		2015-08-24	0.632		2016-09-01	0.01
2000-10-29	0.104		2001-09-11	0.623		2002-09-03	0.616		2003-08-25	0.324		2004-08-24	0.785		2005-08-25	0.569		2006-08-25	0.567		2007-08-25	0.191		2008-08-24	0.77		2009-08-25	-0.008		2010-08-25	0.812		2011-08-25	0.781		2012-08-24	0.65		2013-08-25	0.663		2014-08-25	0.019		2015-08-25	0.757		2016-09-02	0.004
2000-10-30	0.083		2001-09-12	0.329		2002-09-04	0.631		2003-08-26	0.34		2004-08-25	0.121		2005-08-26	0.65		2006-08-26	0.635		2007-08-26	0.816		2008-08-25	0.624		2009-08-26	0.053		2010-08-26	0.817		2011-08-26	0.734		2012-08-25	0.289		2013-08-26	0.511		2014-08-26	0.022		2015-08-26	0.679		2016-09-03	0.009
2000-10-31	-0.007		2001-09-13	0.069		2002-09-05	0.748		2003-08-27	0.422		2004-08-26	0.442		2005-08-27	0.682		2006-08-27	0.013		2007-08-27	0.214		2008-08-26	0.398		2009-08-27	0.45		2010-08-27	0.792		2011-08-27	0.749		2012-08-26	0.688		2013-08-27	0.499		2014-08-27	0.338		2015-08-27	0.812		2016-09-04	0.039
2000-11-01	0.079		2001-09-14	0.397		2002-09-06	0.269		2003-08-28	0.056		2004-08-27	0.464		2005-08-28	0.371		2006-08-28	0.113		2007-08-28	0.731		2008-08-27	0.187		2009-08-28	0.459		2010-08-28	0.801		2011-08-28	0.792		2012-08-27	0.64		2013-08-28	0.68		2014-08-28	0.602		2015-08-28	0.6		2016-09-05	0.008
2000-11-02	0.02		2001-09-15	-0.008		2002-09-07	0.153		2003-08-29	0.003		2004-08-28	0.007		2005-08-29	0.021		2006-08-29	0.662		2007-08-29	0.777		2008-08-28	0.011		2009-08-29	0.378		2010-08-29	0.719		2011-08-29	0.151		2012-08-28	0.214		2013-08-29	0.132		2014-08-29	0.775		2015-08-29	0.027		2016-09-06	0.008
2000-11-03	-0.001		2001-09-16	0.211		2002-09-08	0.669		2003-08-30	0.708		2004-08-29	0.124		2005-08-30	0.007		2006-08-30	0.678		2007-08-30	0.521		2008-08-29	0.651		2009-08-30	0.787		2010-08-30	0.003		2011-08-30	0.498		2012-08-29	0.397		2013-08-30	0.042		2014-08-30	0.747		2015-08-30	0.281		2016-09-07	0.009
2000-11-04	-0.008		2001-09-17	0.321		2002-09-09	0.145		2003-08-31	0.302		2004-08-30	0.029		2005-08-31	0.046		2006-08-31	0.721		2007-08-31	0.761		2008-08-30	0.01		2009-08-31	0.016		2010-08-31	0.456		2011-08-31	-0.003		2012-08-30	0.757		2013-08-31	0.076		2014-08-31	0.396		2015-08-31	0.758		2016-09-08	0.01
2000-11-05	0.012		2001-09-18	0.26		2002-09-10	0.357		2003-09-01	0		2004-08-31	0.01		2005-09-01	0.006		2006-09-01	0.78		2007-09-01	0.422		2008-08-31	0.364		2009-09-01	0.012		2010-09-01	0.307		2011-09-01	0.614		2012-08-31	0.248		2013-09-01	0.734		2014-09-01	0.411		2015-09-01	0.573		2016-09-09	0.056
2000-11-06	0.008		2001-09-19	0.261		2002-09-11	0.097		2003-09-02	0.039		2004-09-01	0.006		2005-09-02	0.018		2006-09-02	0.709		2007-09-02	0.128		2008-09-01	0.029		2009-09-02	0.014		2010-09-02	0.773		2011-09-02	0.066		2012-09-01	0.018		2013-09-02	0.683		2014-09-02	0.452		2015-09-02	0.806		2016-09-10	0.451
2000-11-07	0.016		2001-09-20	0.485		2002-09-12	0.28		2003-09-03	0.489		2004-09-02	0.525		2005-09-03	0.437		2006-09-03	0.159		2007-09-03	0.123		2008-09-02	0.241		2009-09-03	0.507		2010-09-03	0.768		2011-09-03	0.69		2012-09-02	0.016		2013-09-03	0.745		2014-09-03	0.003		2015-09-03	0.789		2016-09-11	0.419
2000-11-08	0.049		2001-09-21	0.513		2002-09-13	0.659		2003-09-04	0.262		2004-09-03	0.608		2005-09-04	0.741		2006-09-04	0.772		2007-09-04	0.772		2008-09-03	0.735		2009-09-04	0.699		2010-09-04	0.432		2011-09-04	0.551		2012-09-03	0.034		2013-09-04	0.596		2014-09-04	0.075		2015-09-04	0.833		2016-09-12	0.305
2000-11-09	0.151		2001-09-22	0.289		2002-09-14	0.635		2003-09-05	0.233		2004-09-04	0		2005-09-05	0.529		2006-09-05	0.172		2007-09-05	0.781		2008-09-04	0.71		2009-09-05	0.096		2010-09-05	0.707		2011-09-05	0.752		2012-09-04	0.012		2013-09-05	0.515		2014-09-05	0.717		2015-09-05	0.658		2016-09-13	0.442
2000-11-10	0.054		2001-09-23	0.286		2002-09-15	0.569		2003-09-06	0.595		2004-09-05	0.067		2005-09-06	0.169		2006-09-06	0.016		2007-09-06	0.744		2008-09-05	0.006		2009-09-06	0.123		2010-09-06	0.672		2011-09-06	0.603		2012-09-05	0.031		2013-09-06	0.621		2014-09-06	0.653		2015-09-06	0.745		2016-09-14	0.134
2000-11-11	0.129		2001-09-24	0.035		2002-09-16	0.496		2003-09-07	0.553		2004-09-06	0.379		2005-09-07	0.439		2006-09-07	0.354		2007-09-07	0.747		2008-09-06	0.032		2009-09-07	0.014		2010-09-07	0.741		2011-09-07	0.189		2012-09-06	0.275		2013-09-07	0.531		2014-09-07	0.708		2015-09-07	0.501		2016-09-15	0.073
2000-11-12	0.067		2001-09-25	0.257		2002-09-17	0.476		2003-09-08	0.096		2004-09-07	0.548		2005-09-08	0.146		2006-09-08	0.548		2007-09-08	0.709		2008-09-07	0.232		2009-09-08	0.038		2010-09-08	0.741		2011-09-08	0.549		2012-09-07	0.627		2013-09-08	0.619		2014-09-08	0.012		2015-09-08	0.001		2016-09-16	0.583
2000-11-13	0.046		2001-09-26	0.005		2002-09-18	-0.006		2003-09-09	0.461		2004-09-08	0.623		2005-09-09	0.232		2006-09-09	0.104		2007-09-09	0.609		2008-09-08	0.04		2009-09-09	0		2010-09-09	0.704		2011-09-09	0.287		2012-09-08	0.621		2013-09-09	0.565		2014-09-09	0.603		2015-09-09	0.208		2016-09-17	0.329
2000-11-14	0.062		2001-09-27	0.271		2002-09-19	0.482		2003-09-10	0.176		2004-09-09	0.501		2005-09-10	0.022		2006-09-10	0.088		2007-09-10	0.578		2008-09-09	0.018		2009-09-10	0.457		2010-09-10	0.688		2011-09-10	0.221		2012-09-09	0.238		2013-09-10	0.2		2014-09-10	0.715		2015-09-10	0.424		2016-09-18	0.574
2000-11-15	0.063		2001-09-28	0.388		2002-09-20	0.515		2003-09-11	0.467		2004-09-10	0.254		2005-09-11	0.595		2006-09-11	0.673		2007-09-11	0.233		2008-09-10	0.389		2009-09-11	0.672		2010-09-11	0.678		2011-09-11	0.68		2012-09-10	0.573		2013-09-11	0.075		2014-09-11	0.416		2015-09-11	0.039		2016-09-19	0.485
2000-11-16	0.131		2001-09-29	0.402		2002-09-21	0.494		2003-09-12	0.003		2004-09-11	0.278		2005-09-12	0.456		2006-09-12	0.037		2007-09-12	0.11		2008-09-11	0.063		2009-09-12	0.343		2010-09-12	0.583		2011-09-12	0.583		2012-09-11	0.452		2013-09-12	0.619		2014-09-12	0.275		2015-09-12	0.684		2016-09-20	0.551
2000-11-17	0.055		2001-09-30	0.4		2002-09-22	0.341		2003-09-13	0.477		2004-09-12	0.016		2005-09-13	0.6		2006-09-13	0.662		2007-09-13	0.338		2008-09-12	0.354		2009-09-13	0.623		2010-09-13	0.604		2011-09-13	0.067		2012-09-12	0.523		2013-09-13	0.101		2014-09-13	0.218		2015-09-13	0.465		2016-09-21	0.076
2000-11-18	0.184		2001-10-01	0.212		2002-09-23	0.452		2003-09-14	0.539		2004-09-13	0.006		2005-09-14	0.575		2006-09-14	0.515		2007-09-14	0.696		2008-09-13	0.607		2009-09-14	0.278		2010-09-14	0.402		2011-09-14	0.183		2012-09-13	0.108		2013-09-14	0.235		2014-09-14	0.198		2015-09-14	0.649		2016-09-22	0.323
2000-11-19	0.061		2001-10-02	0.055		2002-09-24	0.351		2003-09-15	-0.007		2004-09-14	0.583		2005-09-15	0.369		2006-09-15	0.268		2007-09-15	0.64		2008-09-14	0.068		2009-09-15	0.08		2010-09-15	-0.004		2011-09-15	0.087		2012-09-14	0.325		2013-09-15	0.016		2014-09-15	0.015		2015-09-15	0.613		2016-09-23	0.454
2000-11-20	0.12		2001-10-03	0.041		2002-09-25	0.165		2003-09-16	0.01		2004-09-15	0.25		2005-09-16	0.464		2006-09-16	0.446		2007-09-16	0.497		2008-09-15	0.034		2009-09-16	0.557		2010-09-16	0.37		2011-09-16	0.02		2012-09-15	0.569		2013-09-16	0.009		2014-09-16	0.586		2015-09-16	0.532		2016-09-24	-0.005
2000-11-21	0.075		2001-10-04	0.208		2002-09-26	0.119		2003-09-17	0.13		2004-09-16	-0.009		2005-09-17	-0.001		2006-09-17	0.392		2007-09-17	0.549		2008-09-16	0.433		2009-09-17	0.507		2010-09-17	0.273		2011-09-17	0.296		2012-09-16	0.515		2013-09-17	0.345		2014-09-17	0.574		2015-09-17	0.32		2016-09-25	0.43
2000-11-22	0.086		2001-10-05	0.126		2002-09-27	0.379		2003-09-18	0.425		2004-09-17	0.044		2005-09-18	0.134		2006-09-18	0.378		2007-09-18	0.397		2008-09-17	0.461		2009-09-18	0.438		2010-09-18	0.634		2011-09-18	0.566		2012-09-17	0.398		2013-09-18	0.488		2014-09-18	0.471		2015-09-18	0.08		2016-09-26	0.026
2000-11-23	0.114		2001-10-06	0.006		2002-09-28	0.322		2003-09-19	0.348		2004-09-18	0.005		2005-09-19	0.454		2006-09-19	0.453		2007-09-19	0.566		2008-09-18	0.009		2009-09-19	0.026		2010-09-19	0.126		2011-09-19	0.514		2012-09-18	0.463		2013-09-19	-0.011		2014-09-19	0.514		2015-09-19	0.525		2016-09-27	0.471
2000-11-24	0.059		2001-10-07	0.289		2002-09-29	0.236		2003-09-20	0.061		2004-09-19	0.041		2005-09-20	0.128		2006-09-20	0.475		2007-09-20	0.198		2008-09-19	0.29		2009-09-20	-0.007		2010-09-20	0.42		2011-09-20	0.447		2012-09-19	0.463		2013-09-20	0.084		2014-09-20	0.445		2015-09-20	0.095		2016-09-28	0.45
2000-11-25	0.181		2001-10-08	-0.005		2002-09-30	0.112		2003-09-21	0.409		2004-09-20	0.515		2005-09-21	0.5		2006-09-21	0.333		2007-09-21	0.109		2008-09-20	0.305		2009-09-21	0.014		2010-09-21	0.08		2011-09-21	0.211		2012-09-20	0.023		2013-09-21	0.207		2014-09-21	0.46		2015-09-21	0.041		2016-09-29	0.07
2000-11-26	0.042		2001-10-09	-0.005		2002-10-01	0.041		2003-09-22	0.366		2004-09-21	0.5		2005-09-22	0.285		2006-09-22	0.361		2007-09-22	0.095		2008-09-21	0.258		2009-09-22	0.182		2010-09-22	0.542		2011-09-22	0.464		2012-09-21	0.142		2013-09-22	0.064		2014-09-22	0.465		2015-09-22	0.133		2016-09-30	0.421
2000-11-27	0.129		2001-10-10	0.153		2002-10-02	0.015		2003-09-23	0.319		2004-09-22	0.407		2005-09-23	0.42		2006-09-23	0.41		2007-09-23	0.026		2008-09-22	0.007		2009-09-23	-0.005		2010-09-23	0.428		2011-09-23	0.432		2012-09-22	0.185		2013-09-23	0.077		2014-09-23	0.481		2015-09-23	0.557		2016-10-01	0.039
2000-11-28	0.049		2001-10-11	0.338		2002-10-03	0.005		2003-09-24	0.109		2004-09-23	0.421		2005-09-24	0.327		2006-09-24	0.291		2007-09-24	0.328		2008-09-23	0.388		2009-09-24	0.028		2010-09-24	0.243		2011-09-24	0.393		2012-09-23	0.26		2013-09-24	0.342		2014-09-24	0.141		2015-09-24	0.535		2016-10-02	0.427
2000-11-29	0.109		2001-10-12	0.301		2002-10-04	-0.002		2003-09-25	0.242		2004-09-24	0.265		2005-09-25	0.327		2006-09-25	0.097		2007-09-25	0.034		2008-09-24	0.406		2009-09-25	0.164		2010-09-25	0.564		2011-09-25	0.37		2012-09-24	0.471		2013-09-25	0.395		2014-09-25	0.454		2015-09-25	0.122		2016-10-03	0.061
2000-11-30	0.119		2001-10-13	0.36		2002-10-05	0.002		2003-09-26	0.358		2004-09-25	0.163		2005-09-26	0.339		2006-09-26	0.382		2007-09-26	0		2008-09-25	0.014		2009-09-26	0.272		2010-09-26	0.005		2011-09-26	0.256		2012-09-25	-0.005		2013-09-26	0.236		2014-09-26	0.457		2015-09-26	0.008		2016-10-04	0.33
2000-12-01	0.032		2001-10-14	0.343		2002-10-06	0.001		2003-09-27	0.05		2004-09-26	0.02		2005-09-27	0.374		2006-09-27	0.393		2007-09-27	0.034		2008-09-26	0.143		2009-09-27	0.005		2010-09-27	0.012		2011-09-27	-0.004		2012-09-26	0.149		2013-09-27	0.447		2014-09-27	0.405		2015-09-27	0.295		2016-10-05	0.166
2000-12-02	0.083		2001-10-15	-0.001		2002-10-07	0.448		2003-09-28	0.213		2004-09-27	0.148		2005-09-28	0.124		2006-09-28	0.414		2007-09-28	0.424		2008-09-27	0.41		2009-09-28	0.345		2010-09-28	0.513		2011-09-28	0.24		2012-09-27	0.342		2013-09-28	0.459		2014-09-28	0.378		2015-09-28	0.494		2016-10-06	0.25
2000-12-03	0.062		2001-10-16	0.008		2002-10-08	0.475		2003-09-29	0.419		2004-09-28	0.18		2005-09-29	0.449		2006-09-29	0.424		2007-09-29	0.293		2008-09-28	0.374		2009-09-29	0.373		2010-09-29	0.332		2011-09-29	0.374		2012-09-28	0.435		2013-09-29	0.461		2014-09-29	0.431		2015-09-29	0.478		2016-10-07	0.035
2000-12-04	0.18		2001-10-17	0.321		2002-10-09	0.38		2003-09-30	0.216		2004-09-29	0.226		2005-09-30	0.449		2006-09-30	0.332		2007-09-30	0.369		2008-09-29	0.4		2009-09-30	0.069		2010-09-30	0.042		2011-09-30	0.263		2012-09-29	0.439		2013-09-30	0.09		2014-09-30	0.456		2015-09-30	-0.003		2016-10-08	0.378
2000-12-05	0.058		2001-10-18	0.38		2002-10-10	0.169		2003-10-01	0.407		2004-09-30	0.364		2005-10-01	0.266		2006-10-01	0.048		2007-10-01	0.375		2008-09-30	0.368		2009-10-01	0.13		2010-10-01	0.461		2011-10-01	0.31		2012-09-30	0.364		2013-10-01	0.034		2014-10-01	0.447		2015-10-01	0.313		2016-10-09	0.28
2000-12-06	0.021		2001-10-19	0.276		2002-10-11	-0.002		2003-10-02	0.133		2004-10-01	0.236		2005-10-02	0.404		2006-10-02	0.456		2007-10-02	0.084		2008-10-01	0.188		2009-10-02	0.019		2010-10-02	0.134		2011-10-02	0.279		2012-10-01	0.03		2013-10-02	0.028		2014-10-02	0.355		2015-10-02	0.003		2016-10-10	0.329
2000-12-07	0.038		2001-10-20	0.079		2002-10-12	0.236		2003-10-03	0.434		2004-10-02	0.201		2005-10-03	0.207		2006-10-03	0.209		2007-10-03	0.343		2008-10-02	-0.004		2009-10-03	0.002		2010-10-03	0.44		2011-10-03	0.361		2012-10-02	0.454		2013-10-03	0.46		2014-10-03	0.016		2015-10-03	0.059		2016-10-11	0.445
2000-12-08	0.077		2001-10-21	0.011		2002-10-13	0.129		2003-10-04	0.426		2004-10-03	0		2005-10-04	0.397		2006-10-04	0.446		2007-10-04	0.397		2008-10-03	0.177		2009-10-04	0.011		2010-10-04	0.239		2011-10-04	0.075		2012-10-03	0.361		2013-10-04	0.012		2014-10-04	0.426		2015-10-04	0.261		2016-10-12	0.492
2000-12-09	0.073		2001-10-22	0.045		2002-10-14	0.439		2003-10-05	0.405		2004-10-04	0.437		2005-10-05	0.363		2006-10-05	0.345		2007-10-05	0.019		2008-10-04	0.028		2009-10-05	0.072		2010-10-05	0.369		2011-10-05	0.354		2012-10-04	0.069		2013-10-05	0.39		2014-10-05	0.417		2015-10-05	0.406		2016-10-13	0.504
2000-12-10	0.043		2001-10-23	0.283		2002-10-15	0.068		2003-10-06	0.096		2004-10-05	0.385		2005-10-06	0.327		2006-10-06	0.43		2007-10-06	0.074		2008-10-05	0.304		2009-10-06	0.437		2010-10-06	0.249		2011-10-06	0.502		2012-10-05	0.04		2013-10-06	0.005		2014-10-06	0.046		2015-10-06	0.391		2016-10-14	0.07
2000-12-11	0.102		2001-10-24	0.458		2002-10-16	0.45		2003-10-07	0.47		2004-10-06	0.412		2005-10-07	0.067		2006-10-07	0.457		2007-10-07	0.43		2008-10-06	0.384		2009-10-07	0.476		2010-10-07	0.025		2011-10-07	0.445		2012-10-06	0.512		2013-10-07	0.229		2014-10-07	0.45		2015-10-07	0.191		2016-10-15	0.29
2000-12-12	0.044		2001-10-25	0.024		2002-10-17	0.22		2003-10-08	0.072		2004-10-07	0.006		2005-10-08	0.294		2006-10-08	0.165		2007-10-08	0.453		2008-10-07	0.281		2009-10-08	0.451		2010-10-08	0.007		2011-10-08	0.128		2012-10-07	0.465		2013-10-08	0.34		2014-10-08	0.03		2015-10-08	-0.007		2016-10-16	0.003
2000-12-13	0.065		2001-10-26	0.363		2002-10-18	0.441		2003-10-09	0.182		2004-10-08	0.37		2005-10-09	0.362		2006-10-09	0.326		2007-10-09	0.203		2008-10-08	0.001		2009-10-09	0.497		2010-10-09	0		2011-10-09	0.021		2012-10-08	0.407		2013-10-09	0.425		2014-10-09	0.343		2015-10-09	0.006		2016-10-17	0.317
2000-12-14	0.042		2001-10-27	0.082		2002-10-19	0.452		2003-10-10	0.008		2004-10-09	0.414		2005-10-10	0.421		2006-10-10	0.483		2007-10-10	0.35		2008-10-09	0.002		2009-10-10	0.486		2010-10-10	0.311		2011-10-10	0.476		2012-10-09	-0.007		2013-10-10	0.124		2014-10-10	0.343		2015-10-10	0		2016-10-18	0.119
2000-12-15	0.012		2001-10-28	0.306		2002-10-20	0.298		2003-10-11	0.047		2004-10-10	0.332		2005-10-11	0.435		2006-10-11	0.408		2007-10-11	0.451		2008-10-10	0.302		2009-10-11	0.493		2010-10-11	0.397		2011-10-11	0.025		2012-10-10	0.106		2013-10-11	0.303		2014-10-11	-0.005		2015-10-11	0.528		2016-10-19	0.352
2000-12-16	0.058		2001-10-29	0.361		2002-10-21	0.258		2003-10-12	0.419		2004-10-11	0.064		2005-10-12	0.441		2006-10-12	0.471		2007-10-12	0.446		2008-10-11	0.413		2009-10-12	0.497		2010-10-12	0.434		2011-10-12	0.484		2012-10-11	0.491		2013-10-12	0.38		2014-10-12	0.117		2015-10-12	0.379		2016-10-20	0.381
2000-12-17	0.041		2001-10-30	0.003		2002-10-22	0.094		2003-10-13	0.424		2004-10-12	0.146		2005-10-13	0.091		2006-10-13	0.028		2007-10-13	0.39		2008-10-12	0.426		2009-10-13	0.255		2010-10-13	0.457		2011-10-13	0.498		2012-10-12	0.45		2013-10-13	0.504		2014-10-13	0.305		2015-10-13	0.227		2016-10-21	0.022
2000-12-18	0.088		2001-10-31	0.042		2002-10-23	0.343		2003-10-14	0.062		2004-10-13	0.484		2005-10-14	0.003		2006-10-14	0.448		2007-10-14	0.212		2008-10-13	0.441		2009-10-14	0.501		2010-10-14	0.013		2011-10-14	0.472		2012-10-13	0.38		2013-10-14	0.203		2014-10-14	0.356		2015-10-14	0.48		2016-10-22	0.379
2000-12-19	0.031		2001-11-01	0.248		2002-10-24	0.367		2003-10-15	0.34		2004-10-14	0.05		2005-10-15	0.1		2006-10-15	0.388		2007-10-15	0.409		2008-10-14	0.425		2009-10-15	0.441		2010-10-15	0.062		2011-10-15	0.054		2012-10-14	0.005		2013-10-15	0.275		2014-10-15	0.013		2015-10-15	0.292		2016-10-23	0.343
2000-12-20	0.078		2001-11-02	0.047		2002-10-25	0.361		2003-10-16	0.021		2004-10-15	0.426		2005-10-16	-0.003		2006-10-16	0.126		2007-10-16	0.424		2008-10-15	0.135		2009-10-16	0.427		2010-10-16	0.022		2011-10-16	0.015		2012-10-15	0.03		2013-10-16	0.526		2014-10-16	0.315		2015-10-16	0.044		2016-10-24	0.408
2000-12-21	0.037		2001-11-03	0.297		2002-10-26	0.063		2003-10-17	-0.002		2004-10-16	0.486		2005-10-17	0.149		2006-10-17	0.402		2007-10-17	0.028		2008-10-16	0.015		2009-10-17	0.349		2010-10-17	0.149		2011-10-17	0.282		2012-10-16	0.159		2013-10-17	0.471		2014-10-17	0.422		2015-10-17	0.519		2016-10-25	0.385
2000-12-22	0.038		2001-11-04	0.282		2002-10-27	0.357		2003-10-18	0.023		2004-10-17	0.362		2005-10-18	0.153		2006-10-18	0.06		2007-10-18	0.013		2008-10-17	0.318		2009-10-18	0.002		2010-10-18	0.214		2011-10-18	0.424		2012-10-17	0.043		2013-10-18	0.25		2014-10-18	0.267		2015-10-18	0.493		2016-10-26	0.403
2000-12-23	0.049		2001-11-05	0.342		2002-10-28	0.404		2003-10-19	0.197		2004-10-18	0.166		2005-10-19	0.044		2006-10-19	0.391		2007-10-19	0.009		2008-10-18	-0.009		2009-10-19	0.051		2010-10-19	0.094		2011-10-19	0.449		2012-10-18	0.019		2013-10-19	0.467		2014-10-19	0.006		2015-10-19	0.476		2016-10-27	0.349
2000-12-24	0.054		2001-11-06	0		2002-10-29	0.429		2003-10-20	0.005		2004-10-19	0.052		2005-10-20	0.264		2006-10-20	0.404		2007-10-20	0.281		2008-10-19	0.02		2009-10-20	0.133		2010-10-20	0.282		2011-10-20	0.106		2012-10-19	0.173		2013-10-20	0.528		2014-10-20	0.24		2015-10-20	0.522		2016-10-28	0.363
2000-12-25	0.074		2001-11-07	0.035		2002-10-30	0.412		2003-10-21	0.004		2004-10-20	0.408		2005-10-21	0.162		2006-10-21	0.455		2007-10-21	0.337		2008-10-20	0.027		2009-10-21	0.043		2010-10-21	0.234		2011-10-21	0.473		2012-10-20	0.044		2013-10-21	0.415		2014-10-21	0.295		2015-10-21	0.45		2016-10-29	0.408
2000-12-26	0.043		2001-11-08	0.35		2002-10-31	0.193		2003-10-22	0.217		2004-10-21	0.018		2005-10-22	0.107		2006-10-22	0.439		2007-10-22	0.4		2008-10-21	0.167		2009-10-22	0.289		2010-10-22	-0.001		2011-10-22	0.011		2012-10-21	0.21		2013-10-22	0.113		2014-10-22	0.358		2015-10-22	0.177		2016-10-30	0.332
2000-12-27	0.031		2001-11-09	0.366		2002-11-01	0.34		2003-10-23	0.246		2004-10-22	0.166		2005-10-23	0.22		2006-10-23	0.441		2007-10-23	0.149		2008-10-22	-0.009		2009-10-23	0.007		2010-10-23	0.007		2011-10-23	0.293		2012-10-22	0.247		2013-10-23	0.155		2014-10-23	0.331		2015-10-23	0.026		2016-10-31	0.436
2000-12-28	0.037		2001-11-10	0.276		2002-11-02	0.17		2003-10-24	0.078		2004-10-23	0.354		2005-10-24	0.286		2006-10-24	0.085		2007-10-24	0.098		2008-10-23	-0.009		2009-10-24	0.011		2010-10-24	0.061		2011-10-24	0.366		2012-10-23	0.177		2013-10-24	0.037		2014-10-24	0.126		2015-10-24	0.495		2016-11-01	0.398
2000-12-29	0.04		2001-11-11	0.148		2002-11-03	0.434		2003-10-25	0.269		2004-10-24	0.303		2005-10-25	0.065		2006-10-25	0.42		2007-10-25	0.063		2008-10-24	0.002		2009-10-25	0.029		2010-10-25	0.076		2011-10-25	0.42		2012-10-24	0.01		2013-10-25	0.454		2014-10-25	0.003		2015-10-25	0.089		2016-11-02	0.154
2000-12-30	0.039		2001-11-12	0.349		2002-11-04	0.415		2003-10-26	0.27		2004-10-25	0.297		2005-10-26	0.046		2006-10-26	0.322		2007-10-26	0.033		2008-10-25	-0.009		2009-10-26	0.3		2010-10-26	0.119		2011-10-26	0.431		2012-10-25	0.275		2013-10-26	0.121		2014-10-26	0		2015-10-26	-0.014		2016-11-03	0.399
2000-12-31	0.039		2001-11-13	0.379		2002-11-05	0.442		2003-10-27	0.008		2004-10-26	0.368		2005-10-27	0.371		2006-10-27	0.062		2007-10-27	0.04		2008-10-26	-0.001		2009-10-27	0.163		2010-10-27	0.014		2011-10-27	0.388		2012-10-26	0.285		2013-10-27	0.002		2014-10-27	0.229		2015-10-27	0.011		2016-11-04	0.331
			2001-11-14	0.393		2002-11-06	0.396		2003-10-28	0.028		2004-10-27	0.394		2005-10-28	0.342		2006-10-28	0.287		2007-10-28	0.367		2008-10-27	0.015		2009-10-28	0.076		2010-10-28	0.121		2011-10-28	0.453		2012-10-27	-0.001		2013-10-28	0.434		2014-10-28	0.256		2015-10-28	0.032		2016-11-05	0.41
			2001-11-15	0.297		2002-11-07	0.442		2003-10-29	0.101		2004-10-28	0.42		2005-10-29	0.255		2006-10-29	-0.003		2007-10-29	0.392		2008-10-28	0.094		2009-10-29	0.148		2010-10-29	0.226		2011-10-29	0.226		2012-10-28	0.293		2013-10-29	0.508		2014-10-29	0.164		2015-10-29	0.282		2016-11-06	0.414
			2001-11-16	0.364		2002-11-08	0.403		2003-10-30	-0.006		2004-10-29	0.276		2005-10-30	0.054		2006-10-30	0.082		2007-10-30	0.046		2008-10-29	0.057		2009-10-30	0.291		2010-10-30	0.123		2011-10-30	0.012		2012-10-29	0.392		2013-10-30	0.024		2014-10-30	0.251		2015-10-30	0.23		2016-11-07	0.233
			2001-11-17	0.368		2002-11-09	0.427		2003-10-31	-0.014		2004-10-30	0.116		2005-10-31	0.408		2006-10-31	0.365		2007-10-31	0.013		2008-10-30	0.117		2009-10-31	0.146		2010-10-31	0.005		2011-10-31	0.034		2012-10-30	0.318		2013-10-31	0.465		2014-10-31	0.214		2015-10-31	0.269		2016-11-08	0.413
			2001-11-18	0.388		2002-11-10	0.04		2003-11-01	0.017		2004-10-31	0.368		2005-11-01	0.415		2006-11-01	0.365		2007-11-01	0.098		2008-10-31	0.04		2009-11-01	0.28		2010-11-01	0.199		2011-11-01	0.013		2012-10-31	0.279		2013-11-01	0.53		2014-11-01	0.138		2015-11-01	0.079		2016-11-09	0.447
			2001-11-19	0.368		2002-11-11	0.213		2003-11-02	0.005		2004-11-01	0.197		2005-11-02	0.047		2006-11-02	0.209		2007-11-02	0.233		2008-11-01	0.001		2009-11-02	0.204		2010-11-02	0.164		2011-11-02	0.166		2012-11-01	0.373		2013-11-02	0.468		2014-11-02	0.345		2015-11-02	0.257		2016-11-10	0.108
			2001-11-20	0.397		2002-11-12	0.133		2003-11-03	0.036		2004-11-02	0.419		2005-11-03	0.027		2006-11-03	0.132		2007-11-03	0.199		2008-11-02	0.079		2009-11-03	0.071		2010-11-03	0.245		2011-11-03	0.291		2012-11-02	0.355		2013-11-03	0.535		2014-11-03	0.23		2015-11-03	0.007		2016-11-11	0.006
			2001-11-21	0.12		2002-11-13	0.073		2003-11-04	0.155		2004-11-03	0.246		2005-11-04	0.084		2006-11-04	0.013		2007-11-04	0.317		2008-11-03	0.033		2009-11-04	0.272		2010-11-04	0.083		2011-11-04	0.038		2012-11-03	0.021		2013-11-04	0.445		2014-11-04	-0.001		2015-11-04	0.052		2016-11-12	0.311
			2001-11-22	0.269		2002-11-14	0.069		2003-11-05	0.076		2004-11-04	0.109		2005-11-05	0.001		2006-11-05	0.011		2007-11-05	0.309		2008-11-04	0.087		2009-11-05	-0.003		2010-11-05	0.111		2011-11-05	0.251		2012-11-04	0.208		2013-11-05	0.059		2014-11-05	0.055		2015-11-05	0.416		2016-11-13	0.191
			2001-11-23	0.015		2002-11-15	0.017		2003-11-06	0.098		2004-11-05	0.046		2005-11-06	0.04		2006-11-06	0.139		2007-11-06	0.371		2008-11-05	-0.01		2009-11-06	0.112		2010-11-06	0.068		2011-11-06	0.314		2012-11-05	0.422		2013-11-06	0.287		2014-11-06	0.261		2015-11-06	0.34		2016-11-14	0.279
			2001-11-24	0.216		2002-11-16	0.299		2003-11-07	0.101		2004-11-06	0.111		2005-11-07	0.018		2006-11-07	0.086		2007-11-07	0.37		2008-11-06	0.003		2009-11-07	-0.003		2010-11-07	0.281		2011-11-07	0.228		2012-11-06	0.342		2013-11-07	0.297		2014-11-07	0.363		2015-11-07	0.389		2016-11-15	0.294
			2001-11-25	0.126		2002-11-17	0.17		2003-11-08	0.07		2004-11-07	0.414		2005-11-08	0.058		2006-11-08	0.181		2007-11-08	0.382		2008-11-07	0.061		2009-11-08	0.318		2010-11-08	0.199		2011-11-08	0.357		2012-11-07	0.405		2013-11-08	0.18		2014-11-08	0.274		2015-11-08	0.322		2016-11-16	0.385
			2001-11-26	0.126		2002-11-18	0.154		2003-11-09	0.163		2004-11-08	0.411		2005-11-09	0.11		2006-11-09	0.118		2007-11-09	0.389		2008-11-08	0.176		2009-11-09	0.333		2010-11-09	0.04		2011-11-09	0.232		2012-11-08	0.011		2013-11-09	0.109		2014-11-09	0.4		2015-11-09	0.03		2016-11-17	0.202
			2001-11-27	0.317		2002-11-19	0.285		2003-11-10	0.041		2004-11-09	0.398		2005-11-10	0.077		2006-11-10	0.164		2007-11-10	0.4		2008-11-09	0.008		2009-11-10	0.302		2010-11-10	0.063		2011-11-10	0.246		2012-11-09	0.082		2013-11-10	0.325		2014-11-10	0.056		2015-11-10	0.029		2016-11-18	0.348
			2001-11-28	0.321		2002-11-20	0.361		2003-11-11	0.169		2004-11-10	-0.002		2005-11-11	0.037		2006-11-11	0.04		2007-11-11	0.375		2008-11-10	0.116		2009-11-11	0.352		2010-11-11	0.018		2011-11-11	0.061		2012-11-10	0.019		2013-11-11	0.299		2014-11-11	0.042		2015-11-11	0.154		2016-11-19	0.348
			2001-11-29	0.245		2002-11-21	0.244		2003-11-12	0.043		2004-11-11	0.233		2005-11-12	0.102		2006-11-12	0.037		2007-11-12	0.279		2008-11-11	0.025		2009-11-12	0.212		2010-11-12	0.016		2011-11-12	0.296		2012-11-11	-0.008		2013-11-12	0.322		2014-11-12	0.281		2015-11-12	0.384		2016-11-20	0.316
			2001-11-30	0.239		2002-11-22	0.352		2003-11-13	0.033		2004-11-12	0.155		2005-11-13	0.113		2006-11-13	0.053		2007-11-13	0.111		2008-11-12	0.081		2009-11-13	0.111		2010-11-13	0.047		2011-11-13	0.302		2012-11-12	0.004		2013-11-13	0.134		2014-11-13	0.318		2015-11-13	0.058		2016-11-21	0.264
			2001-12-01	0.213		2002-11-23	0.361		2003-11-14	0.004		2004-11-13	0.286		2005-11-14	0.244		2006-11-14	0.173		2007-11-14	0.378		2008-11-13	0.012		2009-11-14	0.289		2010-11-14	0.217		2011-11-14	0.312		2012-11-13	0.002		2013-11-14	0.145		2014-11-14	0.318		2015-11-14	-0.005		2016-11-22	0.292
			2001-12-02	0.289		2002-11-24	0.373		2003-11-15	0.002		2004-11-14	0.085		2005-11-15	0.092		2006-11-15	0.189		2007-11-15	0.393		2008-11-14	0.04		2009-11-15	0.317		2010-11-15	0.055		2011-11-15	0.373		2012-11-14	0.078		2013-11-15	0.046		2014-11-15	0.287		2015-11-15	0.048		2016-11-23	0.39
			2001-12-03	0.168		2002-11-25	0.071		2003-11-16	0.132		2004-11-15	0.009		2005-11-16	0.229		2006-11-16	0.24		2007-11-16	0		2008-11-15	0.007		2009-11-16	0.286		2010-11-16	0.282		2011-11-16	0.275		2012-11-15	0.017		2013-11-16	0.032		2014-11-16	0.388		2015-11-16	0.302		2016-11-24	0.314
			2001-12-04	0.11		2002-11-26	0.355		2003-11-17	0.02		2004-11-16	0.142		2005-11-17	0.111		2006-11-17	0.288		2007-11-17	0.207		2008-11-16	0.024		2009-11-17	0.319		2010-11-17	0.11		2011-11-17	0		2012-11-16	0.116		2013-11-17	0.141		2014-11-17	0.275		2015-11-17	0.323		2016-11-25	0.374
			2001-12-05	0		2002-11-27	0.347		2003-11-18	0.184		2004-11-17	0.244		2005-11-18	0.172		2006-11-18	0.174		2007-11-18	0.373		2008-11-17	0.061		2009-11-18	0.112		2010-11-18	0.011		2011-11-18	0.163		2012-11-17	0.227		2013-11-18	0.276		2014-11-18	0.073		2015-11-18	0.257		2016-11-26	0.081
			2001-12-06	0.165		2002-11-28	0.002		2003-11-19	0.02		2004-11-18	0.293		2005-11-19	0.124		2006-11-19	0.254		2007-11-19	0.375		2008-11-18	0.017		2009-11-19	0.326		2010-11-19	0.173		2011-11-19	0.208		2012-11-18	0.089		2013-11-19	0.28		2014-11-19	0.304		2015-11-19	0.403		2016-11-27	0.265
			2001-12-07	0.323		2002-11-29	0.075		2003-11-20	0		2004-11-19	0.168		2005-11-20	0.072		2006-11-20	0.11		2007-11-20	0.384		2008-11-19	0.102		2009-11-20	0.109		2010-11-20	0.013		2011-11-20	0.266		2012-11-19	0.24		2013-11-20	0.373		2014-11-20	0.023		2015-11-20	0.232		2016-11-28	0.335
			2001-12-08	0.147		2002-11-30	0.203		2003-11-21	0.065		2004-11-20	0.325		2005-11-21	0.192		2006-11-21	0.276		2007-11-21	0.337		2008-11-20	0.103		2009-11-21	0.152		2010-11-21	0.016		2011-11-21	0.282		2012-11-20	0.115		2013-11-21	0.231		2014-11-21	0.014		2015-11-21	0.383		2016-11-29	0.286
			2001-12-09	0.27		2002-12-01	0.355		2003-11-22	0.098		2004-11-21	0.224		2005-11-22	0.03		2006-11-22	0.23		2007-11-22	0.189		2008-11-21	0.07		2009-11-22	0.068		2010-11-22	0.106		2011-11-22	0.262		2012-11-21	0.184		2013-11-22	0.154		2014-11-22	0.196		2015-11-22	0.266		2016-11-30	0.006
			2001-12-10	0.161		2002-12-02	0.272		2003-11-23	0.04		2004-11-22	0.326		2005-11-23	0.211		2006-11-23	0.206		2007-11-23	0.108		2008-11-22	0.186		2009-11-23	0.302		2010-11-23	0.104		2011-11-23	0.222		2012-11-22	0.175		2013-11-23	0.115		2014-11-23	0.136		2015-11-23	0.332		2016-12-01	0.017
			2001-12-11	0.139		2002-12-03	0.24		2003-11-24	0.049		2004-11-23	-0.013		2005-11-24	0.12		2006-11-24	-0.006		2007-11-24	0.075		2008-11-23	0.054		2009-11-24	0.29		2010-11-24	0.001		2011-11-24	0.368		2012-11-23	0.171		2013-11-24	0.366		2014-11-24	0.164		2015-11-24	0.323		2016-12-02	0.247
			2001-12-12	-0.01		2002-12-04	0.088		2003-11-25	0.207		2004-11-24	0.103		2005-11-25	0.23		2006-11-25	0.182		2007-11-25	-0.014		2008-11-24	0.141		2009-11-25	0.203		2010-11-25	0.05		2011-11-25	0.201		2012-11-24	0.145		2013-11-25	0.129		2014-11-25	0.094		2015-11-25	0.278		2016-12-03	0.037
			2001-12-13	0.024		2002-12-05	0.341		2003-11-26	0.058		2004-11-25	0.197		2005-11-26	0.053		2006-11-26	0.274		2007-11-26	0.288		2008-11-25	-0.004		2009-11-26	0.279		2010-11-26	0.172		2011-11-26	0.299		2012-11-25	0.086		2013-11-26	0.017		2014-11-26	-0.013		2015-11-26	0.404		2016-12-04	0.315
			2001-12-14	0.08		2002-12-06	0.084		2003-11-27	0.057		2004-11-26	0.156		2005-11-27	0.114		2006-11-27	0.116		2007-11-27	0.323		2008-11-26	0.033		2009-11-27	0.197		2010-11-27	0.063		2011-11-27	0.074		2012-11-26	0.255		2013-11-27	0.013		2014-11-27	0.307		2015-11-27	0.232		2016-12-05	0.191
			2001-12-15	0.083		2002-12-07	0.287		2003-11-28	-0.007		2004-11-27	0.114		2005-11-28	0.187		2006-11-28	0.284		2007-11-28	0.26		2008-11-27	0.004		2009-11-28	0.291		2010-11-28	0.164		2011-11-28	0.049		2012-11-27	0.1		2013-11-28	0.236		2014-11-28	0.037		2015-11-28	0.384		2016-12-06	0.214
			2001-12-16	0.112		2002-12-08	0.239		2003-11-29	0.092		2004-11-28	0.119		2005-11-29	0.127		2006-11-29	0.183		2007-11-29	0.323		2008-11-28	0.024		2009-11-29	0.321		2010-11-29	0.082		2011-11-29	0.256		2012-11-28	0.195		2013-11-29	0.065		2014-11-29	0.006		2015-11-29	0.089		2016-12-07	0.33
			2001-12-17	0.074		2002-12-09	0.012		2003-11-30	0.066		2004-11-29	0.136		2005-11-30	0.082		2006-11-30	0.26		2007-11-30	0.084		2008-11-29	0.096		2009-11-30	0.18		2010-11-30	0.065		2011-11-30	0.268		2012-11-29	0.142		2013-11-30	0.108		2014-11-30	0.097		2015-11-30	0.343		2016-12-08	0.125
			2001-12-18	0.087		2002-12-10	0.249		2003-12-01	0.022		2004-11-30	0.124		2005-12-01	0.105		2006-12-01	0.14		2007-12-01	0.216		2008-11-30	0.001		2009-12-01	0.275		2010-12-01	0.116		2011-12-01	0.338		2012-11-30	0.207		2013-12-01	0.346		2014-12-01	0.202		2015-12-01	0.241		2016-12-09	0.271
			2001-12-19	0.136		2002-12-11	0.112		2003-12-02	0.035		2004-12-01	0.224		2005-12-02	0.017		2006-12-02	0.217		2007-12-02	0.16		2008-12-01	0.021		2009-12-02	0.167		2010-12-02	-0.002		2011-12-02	0.214		2012-12-01	0.122		2013-12-02	0.034		2014-12-02	0.01		2015-12-02	0.252		2016-12-10	0.142
			2001-12-20	0.108		2002-12-12	0.173		2003-12-03	0.048		2004-12-02	0.023		2005-12-03	0.006		2006-12-03	0.289		2007-12-03	0.04		2008-12-02	0.05		2009-12-03	0.229		2010-12-03	0.1		2011-12-03	0.126		2012-12-02	0.007		2013-12-03	-0.002		2014-12-03	-0.002		2015-12-03	0.181		2016-12-11	0.023
			2001-12-21	0.157		2002-12-13	0.078		2003-12-04	0.169		2004-12-03	0.046		2005-12-04	0.177		2006-12-04	0.172		2007-12-04	0.108		2008-12-03	0.035		2009-12-04	0.197		2010-12-04	0.021		2011-12-04	0.099		2012-12-03	0.01		2013-12-04	0.022		2014-12-04	0.224		2015-12-04	0.036		2016-12-12	0.052
			2001-12-22	0.103		2002-12-14	0.148		2003-12-05	0.037		2004-12-04	0.055		2005-12-05	0.088		2006-12-05	0.295		2007-12-05	0.021		2008-12-04	0.013		2009-12-05	0.085		2010-12-05	0.047		2011-12-05	0.325		2012-12-04	0.074		2013-12-05	0.14		2014-12-05	0.036		2015-12-05	0.388		2016-12-13	0.107
			2001-12-23	0.16		2002-12-15	0.127		2003-12-06	0.142		2004-12-05	0.077		2005-12-06	0.125		2006-12-06	0.106		2007-12-06	0.099		2008-12-05	0.114		2009-12-06	0.265		2010-12-06	0.105		2011-12-06	0.139		2012-12-05	0.044		2013-12-06	0.329		2014-12-06	0.132		2015-12-06	0.146		2016-12-14	0.169
			2001-12-24	0.112		2002-12-16	0.137		2003-12-07	0.038		2004-12-06	0.085		2005-12-07	0.05		2006-12-07	0.266		2007-12-07	0.025		2008-12-06	0.083		2009-12-07	0.093		2010-12-07	0.205		2011-12-07	0.27		2012-12-06	0.014		2013-12-07	0.111		2014-12-07	0.141		2015-12-07	0.367		2016-12-15	0.121
			2001-12-25	0.1		2002-12-17	0.141		2003-12-08	0.032		2004-12-07	0.033		2005-12-08	0.011		2006-12-08	0.13		2007-12-08	0.333		2008-12-07	-0.008		2009-12-08	0.09		2010-12-08	0.077		2011-12-08	0.172		2012-12-07	-0.003		2013-12-08	0.092		2014-12-08	0.15		2015-12-08	0.033		2016-12-16	0.189
			2001-12-26	0.092		2002-12-18	0.096		2003-12-09	0.069		2004-12-08	0.232		2005-12-09	0.171		2006-12-09	0.146		2007-12-09	0.143		2008-12-08	0.091		2009-12-09	0.122		2010-12-09	0.068		2011-12-09	0.093		2012-12-08	-0.002		2013-12-09	0.111		2014-12-09	0.189		2015-12-09	0.207		2016-12-17	0.099
			2001-12-27	0.081		2002-12-19	0.165		2003-12-10	0.038		2004-12-09	0.074		2005-12-10	0.06		2006-12-10	0.142		2007-12-10	0.228		2008-12-09	0.028		2009-12-10	0.003		2010-12-10	0.04		2011-12-10	0.198		2012-12-09	0.008		2013-12-10	0.074		2014-12-10	0.062		2015-12-10	0.148		2016-12-18	0.001
			2001-12-28	0.116		2002-12-20	0.072		2003-12-11	0.077		2004-12-10	0.018		2005-12-11	0.085		2006-12-11	0.011		2007-12-11	0.153		2008-12-10	0.1		2009-12-11	0.046		2010-12-11	0.005		2011-12-11	0.095		2012-12-10	0.101		2013-12-11	0.118		2014-12-11	0.115		2015-12-11	0.008		2016-12-19	0.091
			2001-12-29	0.093		2002-12-21	0.132		2003-12-12	0.03		2004-12-11	0.096		2005-12-12	0.048		2006-12-12	0.035		2007-12-12	0.132		2008-12-11	0.051		2009-12-12	0.049		2010-12-12	0.01		2011-12-12	0.159		2012-12-11	0.065		2013-12-12	0.009		2014-12-12	0.076		2015-12-12	0.161		2016-12-20	-0.009
			2001-12-30	0.142		2002-12-22	0.149		2003-12-13	0.058		2004-12-12	0.037		2005-12-13	0.048		2006-12-13	0.088		2007-12-13	0.023		2008-12-12	0.05		2009-12-13	0.019		2010-12-13	0.02		2011-12-13	0.13		2012-12-12	0.116		2013-12-13	0.113		2014-12-13	0.029		2015-12-13	0.049		2016-12-21	0.141
			2001-12-31	0.029		2002-12-23	0.114		2003-12-14	0.036		2004-12-13	0.111		2005-12-14	0.059		2006-12-14	0.134		2007-12-14	0.092		2008-12-13	0.021		2009-12-14	0.07		2010-12-14	0.011		2011-12-14	0.12		2012-12-13	0.032		2013-12-14	0.059		2014-12-14	0.11		2015-12-14	-0.007		2016-12-22	0.101
						2002-12-24	0.178		2003-12-15	0.058		2004-12-14	0.047		2005-12-15	0.027		2006-12-15	0.111		2007-12-15	0.159		2008-12-14	0.046		2009-12-15	0.058		2010-12-15	0.064		2011-12-15	0.142		2012-12-14	0.086		2013-12-15	0.107		2014-12-15	0.023		2015-12-15	0.045		2016-12-23	0.165
						2002-12-25	0.135		2003-12-16	0.015		2004-12-15	0.095		2005-12-16	0.076		2006-12-16	0.115		2007-12-16	0.051		2008-12-15	0.041		2009-12-16	0.026		2010-12-16	0.123		2011-12-16	0.088		2012-12-15	0.047		2013-12-16	0.083		2014-12-16	0.081		2015-12-16	0.132		2016-12-24	0.096
						2002-12-26	0.076		2003-12-24	0		2004-12-16	0.07		2005-12-17	0.065		2006-12-17	0.127		2007-12-17	0.129		2008-12-16	-0.01		2009-12-17	0.051		2010-12-17	0.074		2011-12-17	0.165		2012-12-16	0.059		2013-12-17	0.104		2014-12-17	0.09		2015-12-17	0.055		2016-12-25	0.024
						2002-12-27	0.103		2003-12-25	0.03		2004-12-17	0.074		2005-12-18	0.075		2006-12-18	0.103		2007-12-18	0.116		2008-12-17	0.077		2009-12-18	0.006		2010-12-18	0.05		2011-12-18	0.111		2012-12-17	0.097		2013-12-18	0.105		2014-12-18	0.054		2015-12-18	0.118		2016-12-26	0.11
						2002-12-28	0.134		2003-12-26	0.027		2004-12-18	0.062		2005-12-19	0.061		2006-12-19	0.13		2007-12-19	0.082		2008-12-18	0.038		2009-12-19	0.017		2010-12-19	0.058		2011-12-19	0.18		2012-12-18	0.069		2013-12-19	0.112		2014-12-19	0.076		2015-12-19	0.141		2016-12-27	0.115
						2002-12-29	0.139		2003-12-27	0.06		2004-12-19	0.025		2005-12-20	0.084		2006-12-20	0.073		2007-12-20	0.132		2008-12-19	0.042		2009-12-20	0.12		2010-12-20	0.037		2011-12-20	0.115		2012-12-19	0.122		2013-12-20	0.121		2014-12-20	0.142		2015-12-20	0.092		2016-12-28	0.124
						2002-12-30	0.144		2003-12-28	-0.002		2004-12-20	0.094		2005-12-21	0.079		2006-12-21	0.011		2007-12-21	0.097		2008-12-20	0.038		2009-12-21	0.06		2010-12-21	0.087		2011-12-21	0.046		2012-12-20	0.065		2013-12-21	0.087		2014-12-21	0.074		2015-12-21	0.094		2016-12-29	0.119
						2002-12-31	0.173		2003-12-29	0.068		2004-12-21	0.064		2005-12-22	0.043		2006-12-22	0.087		2007-12-22	0.145		2008-12-23	0		2009-12-22	0.093		2010-12-22	0.012		2011-12-22	0.106		2012-12-21	0.063		2013-12-22	0.147		2014-12-22	0.099		2015-12-22	0.038		2016-12-30	0.164
									2003-12-30	-0.017		2004-12-22	0.114		2005-12-23	0.098		2006-12-23	0.105		2007-12-23	0.093		2008-12-24	0.024		2009-12-23	0.087		2010-12-23	0.051		2011-12-23	0.046		2012-12-22	0.076		2013-12-23	0.091		2014-12-23	0.103		2015-12-23	0.103		2016-12-31	0.081
									2003-12-31	0.033		2004-12-23	0.055		2005-12-24	0.048		2006-12-24	0.082		2007-12-24	0.143		2008-12-25	0.036		2009-12-24	0.028		2010-12-24	0.046		2011-12-24	0.085		2012-12-23	0.088		2013-12-24	0.011		2014-12-24	0.07		2015-12-24	0.103
												2004-12-24	0.116		2005-12-25	0.122		2006-12-25	0.017		2007-12-25	0.085		2008-12-26	0.076		2009-12-25	0.002		2010-12-25	0.002		2011-12-25	0.086		2012-12-24	0.009		2013-12-25	0.099		2014-12-25	0.149		2015-12-25	0.092
												2004-12-25	0.077		2005-12-26	0.065		2006-12-26	0.07		2007-12-26	0.023		2008-12-27	0.045		2009-12-26	0.031		2010-12-26	0.011		2011-12-26	0.155		2012-12-25	0.069		2013-12-26	0.122		2014-12-26	0.092		2015-12-26	0.12
												2004-12-26	0.071		2005-12-27	0.107		2006-12-27	0.042		2007-12-27	0.09		2008-12-28	0.055		2009-12-27	0.018		2010-12-27	0.011		2011-12-27	0.045		2012-12-26	0.109		2013-12-27	0.096		2014-12-27	0.115		2015-12-27	0.093
												2004-12-27	0.101		2005-12-28	0.083		2006-12-28	0.125		2007-12-28	0.009		2008-12-29	0.048		2009-12-28	0.033		2010-12-28	0.023		2011-12-28	0.139		2012-12-27	0.069		2013-12-28	0.099		2014-12-28	0.077		2015-12-28	0.168
												2004-12-28	0.046		2005-12-29	0.032		2006-12-29	0.077		2007-12-29	0.023		2008-12-30	0.024		2009-12-29	0.023		2010-12-29	0.002		2011-12-29	0.109		2012-12-28	0.123		2013-12-29	0.11		2014-12-29	0.065		2015-12-29	0.104
												2004-12-29	0.075		2005-12-30	0.097		2006-12-30	0.082		2007-12-30	0.003		2008-12-31	0.076		2009-12-30	0.041		2010-12-30	0.009		2011-12-30	0.069		2012-12-29	-0.005		2013-12-30	0.047		2014-12-30	0.09		2015-12-30	0.169
												2004-12-30	0.048		2005-12-31	0.06		2006-12-31	0.063		2007-12-31	0.126					2009-12-31	0.033		2010-12-31	0.036		2011-12-31	0.119		2012-12-30	0.043		2013-12-31	0.021		2014-12-31	0.087		2015-12-31	0.047
												2004-12-31	0.138																							2012-12-31	0.05

## Sheet: North
2000year			2001year			2002year			2003year			2004year			2005year			2006year			2007year			2008year			2009year			2010year			2011year			2012year			2013year			2014year			2015year			2016year
Date	NDVI		Date	NDVI		Date	NDVI		Date	NDVI		Date	NDVI		Date	NDVI		Date	NDVI		Date	NDVI		Date	NDVI		Date	NDVI		Date	NDVI		Date	NDVI		Date	NDVI		Date	NDVI		Date	NDVI		Date	NDVI		Date	NDVI
2000-02-24	0		2001-01-01	0.045		2002-01-01	0.123		2003-01-01	0.13		2004-01-01	0.031		2005-01-01	0.059		2006-01-01	0.023		2007-01-01	0.086		2008-01-01	0.098		2009-01-01	0.027		2010-01-01	0.014		2011-01-01	0.076		2012-01-01	0.073		2013-01-01	0.019		2014-01-01	0.037		2015-01-01	0.117		2016-01-01	0.069
2000-02-25	0.069		2001-01-02	0.025		2002-01-02	0.104		2003-01-02	0.212		2004-01-02	0.013		2005-01-02	0.02		2006-01-02	0.022		2007-01-02	0.097		2008-01-02	0.095		2009-01-02	0.099		2010-01-02	0.028		2011-01-02	0.052		2012-01-02	0.103		2013-01-02	0.097		2014-01-02	0.106		2015-01-02	0.075		2016-01-02	0.06
2000-02-26	0.028		2001-01-03	0.008		2002-01-03	0.036		2003-01-03	0.118		2004-01-03	0.044		2005-01-03	0.055		2006-01-03	0.132		2007-01-03	0.064		2008-01-03	0.106		2009-01-03	0.033		2010-01-03	0.039		2011-01-03	0.078		2012-01-03	0.055		2013-01-03	0.068		2014-01-03	0.092		2015-01-03	0.231		2016-01-03	0.093
2000-02-27	0.139		2001-01-04	0.018		2002-01-04	0.06		2003-01-04	0.291		2004-01-04	0.01		2005-01-04	0.072		2006-01-04	0.055		2007-01-04	0.122		2008-01-04	0.095		2009-01-04	0.01		2010-01-04	0.02		2011-01-04	0.063		2012-01-04	0.189		2013-01-04	0.103		2014-01-04	0.133		2015-01-04	0.033		2016-01-04	0.083
2000-02-28	0.002		2001-01-05	0.022		2002-01-05	0.046		2003-01-05	0.136		2004-01-05	0.133		2005-01-05	0.099		2006-01-05	0.104		2007-01-05	0.012		2008-01-05	0.112		2009-01-05	0.039		2010-01-05	0		2011-01-05	0.059		2012-01-05	0.095		2013-01-05	0.045		2014-01-05	0.113		2015-01-05	0.059		2016-01-05	0.01
2000-02-29	0.106		2001-01-06	0.038		2002-01-06	0.018		2003-01-06	0.277		2004-01-06	0.007		2005-01-06	0.051		2006-01-06	0.073		2007-01-06	0.26		2008-01-06	0.097		2009-01-06	0.057		2010-01-06	0.009		2011-01-06	0.009		2012-01-06	0.282		2013-01-06	0.259		2014-01-06	0.014		2015-01-06	0.068		2016-01-06	0.219
2000-03-01	0.059		2001-01-07	-0.003		2002-01-07	0.004		2003-01-07	0.165		2004-01-07	0.043		2005-01-07	0.023		2006-01-07	0.092		2007-01-07	0.055		2008-01-07	0.133		2009-01-07	0.035		2010-01-07	0.041		2011-01-07	0.018		2012-01-07	0.125		2013-01-07	0.066		2014-01-07	0.111		2015-01-07	0.234		2016-01-07	0.083
2000-03-02	0.025		2001-01-08	-0.01		2002-01-08	0.185		2003-01-08	0.124		2004-01-08	0.026		2005-01-08	0.054		2006-01-08	0.09		2007-01-08	0.238		2008-01-08	0.1		2009-01-08	0.021		2010-01-08	0.039		2011-01-08	0.195		2012-01-08	0.238		2013-01-08	0.199		2014-01-08	0.085		2015-01-08	0.115		2016-01-08	0.252
2000-03-03	0.056		2001-01-09	0.041		2002-01-09	0.049		2003-01-09	0.318		2004-01-09	0.005		2005-01-09	0.206		2006-01-09	0.061		2007-01-09	0.076		2008-01-09	0.293		2009-01-09	0.175		2010-01-09	0.088		2011-01-09	0.026		2012-01-09	0.111		2013-01-09	0.089		2014-01-09	0.303		2015-01-09	0.161		2016-01-09	0.093
2000-03-04	0.018		2001-01-10	0.035		2002-01-10	0.171		2003-01-10	0.04		2004-01-10	0.044		2005-01-10	0.067		2006-01-10	0.229		2007-01-10	0.076		2008-01-10	0.096		2009-01-10	0.032		2010-01-10	0.069		2011-01-10	0.167		2012-01-10	0.171		2013-01-10	0.128		2014-01-10	0.084		2015-01-10	0.288		2016-01-10	0.044
2000-03-05	-0.003		2001-01-11	0.036		2002-01-11	-0.005		2003-01-11	0.291		2004-01-11	0.05		2005-01-11	0.02		2006-01-11	0.061		2007-01-11	0.125		2008-01-11	0.289		2009-01-11	0.164		2010-01-11	0.065		2011-01-11	0.053		2012-01-11	0.074		2013-01-11	0.109		2014-01-11	0.138		2015-01-11	0.118		2016-01-11	0.087
2000-03-06	0.018		2001-01-12	0.035		2002-01-12	0.116		2003-01-12	0.046		2004-01-12	0.153		2005-01-12	0.08		2006-01-12	0.135		2007-01-12	0.127		2008-01-12	0.097		2009-01-12	0.02		2010-01-12	0.171		2011-01-12	0.137		2012-01-12	0.127		2013-01-12	0.089		2014-01-12	0.101		2015-01-12	0.103		2016-01-12	0.015
2000-03-07	0.161		2001-01-13	0.04		2002-01-13	0.059		2003-01-13	0.261		2004-01-13	0.004		2005-01-13	0.074		2006-01-13	0.053		2007-01-13	0.256		2008-01-13	0.094		2009-01-13	0.113		2010-01-13	0.053		2011-01-13	0.085		2012-01-13	0.293		2013-01-13	0.251		2014-01-13	0.195		2015-01-13	0.111		2016-01-13	0.302
2000-03-08	0.053		2001-01-14	0.138		2002-01-14	-0.002		2003-01-14	0.109		2004-01-14	0.142		2005-01-14	0.212		2006-01-14	0.14		2007-01-14	0.073		2008-01-14	0.046		2009-01-14	0.061		2010-01-14	0.19		2011-01-14	0.087		2012-01-14	0.104		2013-01-14	0.077		2014-01-14	0.05		2015-01-14	0.252		2016-01-14	0.087
2000-03-09	0.069		2001-01-15	0.054		2002-01-15	0.136		2003-01-15	0.053		2004-01-15	0.022		2005-01-15	0.076		2006-01-15	-0.004		2007-01-15	0.229		2008-01-15	0.19		2009-01-15	0.073		2010-01-15	0.061		2011-01-15	0.174		2012-01-15	0.283		2013-01-15	0.196		2014-01-15	0.125		2015-01-15	0.111		2016-01-15	0.105
2000-03-10	0.057		2001-01-16	0.09		2002-01-16	0.069		2003-01-16	0.076		2004-01-16	0.087		2005-01-16	0.17		2006-01-16	0.106		2007-01-16	0.112		2008-01-16	0.331		2009-01-16	0.078		2010-01-16	0.144		2011-01-16	0.022		2012-01-16	0.133		2013-01-16	0.092		2014-01-16	0.318		2015-01-16	0.118		2016-01-16	0.138
2000-03-11	0.021		2001-01-17	0.091		2002-01-17	0.209		2003-01-17	0.093		2004-01-17	0.019		2005-01-17	0.042		2006-01-17	0.243		2007-01-17	0.216		2008-01-17	0.164		2009-01-17	0.039		2010-01-17	0.086		2011-01-17	0.16		2012-01-17	0.21		2013-01-17	0.123		2014-01-17	0.05		2015-01-17	0.117		2016-01-17	0.049
2000-03-12	0.072		2001-01-18	0.052		2002-01-18	0.08		2003-01-18	0.185		2004-01-18	0.003		2005-01-18	0.076		2006-01-18	0.077		2007-01-18	0.135		2008-01-18	0.304		2009-01-18	0.083		2010-01-18	0.11		2011-01-18	0.08		2012-01-18	0.207		2013-01-18	0.062		2014-01-18	0.271		2015-01-18	0.144		2016-01-18	0.094
2000-03-13	0.043		2001-01-19	0.053		2002-01-19	0.111		2003-01-19	0.122		2004-01-19	0.022		2005-01-19	0.095		2006-01-19	0.209		2007-01-19	0.152		2008-01-19	0.191		2009-01-19	0.024		2010-01-19	0.031		2011-01-19	0.146		2012-01-19	0.11		2013-01-19	0.087		2014-01-19	0.137		2015-01-19	0.301		2016-01-19	0.154
2000-03-14	0.086		2001-01-20	0.048		2002-01-20	0.015		2003-01-20	0.285		2004-01-20	0.012		2005-01-20	0.081		2006-01-20	0.089		2007-01-20	0.232		2008-01-20	0.264		2009-01-20	0.108		2010-01-20	0.062		2011-01-20	0.08		2012-01-20	0.14		2013-01-20	0.227		2014-01-20	0.056		2015-01-20	0.062		2016-01-20	0.139
2000-03-15	0.037		2001-01-21	0.132		2002-01-21	0.08		2003-01-21	0.137		2004-01-21	0.066		2005-01-21	0.155		2006-01-21	0.187		2007-01-21	0.084		2008-01-21	0.239		2009-01-21	0.035		2010-01-21	0.236		2011-01-21	0.029		2012-01-21	0.025		2013-01-21	0.073		2014-01-21	0.182		2015-01-21	0.195		2016-01-21	0.158
2000-03-16	0.093		2001-01-22	0.044		2002-01-22	0.233		2003-01-22	0.242		2004-01-22	0.023		2005-01-22	0.03		2006-01-22	0.116		2007-01-22	0.236		2008-01-22	0.196		2009-01-22	0.103		2010-01-22	0.067		2011-01-22	0.015		2012-01-22	0.138		2013-01-22	0.183		2014-01-22	0.145		2015-01-22	0.172		2016-01-22	0.141
2000-03-17	0		2001-01-23	0.101		2002-01-23	0.086		2003-01-23	0.208		2004-01-23	0.112		2005-01-23	0.031		2006-01-23	0.115		2007-01-23	0.114		2008-01-23	0.124		2009-01-23	0.094		2010-01-23	0.193		2011-01-23	0.032		2012-01-23	0.177		2013-01-23	0.061		2014-01-23	0.114		2015-01-23	0.051		2016-01-23	0.13
2000-03-18	0.046		2001-01-24	0.062		2002-01-24	0.225		2003-01-24	0.194		2004-01-24	0.048		2005-01-24	0.086		2006-01-24	0.073		2007-01-24	0.203		2008-01-24	0.147		2009-01-24	-0.01		2010-01-24	0.018		2011-01-24	0.024		2012-01-24	0.219		2013-01-24	0.029		2014-01-24	0.13		2015-01-24	0.225		2016-01-24	0.267
2000-03-19	0.057		2001-01-25	0.082		2002-01-25	0.075		2003-01-25	0.284		2004-01-25	0.089		2005-01-25	0.196		2006-01-25	0.08		2007-01-25	0.16		2008-01-25	0.24		2009-01-25	0.022		2010-01-25	0.106		2011-01-25	0.06		2012-01-25	0.22		2013-01-25	0.139		2014-01-25	0.297		2015-01-25	0.047		2016-01-25	0.031
2000-03-20	0.032		2001-01-26	0.004		2002-01-26	0.176		2003-01-26	0.051		2004-01-26	0.079		2005-01-26	0.029		2006-01-26	0.106		2007-01-26	0.162		2008-01-26	0.169		2009-01-26	0.04		2010-01-26	0.038		2011-01-26	0.198		2012-01-26	0.172		2013-01-26	0.066		2014-01-26	0.109		2015-01-26	0.333		2016-01-26	0.001
2000-03-21	0.063		2001-01-27	0.051		2002-01-27	0.118		2003-01-27	0.269		2004-01-27	0.047		2005-01-27	0.141		2006-01-27	0.066		2007-01-27	0.202		2008-01-27	0.264		2009-01-27	0.162		2010-01-27	0.005		2011-01-27	0.033		2012-01-27	0.28		2013-01-27	0.111		2014-01-27	0.012		2015-01-27	0.156		2016-01-27	0.039
2000-03-22	-0.002		2001-01-28	0.161		2002-01-28	0.101		2003-01-28	0.154		2004-01-28	0.096		2005-01-28	0.146		2006-01-28	-0.005		2007-01-28	0.05		2008-01-28	0.209		2009-01-28	0.056		2010-01-28	0.084		2011-01-28	0.146		2012-01-28	0.145		2013-01-28	-0.005		2014-01-28	0.176		2015-01-28	0.327		2016-01-28	0.186
2000-03-23	0.036		2001-01-29	0.047		2002-01-29	0.076		2003-01-29	0.263		2004-01-29	0.028		2005-01-29	0.078		2006-01-29	0.041		2007-01-29	0.002		2008-01-29	0.16		2009-01-29	0.141		2010-01-29	0.052		2011-01-29	0.146		2012-01-29	0.242		2013-01-29	0.27		2014-01-29	0.155		2015-01-29	0.154		2016-01-29	0.342
2000-03-24	0.039		2001-01-30	0.159		2002-01-30	0.099		2003-01-30	0.191		2004-01-30	0.143		2005-01-30	0.02		2006-01-30	0.166		2007-01-30	0.052		2008-01-30	0.226		2009-01-30	0.081		2010-01-30	0.247		2011-01-30	0.082		2012-01-30	0.159		2013-01-30	0.029		2014-01-30	0.21		2015-01-30	0.266		2016-01-30	0.151
2000-03-25	0.042		2001-01-31	0.049		2002-01-31	0.239		2003-01-31	0.212		2004-01-31	0.038		2005-01-31	0.032		2006-01-31	0.14		2007-01-31	0.258		2008-01-31	0.146		2009-01-31	0.044		2010-01-31	0.044		2011-01-31	0.214		2012-01-31	0.225		2013-01-31	0.239		2014-01-31	0.139		2015-01-31	0.191		2016-01-31	0.345
2000-03-26	0.034		2001-02-01	0.098		2002-02-01	0.081		2003-02-01	0		2004-02-01	0.025		2005-02-01	0.099		2006-02-01	0.106		2007-02-01	0.124		2008-02-01	0.231		2009-02-01	0.075		2010-02-01	0.013		2011-02-01	0.078		2012-02-01	0.216		2013-02-01	0.053		2014-02-01	0.281		2015-02-01	0.203		2016-02-01	0.156
2000-03-27	0.012		2001-02-02	0.079		2002-02-02	0.193		2003-02-02	0.147		2004-02-02	0.008		2005-02-02	0.096		2006-02-02	0.011		2007-02-02	0		2008-02-02	0.141		2009-02-02	0.044		2010-02-02	0.012		2011-02-02	0.213		2012-02-02	0.194		2013-02-02	0.16		2014-02-02	0.036		2015-02-02	0.212		2016-02-02	0.277
2000-03-28	0.068		2001-02-03	0.07		2002-02-03	0.095		2003-02-03	0.274		2004-02-03	0.005		2005-02-03	0.183		2006-02-03	0.086		2007-02-03	0.16		2008-02-03	0.261		2009-02-03	0.118		2010-02-03	0.079		2011-02-03	0.057		2012-02-03	0.221		2013-02-03	0.147		2014-02-03	0.271		2015-02-03	0.131		2016-02-03	0.195
2000-03-29	0		2001-02-04	0.184		2002-02-04	0.076		2003-02-04	0.129		2004-02-04	0.023		2005-02-04	0.11		2006-02-04	0.233		2007-02-04	0.015		2008-02-04	0.17		2009-02-04	0.006		2010-02-04	0.007		2011-02-04	0.168		2012-02-04	0.135		2013-02-04	0.098		2014-02-04	0.143		2015-02-04	0.322		2016-02-04	0.23
2000-03-30	0.006		2001-02-05	0.049		2002-02-05	0.073		2003-02-05	0.052		2004-02-05	0.044		2005-02-05	0.032		2006-02-05	0.083		2007-02-05	0.086		2008-02-05	0.208		2009-02-05	0.157		2010-02-05	0.038		2011-02-05	0.003		2012-02-05	0.25		2013-02-05	0.224		2014-02-05	0.207		2015-02-05	0.139		2016-02-05	0.081
2000-03-31	0.038		2001-02-06	0.173		2002-02-06	0.065		2003-02-06	0.064		2004-02-06	0.169		2005-02-06	0.143		2006-02-06	0.17		2007-02-06	0.101		2008-02-06	0.21		2009-02-06	0.033		2010-02-06	0.207		2011-02-06	0.126		2012-02-06	0.162		2013-02-06	0.056		2014-02-06	0.175		2015-02-06	0.045		2016-02-06	0.156
2000-04-01	0.075		2001-02-07	0.06		2002-02-07	0.082		2003-02-07	0.149		2004-02-07	0.014		2005-02-07	0.082		2006-02-07	0.113		2007-02-07	0.234		2008-02-07	0.158		2009-02-07	0.111		2010-02-07	0.056		2011-02-07	0.163		2012-02-07	0.255		2013-02-07	0.251		2014-02-07	0.136		2015-02-07	0.055		2016-02-07	0.26
2000-04-02	0.011		2001-02-08	0.12		2002-02-08	0.09		2003-02-08	0.187		2004-02-08	0.151		2005-02-08	0.193		2006-02-08	0.087		2007-02-08	0.098		2008-02-08	0.273		2009-02-08	-0.002		2010-02-08	0.037		2011-02-08	0.088		2012-02-08	0.122		2013-02-08	0.083		2014-02-08	0.268		2015-02-08	0.245		2016-02-08	0.136
2000-04-03	0.006		2001-02-09	0.017		2002-02-09	0.234		2003-02-09	0.204		2004-02-09	0.033		2005-02-09	0.033		2006-02-09	0.023		2007-02-09	0.077		2008-02-09	0.11		2009-02-09	0.07		2010-02-09	0.083		2011-02-09	0.201		2012-02-09	0.066		2013-02-09	0.148		2014-02-09	0.099		2015-02-09	0.211		2016-02-09	0.304
2000-04-04	0.03		2001-02-10	0.048		2002-02-10	0.098		2003-02-10	0.161		2004-02-10	0.074		2005-02-10	0.208		2006-02-10	0.095		2007-02-10	0.101		2008-02-10	0.018		2009-02-10	0.092		2010-02-10	0.036		2011-02-10	0.033		2012-02-10	0.218		2013-02-10	0.116		2014-02-10	0.257		2015-02-10	0.184		2016-02-10	0.083
2000-04-05	0.042		2001-02-11	0.073		2002-02-11	0.175		2003-02-11	0.155		2004-02-11	0.075		2005-02-11	0.101		2006-02-11	0.209		2007-02-11	0.16		2008-02-11	0.065		2009-02-11	0.044		2010-02-11	0.133		2011-02-11	0.155		2012-02-11	0.151		2013-02-11	0.109		2014-02-11	0.101		2015-02-11	0.224		2016-02-11	0.019
2000-04-06	0.062		2001-02-12	0.049		2002-02-12	0.12		2003-02-12	0.262		2004-02-12	0.03		2005-02-12	0.146		2006-02-12	-0.003		2007-02-12	0.051		2008-02-12	0.251		2009-02-12	-0.009		2010-02-12	0.09		2011-02-12	0.059		2012-02-12	0.267		2013-02-12	0.017		2014-02-12	0.189		2015-02-12	0.104		2016-02-12	0.083
2000-04-07	0.016		2001-02-13	0.145		2002-02-13	0.11		2003-02-13	0.156		2004-02-13	0.063		2005-02-13	0.057		2006-02-13	0.053		2007-02-13	0.079		2008-02-13	0.203		2009-02-13	0.052		2010-02-13	0.18		2011-02-13	0.124		2012-02-13	0.102		2013-02-13	0.028		2014-02-13	0.133		2015-02-13	0.269		2016-02-13	0.188
2000-04-08	-0.006		2001-02-14	0.043		2002-02-14	0.145		2003-02-14	0.234		2004-02-14	0.01		2005-02-14	0.089		2006-02-14	0.035		2007-02-14	0.208		2008-02-14	0.205		2009-02-14	-0.002		2010-02-14	0.063		2011-02-14	0.025		2012-02-14	0.167		2013-02-14	0.226		2014-02-14	0.129		2015-02-14	0.133		2016-02-14	0.31
2000-04-09	0.012		2001-02-15	0.012		2002-02-15	0.029		2003-02-15	0.174		2004-02-15	0.156		2005-02-15	0.191		2006-02-15	0.038		2007-02-15	0.093		2008-02-15	0.224		2009-02-15	0.011		2010-02-15	0.166		2011-02-15	0.09		2012-02-15	0.128		2013-02-15	0.079		2014-02-15	0.148		2015-02-15	0.079		2016-02-15	0.069
2000-04-10	0.033		2001-02-16	0.025		2002-02-16	0.016		2003-02-16	0.176		2004-02-16	0.02		2005-02-16	0.068		2006-02-16	0.109		2007-02-16	0.077		2008-02-16	0.152		2009-02-16	0.064		2010-02-16	0.065		2011-02-16	0.197		2012-02-16	0.102		2013-02-16	0.08		2014-02-16	0.088		2015-02-16	0.118		2016-02-16	0.245
2000-04-11	0.047		2001-02-17	0.057		2002-02-17	0.084		2003-02-17	0.216		2004-02-17	0.077		2005-02-17	0.168		2006-02-17	0.025		2007-02-17	0.119		2008-02-17	0.253		2009-02-17	0.097		2010-02-17	0.102		2011-02-17	0.067		2012-02-17	0.173		2013-02-17	0.017		2014-02-17	0.242		2015-02-17	0.038		2016-02-17	0.136
2000-04-12	0.042		2001-02-18	0.079		2002-02-18	0.185		2003-02-18	0.099		2004-02-18	-0.004		2005-02-18	0.068		2006-02-18	0.206		2007-02-18	0.154		2008-02-18	0.136		2009-02-18	0.048		2010-02-18	0.059		2011-02-18	0.12		2012-02-18	0.14		2013-02-18	0.026		2014-02-18	0.091		2015-02-18	0.212		2016-02-18	0.228
2000-04-13	0.025		2001-02-19	0.045		2002-02-19	0.089		2003-02-19	0.249		2004-02-19	0		2005-02-19	0.067		2006-02-19	0.019		2007-02-19	0.113		2008-02-19	0.085		2009-02-19	0.138		2010-02-19	0.104		2011-02-19	0.071		2012-02-19	0.074		2013-02-19	0.106		2014-02-19	0.205		2015-02-19	0.086		2016-02-28	0
2000-04-14	0.035		2001-02-20	-0.002		2002-02-20	0.114		2003-02-20	0.063		2004-02-20	0.044		2005-02-20	0.089		2006-02-20	0.179		2007-02-20	0.029		2008-02-20	0.181		2009-02-20	0.046		2010-02-20	0.102		2011-02-20	0.104		2012-02-20	0.141		2013-02-20	0.091		2014-02-20	0.105		2015-02-20	0.238		2016-02-29	0.081
2000-04-15	0.039		2001-02-21	0.022		2002-02-21	0.024		2003-02-21	0.185		2004-02-21	0.041		2005-02-21	0.064		2006-02-21	0.008		2007-02-21	0.012		2008-02-21	0.097		2009-02-21	0.024		2010-02-21	0.062		2011-02-21	0.063		2012-02-21	0.254		2013-02-21	0.205		2014-02-21	0.121		2015-02-21	0.02		2016-03-01	0.141
2000-04-16	0.041		2001-02-22	0.149		2002-02-22	0.053		2003-02-22	0.174		2004-02-22	0.143		2005-02-22	0.087		2006-02-22	0.043		2007-02-22	0.095		2008-02-22	0.075		2009-02-22	0.058		2010-02-22	0.18		2011-02-22	0.055		2012-02-22	0.127		2013-02-22	0.07		2014-02-22	0.127		2015-02-22	0.025		2016-03-02	0.085
2000-04-17	0.114		2001-02-23	0.049		2002-02-23	0.172		2003-02-23	0.204		2004-02-23	0.009		2005-02-23	0.08		2006-02-23	0.058		2007-02-23	0.235		2008-02-23	0.147		2009-02-23	0.075		2010-02-23	0.058		2011-02-23	0.015		2012-02-23	0.197		2013-02-23	0.191		2014-02-23	0.096		2015-02-23	0.108		2016-03-03	0.253
2000-04-18	0.071		2001-02-24	0.071		2002-02-24	0.063		2003-02-24	0.203		2004-02-24	0.135		2005-02-24	0.178		2006-02-24	0.045		2007-02-24	0.088		2008-02-24	0.214		2009-02-24	0.062		2010-02-24	0.105		2011-02-24	0.023		2012-02-24	0.145		2013-02-24	0.072		2014-02-24	0.093		2015-02-24	0.11		2016-03-04	0.116
2000-04-19	0.016		2001-02-25	0.051		2002-02-25	0.127		2003-02-25	0.145		2004-02-25	0.041		2005-02-25	0.065		2006-02-25	0.127		2007-02-25	-0.008		2008-02-25	0.086		2009-02-25	0.05		2010-02-25	0.061		2011-02-25	0.162		2012-02-25	0.152		2013-02-25	0.107		2014-02-25	0.077		2015-02-25	0.04		2016-03-05	0.017
2000-04-20	0.158		2001-02-26	0.046		2002-02-26	0.014		2003-02-26	0.233		2004-02-26	0.064		2005-02-26	0.141		2006-02-26	0.048		2007-02-26	0.133		2008-02-26	0.017		2009-02-26	0.029		2010-02-26	0.134		2011-02-26	0.065		2012-02-26	0.195		2013-02-26	0.036		2014-02-26	0.01		2015-02-26	0.099		2016-03-06	0.023
2000-04-21	0.007		2001-02-27	0.027		2002-02-27	0.156		2003-02-27	0.099		2004-02-27	0.012		2005-02-27	0.075		2006-02-27	0.157		2007-02-27	0.103		2008-02-27	0.127		2009-02-27	0.038		2010-02-27	0.111		2011-02-27	0.141		2012-02-27	0.082		2013-02-27	0.035		2014-02-27	0.11		2015-02-27	0.234		2016-03-07	0.031
2000-04-22	0.002		2001-02-28	0.04		2002-02-28	0.053		2003-02-28	-0.005		2004-02-28	0.012		2005-02-28	0.087		2006-02-28	0.056		2007-02-28	0.142		2008-02-28	0.081		2009-02-28	0.098		2010-02-28	0.066		2011-02-28	0.063		2012-02-28	0.171		2013-02-28	0.051		2014-02-28	0.198		2015-02-28	0.047		2016-03-08	0.004
2000-04-23	0.01		2001-03-01	0.134		2002-03-01	0.113		2003-03-01	0.052		2004-02-29	0.135		2005-03-01	0.093		2006-03-01	0.113		2007-03-01	0.002		2008-02-29	0.17		2009-03-01	0.043		2010-03-01	0.083		2011-03-01	0.093		2012-02-29	0.087		2013-03-01	0.072		2014-03-01	0.134		2015-03-01	0.195		2016-03-09	0.052
2000-04-24	0.014		2001-03-02	0.011		2002-03-02	0.14		2003-03-02	0.028		2004-03-01	0.036		2005-03-02	0.06		2006-03-02	0.055		2007-03-02	0.154		2008-03-01	0.126		2009-03-02	0.047		2010-03-02	0.02		2011-03-02	0.1		2012-03-01	0.226		2013-03-02	0.176		2014-03-02	0.116		2015-03-02	0.079		2016-03-10	0.193
2000-04-25	0.042		2001-03-03	0.006		2002-03-03	0.072		2003-03-03	0.167		2004-03-02	0.118		2005-03-03	0.138		2006-03-03	0.041		2007-03-03	0.062		2008-03-02	0.203		2009-03-03	0.057		2010-03-03	0.155		2011-03-03	0.067		2012-03-02	0.137		2013-03-03	0.061		2014-03-03	0.166		2015-03-03	0.189		2016-03-11	0.073
2000-04-26	0		2001-03-04	0.061		2002-03-04	0.051		2003-03-04	0.16		2004-03-03	0.032		2005-03-04	0.007		2006-03-04	0.082		2007-03-04	0.067		2008-03-03	0.109		2009-03-04	0.037		2010-03-04	0.03		2011-03-04	0.141		2012-03-03	0.169		2013-03-04	0.056		2014-03-04	0.077		2015-03-04	0.126		2016-03-12	0.03
2000-04-27	0		2001-03-05	0.065		2002-03-05	0.064		2003-03-05	0.193		2004-03-04	0.071		2005-03-05	0.082		2006-03-05	0.06		2007-03-05	0.09		2008-03-04	0.235		2009-03-05	0.018		2010-03-05	0.061		2011-03-05	0.043		2012-03-04	0.165		2013-03-05	0.068		2014-03-05	0.195		2015-03-05	0.069		2016-03-13	0.104
2000-04-28	0		2001-03-06	0.064		2002-03-06	0.146		2003-03-06	0.057		2004-03-05	0.032		2005-03-06	0.045		2006-03-06	0.041		2007-03-06	0.11		2008-03-05	0.119		2009-03-06	0.038		2010-03-06	0.062		2011-03-06	0.133		2012-03-05	0.111		2013-03-06	0.01		2014-03-06	0.062		2015-03-06	0.035		2016-03-14	0.106
2000-04-29	0.101		2001-03-07	0.045		2002-03-07	0.08		2003-03-07	0.223		2004-03-06	0.043		2005-03-07	0.022		2006-03-07	0.042		2007-03-07	0.069		2008-03-06	0.216		2009-03-07	0.101		2010-03-07	0.054		2011-03-07	0.025		2012-03-06	0.054		2013-03-07	0.072		2014-03-07	0.17		2015-03-07	0.04		2016-03-15	0.093
2000-04-30	0.089		2001-03-08	0.094		2002-03-08	0.035		2003-03-08	0.103		2004-03-07	0.061		2005-03-08	0.078		2006-03-08	0.167		2007-03-08	0.067		2008-03-07	0.147		2009-03-08	0.038		2010-03-08	0.087		2011-03-08	0.074		2012-03-07	0.046		2013-03-08	0.064		2014-03-08	0.089		2015-03-08	0.239		2016-03-16	0.046
2000-05-01	0.406		2001-03-09	0.031		2002-03-09	0.088		2003-03-09	0.146		2004-03-08	0.028		2005-03-09	0.082		2006-03-09	0.041		2007-03-09	0.144		2008-03-08	0.164		2009-03-09	0.012		2010-03-09	0.048		2011-03-09	0.042		2012-03-08	0.041		2013-03-09	0.007		2014-03-09	0.111		2015-03-09	0.083		2016-03-17	0.018
2000-05-02	0.171		2001-03-10	0.083		2002-03-10	0.029		2003-03-10	0.064		2004-03-09	0.025		2005-03-10	0.123		2006-03-10	0.109		2007-03-10	0.048		2008-03-09	0.205		2009-03-10	0.051		2010-03-10	0.028		2011-03-10	0.055		2012-03-09	0.104		2013-03-10	0.058		2014-03-10	0.117		2015-03-10	0.178		2016-03-18	0.076
2000-05-03	0.269		2001-03-11	0.038		2002-03-11	0.137		2003-03-11	0.036		2004-03-10	0.008		2005-03-11	0.058		2006-03-11	0.079		2007-03-11	0.143		2008-03-10	0.177		2009-03-11	0.052		2010-03-11	0.043		2011-03-11	0.056		2012-03-10	0.155		2013-03-11	0.094		2014-03-11	0.074		2015-03-11	0.049		2016-03-19	0.187
2000-05-04	0		2001-03-12	-0.006		2002-03-12	0.053		2003-03-12	0.146		2004-03-11	0.014		2005-03-12	0.139		2006-03-12	0.064		2007-03-12	0.061		2008-03-11	0.224		2009-03-12	0		2010-03-12	0.113		2011-03-12	0.038		2012-03-11	0.1		2013-03-12	0.027		2014-03-12	0.173		2015-03-12	0.135		2016-03-20	0.073
2000-05-05	0.282		2001-03-13	0.041		2002-03-13	-0.005		2003-03-13	0.103		2004-03-12	0.047		2005-03-13	0.053		2006-03-13	0.089		2007-03-13	0.079		2008-03-12	0.006		2009-03-13	0.045		2010-03-13	0.057		2011-03-13	0.042		2012-03-12	0.094		2013-03-13	0.11		2014-03-13	0.075		2015-03-13	0.131		2016-03-21	0.077
2000-05-06	0.116		2001-03-14	0.016		2002-03-14	0.078		2003-03-14	0.101		2004-03-13	0.045		2005-03-14	0.085		2006-03-14	0.045		2007-03-14	0.079		2008-03-13	0.28		2009-03-14	0.087		2010-03-14	0.06		2011-03-14	0.043		2012-03-13	0.133		2013-03-14	0.079		2014-03-14	0.065		2015-03-14	0.046		2016-03-22	0.061
2000-05-07	0.002		2001-03-15	0.064		2002-03-15	0.113		2003-03-15	0.071		2004-03-14	0.033		2005-03-15	0.085		2006-03-15	0.103		2007-03-15	0.068		2008-03-14	0.035		2009-03-15	0.02		2010-03-15	0.07		2011-03-15	0.104		2012-03-14	0.071		2013-03-15	0.085		2014-03-15	0.077		2015-03-15	0.085		2016-03-23	0.082
2000-05-08	0.397		2001-03-16	0.036		2002-03-16	0.072		2003-03-16	0.221		2004-03-15	0.023		2005-03-16	0.051		2006-03-16	0.045		2007-03-16	0.095		2008-03-15	0.164		2009-03-16	0.072		2010-03-16	0.049		2011-03-16	0.062		2012-03-15	0.134		2013-03-16	0.004		2014-03-16	0.047		2015-03-16	0.046		2016-03-24	0.12
2000-05-09	0.056		2001-03-17	0.036		2002-03-17	0.059		2003-03-17	0.123		2004-03-16	0.081		2005-03-17	0.055		2006-03-17	0.016		2007-03-17	0.059		2008-03-16	0.242		2009-03-17	0.029		2010-03-17	0.093		2011-03-17	0.024		2012-03-16	0.105		2013-03-17	0.019		2014-03-17	0.091		2015-03-17	0.173		2016-03-25	0.079
2000-05-10	0.368		2001-03-18	0.03		2002-03-18	0.029		2003-03-18	0.178		2004-03-17	0.024		2005-03-18	0.061		2006-03-18	0.055		2007-03-18	0.114		2008-03-17	0.142		2009-03-18	0.053		2010-03-18	0.04		2011-03-18	0.023		2012-03-17	0.087		2013-03-18	0.068		2014-03-18	0.081		2015-03-18	0.068		2016-03-26	0.185
2000-05-11	0.398		2001-03-19	0.007		2002-03-19	0.073		2003-03-19	0.179		2004-03-18	0.068		2005-03-19	0.013		2006-03-19	0.058		2007-03-19	0.072		2008-03-18	0.265		2009-03-19	0.05		2010-03-19	0.09		2011-03-19	0.067		2012-03-18	0.102		2013-03-19	0.058		2014-03-19	0.05		2015-03-19	0.036		2016-03-27	0.012
2000-05-12	0.006		2001-03-20	0.025		2002-03-28	0		2003-03-20	0.183		2004-03-19	0.028		2005-03-20	0.058		2006-03-20	0.07		2007-03-20	0.109		2008-03-19	0.232		2009-03-20	0.025		2010-03-20	0.045		2011-03-20	0.121		2012-03-19	0.105		2013-03-20	0.123		2014-03-20	0.043		2015-03-20	0.083		2016-03-28	0.03
2000-05-13	0.02		2001-03-21	0.054		2002-03-29	0.147		2003-03-21	0.235		2004-03-20	0.034		2005-03-21	0.087		2006-03-21	0.049		2007-03-21	0.068		2008-03-20	0.083		2009-03-21	0.038		2010-03-21	0.062		2011-03-21	0.046		2012-03-20	0.116		2013-03-21	0.044		2014-03-21	0.158		2015-03-21	0.044		2016-03-29	0.019
2000-05-14	0.191		2001-03-22	0.021		2002-03-30	0.049		2003-03-22	0.229		2004-03-21	0.035		2005-03-22	0.063		2006-03-22	0.005		2007-03-22	0.068		2008-03-21	0.135		2009-03-22	0.03		2010-03-22	0.058		2011-03-22	0.047		2012-03-21	0.032		2013-03-22	0.074		2014-03-22	0.082		2015-03-22	0.11		2016-03-30	0.096
2000-05-15	0.39		2001-03-23	0.043		2002-03-31	0.106		2003-03-23	0.241		2004-03-22	0.027		2005-03-23	0.074		2006-03-23	0.047		2007-03-23	0.083		2008-03-22	0.005		2009-03-23	0.03		2010-03-23	0.023		2011-03-23	0.05		2012-03-22	0.154		2013-03-23	0.071		2014-03-23	0.187		2015-03-23	0.07		2016-03-31	0.144
2000-05-16	0.175		2001-03-24	0.066		2002-04-01	0.122		2003-03-24	0.267		2004-03-23	0.04		2005-03-24	0.074		2006-03-24	0.016		2007-03-24	0.022		2008-03-23	0.029		2009-03-24	0.026		2010-03-24	0.089		2011-03-24	0.061		2012-03-23	0.053		2013-03-24	0.057		2014-03-24	0.165		2015-03-24	0.146		2016-04-01	-0.002
2000-05-17	0.563		2001-03-25	0.017		2002-04-02	0.137		2003-03-25	0		2004-03-24	0.011		2005-03-25	0.065		2006-03-25	0.053		2007-03-25	0.138		2008-03-24	0.024		2009-03-25	0.022		2010-03-25	0.029		2011-03-25	0.06		2012-03-24	0.151		2013-03-25	0.101		2014-03-25	0.243		2015-03-25	0.062		2016-04-02	0.011
2000-05-18	0.286		2001-03-26	0.067		2002-04-03	0.209		2003-03-26	0.045		2004-03-25	0.05		2005-03-26	0.096		2006-03-26	0.057		2007-03-26	0.066		2008-03-25	0.037		2009-03-26	0.028		2010-03-26	0.103		2011-03-26	0.018		2012-03-25	0.095		2013-03-26	0.04		2014-03-26	0.232		2015-03-26	0.041		2016-04-03	0.051
2000-05-19	0.577		2001-03-27	0.009		2002-04-04	0.186		2003-03-27	0.331		2004-03-26	0		2005-03-27	0.054		2006-03-27	0.06		2007-03-27	0.092		2008-03-26	0.034		2009-03-27	0.045		2010-03-27	0.047		2011-03-27	0.095		2012-03-26	0.079		2013-03-27	0.042		2014-03-27	0.262		2015-03-27	0.052		2016-04-04	0.125
2000-05-20	0.601		2001-03-28	0.012		2002-04-05	0.291		2003-03-28	0.336		2004-03-27	0.003		2005-03-28	0.114		2006-03-28	0.049		2007-03-28	0.052		2008-03-27	0.261		2009-03-28	0.026		2010-03-28	0.097		2011-03-28	0.031		2012-03-27	0.035		2013-03-28	0.034		2014-03-28	0.363		2015-03-28	0.047		2016-04-05	0.062
2000-05-21	0.47		2001-03-29	0.041		2002-04-06	0.001		2003-03-29	0.039		2004-03-28	0.002		2005-03-29	0.056		2006-03-29	0.075		2007-03-29	0.026		2008-03-28	0.186		2009-03-29	0.018		2010-03-29	0.033		2011-03-29	0.09		2012-03-28	0.044		2013-03-29	0.04		2014-03-29	0.194		2015-03-29	0.023		2016-04-06	0.069
2000-05-22	0.018		2001-03-30	0.019		2002-04-07	-0.003		2003-03-30	0.009		2004-03-29	0.005		2005-03-30	0.056		2006-03-30	0.044		2007-03-30	0.114		2008-03-29	0.052		2009-03-30	0.057		2010-03-30	0.037		2011-03-30	0.029		2012-03-29	0.064		2013-03-30	0.048		2014-03-30	0.264		2015-03-30	0.08		2016-04-07	0.011
2000-05-23	0.278		2001-03-31	0.031		2002-04-08	0.023		2003-03-31	0.175		2004-03-30	0.008		2005-03-31	0.084		2006-03-31	0.034		2007-03-31	0.086		2008-03-30	0.262		2009-03-31	0.01		2010-03-31	0.043		2011-03-31	0.007		2012-03-30	0.112		2013-03-31	0.049		2014-03-31	0.053		2015-03-31	0.253		2016-04-08	0.013
2000-05-24	0.104		2001-04-01	0.008		2002-04-09	0.006		2003-04-01	0.371		2004-03-31	0.025		2005-04-01	0.029		2006-04-01	0.043		2007-04-01	0.1		2008-03-31	0.3		2009-04-01	0.037		2010-04-01	0		2011-04-01	0.056		2012-03-31	0.18		2013-04-01	0.077		2014-04-01	0.399		2015-04-01	0.149		2016-04-09	0.115
2000-05-25	0.096		2001-04-02	0.066		2002-04-10	0.009		2003-04-02	0.031		2004-04-01	0.049		2005-04-02	0.11		2006-04-02	0.053		2007-04-02	0.03		2008-04-01	0.302		2009-04-02	0.005		2010-04-02	0.045		2011-04-02	0.072		2012-04-01	0.107		2013-04-02	0.01		2014-04-02	0.161		2015-04-02	0.215		2016-04-10	0.09
2000-05-26	0.678		2001-04-03	0.026		2002-04-11	0.02		2003-04-03	0.31		2004-04-02	0.011		2005-04-03	0.09		2006-04-03	0.062		2007-04-03	0.102		2008-04-02	0.257		2009-04-03	0		2010-04-03	0.037		2011-04-03	0.08		2012-04-02	0.174		2013-04-03	0.096		2014-04-03	0.058		2015-04-03	0.17		2016-04-11	0.188
2000-05-27	0.676		2001-04-04	0.025		2002-04-12	0.086		2003-04-04	0.124		2004-04-03	0.034		2005-04-04	0.014		2006-04-04	0.041		2007-04-04	0.074		2008-04-03	0.024		2009-04-04	0.025		2010-04-04	0.063		2011-04-04	0.048		2012-04-03	0.102		2013-04-04	0.054		2014-04-04	0.032		2015-04-04	0.047		2016-04-12	0.014
2000-05-28	0.569		2001-04-05	0.024		2002-04-13	0.069		2003-04-05	0.339		2004-04-04	0.003		2005-04-05	0.168		2006-04-05	0.071		2007-04-05	0.13		2008-04-04	0.363		2009-04-05	0.007		2010-04-05	0.041		2011-04-05	0.032		2012-04-04	0.033		2013-04-05	0.101		2014-04-05	0.335		2015-04-05	0.028		2016-04-13	0.077
2000-05-29	0		2001-04-06	0.018		2002-04-14	0.006		2003-04-06	0.306		2004-04-05	0.002		2005-04-06	-0.001		2006-04-06	0.048		2007-04-06	0.086		2008-04-05	0.278		2009-04-06	0.027		2010-04-06	0.058		2011-04-06	0.028		2012-04-05	0.157		2013-04-06	0.053		2014-04-06	0.381		2015-04-06	0.091		2016-04-14	0.022
2000-05-30	0.561		2001-04-07	0.004		2002-04-16	0.017		2003-04-07	0.404		2004-04-06	0.021		2005-04-07	0.009		2006-04-07	0.085		2007-04-07	0.057		2008-04-06	0.207		2009-04-07	0.003		2010-04-07	0.056		2011-04-07	0.202		2012-04-06	0.134		2013-04-07	0.056		2014-04-07	0.376		2015-04-07	0.214		2016-04-15	0.157
2000-05-31	0.024		2001-04-08	0.01		2002-04-17	0.005		2003-04-08	0.399		2004-04-07	0.015		2005-04-08	0.107		2006-04-08	0.04		2007-04-08	0.101		2008-04-07	0.129		2009-04-08	0.025		2010-04-08	0.02		2011-04-08	0.051		2012-04-07	0.109		2013-04-08	0.064		2014-04-08	0.44		2015-04-08	0.097		2016-04-16	0.108
2000-06-01	0.551		2001-04-09	0.021		2002-04-18	0.101		2003-04-09	0.412		2004-04-08	0.024		2005-04-09	-0.002		2006-04-09	0.097		2007-04-09	0.103		2008-04-08	0.403		2009-04-09	0.028		2010-04-09	0.048		2011-04-09	0.015		2012-04-08	0.032		2013-04-09	0.026		2014-04-09	0.385		2015-04-09	0.025		2016-04-17	0.18
2000-06-02	0.734		2001-04-10	0.011		2002-04-19	0.048		2003-04-10	0.238		2004-04-09	0.004		2005-04-10	0.015		2006-04-10	0.001		2007-04-10	0.158		2008-04-09	0.438		2009-04-10	0.084		2010-04-10	0.021		2011-04-10	0.116		2012-04-09	0.164		2013-04-10	0.019		2014-04-10	0.449		2015-04-10	0.092		2016-04-18	0.19
2000-06-03	0.713		2001-04-11	0.069		2002-04-20	0.183		2003-04-11	0.022		2004-04-10	0.036		2005-04-11	0.016		2006-04-11	0.014		2007-04-11	0.171		2008-04-10	0.422		2009-04-11	0.036		2010-04-11	0.04		2011-04-11	0.149		2012-04-10	0.187		2013-04-11	0.042		2014-04-11	0.451		2015-04-11	0.202		2016-04-19	0.024
2000-06-04	0.739		2001-04-12	0.055		2002-04-21	-0.001		2003-04-12	0.016		2004-04-11	-0.002		2005-04-12	0.236		2006-04-12	0.024		2007-04-12	0.261		2008-04-11	0.121		2009-04-12	0.032		2010-04-12	0.071		2011-04-12	0.139		2012-04-11	0.215		2013-04-12	0.064		2014-04-12	0.474		2015-04-12	0.196		2016-04-20	0.298
2000-06-05	0.423		2001-04-13	0.094		2002-04-22	0.011		2003-04-13	0.356		2004-04-12	0.032		2005-04-13	0.005		2006-04-13	0.025		2007-04-13	0.19		2008-04-12	0.088		2009-04-13	0.136		2010-04-13	0.112		2011-04-13	0.082		2012-04-12	0.305		2013-04-13	0.007		2014-04-13	0.421		2015-04-13	0.026		2016-04-21	-0.002
2000-06-06	0.333		2001-04-14	0.068		2002-04-23	0.042		2003-04-14	0.072		2004-04-13	0.016		2005-04-14	0.094		2006-04-14	0.059		2007-04-14	0.095		2008-04-13	0.123		2009-04-14	0.051		2010-04-14	0.031		2011-04-14	-0.002		2012-04-13	0.183		2013-04-14	0.047		2014-04-14	0.073		2015-04-14	0.274		2016-04-22	0.019
2000-06-07	0.737		2001-04-15	0.053		2002-04-24	0.196		2003-04-15	0.023		2004-04-14	0.04		2005-04-15	0.158		2006-04-15	0.042		2007-04-15	0.118		2008-04-14	0.423		2009-04-15	0.167		2010-04-15	0.04		2011-04-15	0.164		2012-04-14	0.112		2013-04-15	0.037		2014-04-15	0.508		2015-04-15	0.183		2016-04-23	0.018
2000-06-08	0.628		2001-04-16	0.111		2002-04-25	0.223		2003-04-16	0.009		2004-04-15	-0.002		2005-04-16	0.065		2006-04-16	0.082		2007-04-16	0.081		2008-04-15	0.451		2009-04-16	0.069		2010-04-16	0.069		2011-04-16	0.024		2012-04-15	0.342		2013-04-16	0.018		2014-04-16	0.479		2015-04-16	0.016		2016-04-24	0.084
2000-06-09	0.492		2001-04-17	0.052		2002-04-26	0.261		2003-04-17	0.019		2004-04-16	0.015		2005-04-17	0.192		2006-04-17	0.045		2007-04-17	0.203		2008-04-16	0.177		2009-04-17	0.184		2010-04-17	0.046		2011-04-17	0.157		2012-04-16	0.077		2013-04-17	0.057		2014-04-17	0.508		2015-04-17	0.022		2016-04-25	0.069
2000-06-10	0.554		2001-04-18	0.188		2002-04-27	0.194		2003-04-18	0.124		2004-04-17	-0.007		2005-04-18	0.04		2006-04-18	0.026		2007-04-18	0.083		2008-04-17	0.436		2009-04-18	0.099		2010-04-18	0.131		2011-04-18	0.179		2012-04-17	0.073		2013-04-18	0.029		2014-04-18	0.487		2015-04-18	0.434		2016-04-26	0.047
2000-06-11	0.784		2001-04-19	0.106		2002-04-28	0.017		2003-04-19	0.257		2004-04-18	0.021		2005-04-19	0.003		2006-04-19	0.029		2007-04-19	0.046		2008-04-18	-0.026		2009-04-19	0.102		2010-04-19	0.009		2011-04-19	0.008		2012-04-18	0.177		2013-04-19	0.073		2014-04-19	0.489		2015-04-19	0.04		2016-04-27	0.299
2000-06-12	0.441		2001-04-20	0.04		2002-04-29	0.011		2003-04-20	0.339		2004-04-19	0.041		2005-04-20	0.009		2006-04-20	0.058		2007-04-20	0.005		2008-04-19	0.43		2009-04-20	0.079		2010-04-20	0.011		2011-04-20	0.176		2012-04-19	0.035		2013-04-20	0.026		2014-04-20	0.298		2015-04-20	0.013		2016-04-28	0.3
2000-06-13	0.795		2001-04-21	0.156		2002-04-30	0.379		2003-04-21	0.282		2004-04-20	0.008		2005-04-21	0.009		2006-04-21	0.006		2007-04-21	0.163		2008-04-20	-0.003		2009-04-21	0.121		2010-04-21	0.072		2011-04-21	0.235		2012-04-20	0.16		2013-04-21	0.062		2014-04-21	0.421		2015-04-21	0.039		2016-04-29	0.337
2000-06-14	0.497		2001-04-22	0.036		2002-05-01	0.226		2003-04-22	0.171		2004-04-21	0.015		2005-04-22	0.009		2006-04-22	0.003		2007-04-22	0.36		2008-04-21	0.219		2009-04-22	0.143		2010-04-22	0.136		2011-04-22	0.1		2012-04-21	0.026		2013-04-22	0.052		2014-04-22	0.48		2015-04-22	0.003		2016-04-30	0.211
2000-06-15	0.137		2001-04-23	0.209		2002-05-02	0		2003-04-23	0.45		2004-04-22	0.017		2005-04-23	0.026		2006-04-23	0.134		2007-04-23	0.061		2008-04-22	0.303		2009-04-23	0.153		2010-04-23	0.144		2011-04-23	0.134		2012-04-22	0.47		2013-04-23	0.006		2014-04-23	0.498		2015-04-23	0.023		2016-05-01	0.003
2000-06-16	0.714		2001-04-24	0.235		2002-05-03	0.011		2003-04-24	0.447		2004-04-23	0.027		2005-04-24	0.033		2006-04-24	0.053		2007-04-24	0.377		2008-04-23	0.216		2009-04-24	0.311		2010-04-24	0.195		2011-04-24	0.144		2012-04-23	0.382		2013-04-24	0.011		2014-04-24	0.418		2015-04-24	0.28		2016-05-02	0.296
2000-06-17	0.729		2001-04-25	0.274		2002-05-04	0.03		2003-04-25	0.199		2004-04-24	0.053		2005-04-25	0.175		2006-04-25	0.096		2007-04-25	0.397		2008-04-24	0.433		2009-04-25	0.302		2010-04-25	0.068		2011-04-25	0.013		2012-04-24	0.427		2013-04-25	0.094		2014-04-25	0.033		2015-04-25	0.41		2016-05-03	0.456
2000-06-18	0.796		2001-04-26	0.299		2002-05-05	0.231		2003-04-26	0.213		2004-04-25	0.021		2005-04-26	0.102		2006-04-26	0.21		2007-04-26	0.417		2008-04-25	0.047		2009-04-26	0.34		2010-04-26	0.042		2011-04-26	0.057		2012-04-25	0.033		2013-04-26	0.161		2014-04-26	0.383		2015-04-26	0.157		2016-05-04	0.469
2000-06-19	0.783		2001-04-27	0.322		2002-05-06	0.409		2003-04-27	0.064		2004-04-26	0.068		2005-04-27	0.018		2006-04-27	0.137		2007-04-27	0.449		2008-04-26	0.457		2009-04-27	0.364		2010-04-27	0.052		2011-04-27	0.373		2012-04-26	0.05		2013-04-27	0.093		2014-04-27	0.425		2015-04-27	0.496		2016-05-05	0.225
2000-06-20	0.444		2001-04-28	-0.004		2002-05-07	0.413		2003-04-28	0.231		2004-04-27	0.012		2005-04-28	0.119		2006-04-28	0.258		2007-04-28	0.103		2008-04-27	0.411		2009-04-28	0.212		2010-04-28	0.008		2011-04-28	0.38		2012-04-27	0.453		2013-04-28	0.013		2014-04-28	0.543		2015-04-28	0.043		2016-05-06	0.003
2000-06-21	0.496		2001-04-29	0.143		2002-05-08	0.127		2003-04-29	0.198		2004-04-28	-0.009		2005-04-29	0.347		2006-04-29	0		2007-04-29	0.091		2008-04-28	0.001		2009-04-29	0.069		2010-04-29	0.233		2011-04-29	0.42		2012-04-28	0		2013-04-29	0.024		2014-04-29	0.53		2015-04-29	0.041		2016-05-07	0.45
2000-06-22	0.521		2001-04-30	0.008		2002-05-09	0.466		2003-04-30	0.165		2004-04-29	0.046		2005-04-30	0.003		2006-04-30	0.005		2007-04-30	0.372		2008-04-29	0.164		2009-04-30	0.403		2010-04-30	0.21		2011-04-30	0.347		2012-04-29	0.19		2013-04-30	0.191		2014-04-30	0.196		2015-04-30	0.498		2016-05-08	0.457
2000-06-23	0.005		2001-05-01	0.226		2002-05-10	0.271		2003-05-01	0.133		2004-04-30	0.099		2005-05-01	0.005		2006-05-01	0.051		2007-05-01	0.053		2008-04-30	0.002		2009-05-01	0.004		2010-05-01	0.291		2011-05-01	0.148		2012-04-30	0.096		2013-05-01	0.268		2014-05-01	0.144		2015-05-01	0.017		2016-05-09	0.469
2000-06-24	0.001		2001-05-02	0		2002-05-11	0.016		2003-05-02	0.26		2004-05-01	0.001		2005-05-02	0.023		2006-05-02	0.185		2007-05-02	0.461		2008-05-01	0.487		2009-05-02	0.106		2010-05-02	0.02		2011-05-02	0.432		2012-05-01	0.307		2013-05-02	0.39		2014-05-02	0.464		2015-05-02	0.204		2016-05-10	0.067
2000-06-25	0.037		2001-05-03	0.387		2002-05-12	0.268		2003-05-03	0.462		2004-05-02	0.002		2005-05-03	0.128		2006-05-03	0.079		2007-05-03	0.012		2008-05-02	0.455		2009-05-03	0.082		2010-05-03	0.04		2011-05-03	0.147		2012-05-02	0.018		2013-05-03	0.435		2014-05-03	0.57		2015-05-03	-0.006		2016-05-11	0.009
2000-06-26	0.204		2001-05-04	0.007		2002-05-13	0.044		2003-05-04	0.337		2004-05-03	0.001		2005-05-04	0.216		2006-05-04	0.293		2007-05-04	0.457		2008-05-03	0.001		2009-05-04	0.454		2010-05-04	0.34		2011-05-04	0.347		2012-05-03	0.011		2013-05-04	0.273		2014-05-04	0.528		2015-05-04	0.011		2016-05-12	0.207
2000-06-27	0.594		2001-05-05	0.354		2002-05-14	0.537		2003-05-05	0		2004-05-04	0.014		2005-05-05	0.181		2006-05-05	0.284		2007-05-05	0.038		2008-05-04	0.049		2009-05-05	0.157		2010-05-05	0.482		2011-05-05	0.404		2012-05-04	0.275		2013-05-05	0.384		2014-05-05	0.02		2015-05-05	0.021		2016-05-13	0.559
2000-06-28	0.616		2001-05-06	0.032		2002-05-15	0.584		2003-05-06	0.065		2004-05-05	0.012		2005-05-06	0		2006-05-06	0.098		2007-05-06	0.297		2008-05-05	0.097		2009-05-06	0.332		2010-05-06	0.437		2011-05-06	0.348		2012-05-05	0.189		2013-05-06	0.269		2014-05-06	0.129		2015-05-06	0.007		2016-05-14	0.003
2000-06-29	0.007		2001-05-07	0.119		2002-05-16	0.628		2003-05-07	0.021		2004-05-06	0.162		2005-05-07	0.019		2006-05-07	0.018		2007-05-07	-0.002		2008-05-06	0.071		2009-05-07	0.525		2010-05-07	0.492		2011-05-07	0.503		2012-05-06	0.204		2013-05-07	0.397		2014-05-07	0.208		2015-05-07	0.078		2016-05-15	0.541
2000-06-30	0.03		2001-05-08	0.021		2002-05-17	0.599		2003-05-08	0.11		2004-05-07	0.163		2005-05-08	0.073		2006-05-08	0.065		2007-05-08	0.035		2008-05-07	0.067		2009-05-08	0.432		2010-05-08	0.507		2011-05-08	0.309		2012-05-07	0.023		2013-05-08	0.014		2014-05-08	0.253		2015-05-08	0.144		2016-05-16	0.573
2000-07-01	0.368		2001-05-09	0.314		2002-05-18	0.018		2003-05-09	0.098		2004-05-08	0.086		2005-05-09	0.276		2006-05-09	0.106		2007-05-09	0.309		2008-05-08	0.093		2009-05-09	0.527		2010-05-09	0.377		2011-05-09	0.007		2012-05-08	0.277		2013-05-09	0.002		2014-05-09	0.104		2015-05-09	0.274		2016-05-17	0.691
2000-07-02	0.631		2001-05-10	0.33		2002-05-19	0.199		2003-05-10	0.001		2004-05-09	0.265		2005-05-10	0.141		2006-05-10	0.136		2007-05-10	0.368		2008-05-09	0.032		2009-05-10	0.522		2010-05-10	0.011		2011-05-10	0.489		2012-05-09	0.372		2013-05-10	0.174		2014-05-10	0.249		2015-05-10	0.429		2016-05-18	0.446
2000-07-03	0.084		2001-05-11	0.341		2002-05-20	0.183		2003-05-11	0.014		2004-05-10	0.011		2005-05-11	0.402		2006-05-11	0.173		2007-05-11	0		2008-05-10	0.375		2009-05-11	0.01		2010-05-11	0.075		2011-05-11	0.205		2012-05-10	0.008		2013-05-11	0.007		2014-05-11	0.277		2015-05-11	0.507		2016-05-19	0.441
2000-07-04	0.29		2001-05-12	0.514		2002-05-21	0.245		2003-05-12	0.006		2004-05-11	0.376		2005-05-12	0.086		2006-05-12	0.427		2007-05-12	0.006		2008-05-11	0.065		2009-05-12	0.143		2010-05-12	0.372		2011-05-12	0.108		2012-05-11	0.452		2013-05-12	0.042		2014-05-12	0.038		2015-05-12	0.166		2016-05-20	0.155
2000-07-05	0.806		2001-05-13	0.506		2002-05-22	0.029		2003-05-13	0.396		2004-05-12	0.407		2005-05-13	0.134		2006-05-13	0.233		2007-05-13	0.013		2008-05-12	0.336		2009-05-13	0.527		2010-05-13	0.228		2011-05-13	0.086		2012-05-12	0.262		2013-05-13	0.067		2014-05-13	0.013		2015-05-13	0.027		2016-05-21	0.43
2000-07-06	0.314		2001-05-14	0.027		2002-05-23	0.518		2003-05-14	0.202		2004-05-13	0.428		2005-05-14	0.376		2006-05-14	0.357		2007-05-14	0.148		2008-05-13	0.204		2009-05-14	0.321		2010-05-14	0.082		2011-05-14	0.069		2012-05-13	0.238		2013-05-14	0.118		2014-05-14	0.014		2015-05-14	0.005		2016-05-22	0.742
2000-07-07	0.497		2001-05-15	0.005		2002-05-24	0.707		2003-05-15	0.311		2004-05-14	0.107		2005-05-15	0.124		2006-05-15	0.474		2007-05-15	0.016		2008-05-14	0.274		2009-05-15	0.442		2010-05-15	0.128		2011-05-15	0.373		2012-05-14	0.004		2013-05-15	0.363		2014-05-15	0.019		2015-05-15	0.012		2016-05-23	0.701
2000-07-08	0.611		2001-05-16	0.536		2002-05-25	0.736		2003-05-16	0.504		2004-05-15	0.287		2005-05-16	0.017		2006-05-16	0.497		2007-05-16	0.044		2008-05-15	0.249		2009-05-16	0.217		2010-05-16	0.164		2011-05-16	0.557		2012-05-15	0.003		2013-05-16	0.041		2014-05-16	0.135		2015-05-16	0.205		2016-05-24	0.019
2000-07-09	0.009		2001-05-17	0.191		2002-05-26	0.673		2003-05-17	0.056		2004-05-16	0.094		2005-05-17	0.52		2006-05-17	0.126		2007-05-17	0.015		2008-05-16	0.034		2009-05-17	0.446		2010-05-17	0.305		2011-05-17	0.485		2012-05-16	0.538		2013-05-17	0.008		2014-05-17	0.211		2015-05-17	0.156		2016-05-25	0.015
2000-07-10	0.306		2001-05-18	0.128		2002-05-27	0.023		2003-05-18	0.087		2004-05-17	0.127		2005-05-18	0.313		2006-05-18	0.034		2007-05-18	0.24		2008-05-17	0.317		2009-05-18	0.015		2010-05-18	0.188		2011-05-18	0.151		2012-05-17	0.487		2013-05-18	0.545		2014-05-18	0.148		2015-05-18	0.166		2016-05-26	0.089
2000-07-11	0.338		2001-05-19	0.029		2002-05-28	0.04		2003-05-19	0.543		2004-05-18	0.117		2005-05-19	0.176		2006-05-19	0.505		2007-05-19	0.041		2008-05-18	0.083		2009-05-19	0.554		2010-05-19	0.005		2011-05-19	0.016		2012-05-18	0.342		2013-05-19	0.236		2014-05-19	0.287		2015-05-19	0.178		2016-05-27	0.655
2000-07-12	0.318		2001-05-20	0.36		2002-05-29	0.187		2003-05-20	0.133		2004-05-19	-0.006		2005-05-20	0.055		2006-05-20	0.576		2007-05-20	0.297		2008-05-19	0.553		2009-05-20	0.397		2010-05-20	0.107		2011-05-20	0.228		2012-05-19	0.6		2013-05-20	0.119		2014-05-20	0.226		2015-05-20	0.483		2016-05-28	0.084
2000-07-13	0.077		2001-05-21	0.137		2002-05-30	0.011		2003-05-21	-0.004		2004-05-20	0.011		2005-05-21	0.228		2006-05-21	0.02		2007-05-21	0.275		2008-05-20	0.042		2009-05-21	0.693		2010-05-21	0.417		2011-05-21	0.238		2012-05-20	0.015		2013-05-21	0.139		2014-05-21	0.242		2015-05-21	0.38		2016-05-29	0.251
2000-07-14	0.184		2001-05-22	0.418		2002-05-31	0.163		2003-05-22	0.082		2004-05-21	0.016		2005-05-22	0.068		2006-05-22	0.271		2007-05-22	0.104		2008-05-21	0.562		2009-05-22	0.64		2010-05-22	0.182		2011-05-22	0.303		2012-05-21	0.068		2013-05-22	0.603		2014-05-22	0.049		2015-05-22	0.375		2016-05-30	0.169
2000-07-15	0.452		2001-05-23	0.542		2002-06-01	0.636		2003-05-23	0.01		2004-05-22	0.446		2005-05-23	0.483		2006-05-23	0.602		2007-05-23	0.025		2008-05-22	0.335		2009-05-23	0.476		2010-05-23	0.608		2011-05-23	0.32		2012-05-22	0.009		2013-05-23	0.133		2014-05-23	0.062		2015-05-23	0.46		2016-05-31	0.564
2000-07-16	0.064		2001-05-24	0.642		2002-06-02	0.587		2003-05-24	0.435		2004-05-23	0.16		2005-05-24	0.533		2006-05-24	0.528		2007-05-24	0		2008-05-23	0.108		2009-05-24	0.173		2010-05-24	0.093		2011-05-24	0.474		2012-05-23	0.078		2013-05-24	0.109		2014-05-24	0.706		2015-05-24	0.004		2016-06-01	0.524
2000-07-17	0.426		2001-05-25	0.204		2002-06-03	0.733		2003-05-25	0.025		2004-05-24	0.156		2005-05-25	0.334		2006-05-25	0.034		2007-05-25	0.106		2008-05-24	0.055		2009-05-25	0.702		2010-05-25	0.635		2011-05-25	0.181		2012-05-24	0.173		2013-05-25	0.011		2014-05-25	0.01		2015-05-25	0.021		2016-06-02	0.234
2000-07-18	0.043		2001-05-26	0.448		2002-06-04	0.559		2003-05-26	0.078		2004-05-25	0.188		2005-05-26	0.485		2006-05-26	0.3		2007-05-26	0.027		2008-05-25	0.621		2009-05-26	0.72		2010-05-26	0.749		2011-05-26	0.31		2012-05-25	0.162		2013-05-26	0.65		2014-05-26	0.523		2015-05-26	0.622		2016-06-03	0.711
2000-07-19	0.067		2001-05-27	0.339		2002-06-05	0.375		2003-05-27	0		2004-05-26	0.302		2005-05-27	0.038		2006-05-27	0.282		2007-05-27	0.033		2008-05-26	0.621		2009-05-27	0.706		2010-05-27	0.636		2011-05-27	0.098		2012-05-26	0.153		2013-05-27	-0.003		2014-05-27	0.373		2015-05-27	0.285		2016-06-04	0.345
2000-07-20	0.019		2001-05-28	0.097		2002-06-06	0.585		2003-05-28	0.029		2004-05-27	0.152		2005-05-28	0.02		2006-05-28	0.665		2007-05-28	0.184		2008-05-27	0.04		2009-05-28	0.014		2010-05-28	0.242		2011-05-28	0.027		2012-05-27	0.032		2013-05-28	0.226		2014-05-28	0.186		2015-05-28	0.048		2016-06-05	0.319
2000-07-21	0.143		2001-05-29	0.128		2002-06-07	0.479		2003-05-29	0.012		2004-05-28	0.323		2005-05-29	0.574		2006-05-29	0.059		2007-05-29	0.541		2008-05-28	0.082		2009-05-29	0.368		2010-05-29	0.084		2011-05-29	0.187		2012-05-28	0.597		2013-05-29	0.023		2014-05-29	0.137		2015-05-29	0.051		2016-06-06	0.06
2000-07-22	0.464		2001-05-30	0.447		2002-06-08	0.553		2003-05-30	0.476		2004-05-29	0.095		2005-05-30	0.614		2006-05-30	0.377		2007-05-30	0.728		2008-05-29	0.017		2009-05-30	0.12		2010-05-30	0.404		2011-05-30	0.113		2012-05-29	0.517		2013-05-30	0.344		2014-05-30	0.309		2015-05-30	0.276		2016-06-07	0.121
2000-07-23	0.006		2001-05-31	0.159		2002-06-09	0.221		2003-05-31	0.624		2004-05-30	0.197		2005-05-31	0.424		2006-05-31	0.51		2007-05-31	0.502		2008-05-30	-0.002		2009-05-31	0.33		2010-05-31	0.648		2011-05-31	0.003		2012-05-30	0.405		2013-05-31	0.164		2014-05-31	0.385		2015-05-31	0.729		2016-06-08	0.033
2000-07-24	0.695		2001-06-01	0.114		2002-06-10	0.029		2003-06-01	0.657		2004-05-31	0.294		2005-06-01	0.066		2006-06-01	0.334		2007-06-01	0.087		2008-05-31	0.023		2009-06-01	0.014		2010-06-01	0.638		2011-06-01	0.028		2012-05-31	0.086		2013-06-01	0.035		2014-06-01	0.761		2015-06-01	0.428		2016-06-09	0.038
2000-07-25	0.681		2001-06-02	0.59		2002-06-11	0.464		2003-06-02	0.66		2004-06-01	0.596		2005-06-02	0.73		2006-06-02	0.06		2007-06-02	0.073		2008-06-01	0.407		2009-06-02	0.021		2010-06-02	0.544		2011-06-02	0.04		2012-06-01	0.285		2013-06-02	0.121		2014-06-02	0.731		2015-06-02	0.169		2016-06-10	0.082
2000-07-26	0.643		2001-06-03	0.493		2002-06-12	0.214		2003-06-03	0.309		2004-06-02	0.245		2005-06-03	0.697		2006-06-03	0.758		2007-06-03	0.011		2008-06-02	0.49		2009-06-03	0.008		2010-06-03	0.796		2011-06-03	0.237		2012-06-02	0.477		2013-06-03	0.488		2014-06-03	0.411		2015-06-03	0.562		2016-06-11	0.207
2000-07-27	0.74		2001-06-04	0.267		2002-06-13	0.506		2003-06-04	0.033		2004-06-03	0.711		2005-06-04	0.201		2006-06-04	0.372		2007-06-04	0.018		2008-06-03	0.094		2009-06-04	0.047		2010-06-04	0.611		2011-06-04	0.429		2012-06-03	0.645		2013-06-04	0.767		2014-06-04	0.054		2015-06-04	0.004		2016-06-12	0.216
2000-07-28	-0.008		2001-06-05	0.008		2002-06-14	0.572		2003-06-05	0.015		2004-06-04	0.653		2005-06-05	0.285		2006-06-05	0.478		2007-06-05	0.759		2008-06-04	0.07		2009-06-05	0.197		2010-06-05	0.828		2011-06-05	0.323		2012-06-04	0.368		2013-06-05	0.624		2014-06-05	0.026		2015-06-05	0.065		2016-06-13	0.203
2000-07-29	0.021		2001-06-06	0.742		2002-06-15	0.562		2003-06-06	0.011		2004-06-05	0.688		2005-06-06	0.559		2006-06-06	0.023		2007-06-06	0.8		2008-06-05	0.272		2009-06-06	0.102		2010-06-06	0.425		2011-06-06	0.414		2012-06-05	0.405		2013-06-06	0.589		2014-06-06	0.062		2015-06-06	0.018		2016-06-14	0.504
2000-07-30	0.011		2001-06-07	0.607		2002-06-16	0.516		2003-06-07	-0.01		2004-06-06	0.371		2005-06-07	0.319		2006-06-07	0		2007-06-07	0.785		2008-06-06	0.542		2009-06-07	0.121		2010-06-07	0.492		2011-06-07	0.213		2012-06-06	0.579		2013-06-07	0.277		2014-06-07	0.794		2015-06-07	0.078		2016-06-15	0.559
2000-07-31	0.677		2001-06-08	0.486		2002-06-17	0.606		2003-06-08	0.029		2004-06-07	0.069		2005-06-08	0.06		2006-06-08	0.009		2007-06-08	0.824		2008-06-07	0.356		2009-06-08	0.493		2010-06-08	0.716		2011-06-08	0.171		2012-06-07	0.049		2013-06-08	0.364		2014-06-08	0.129		2015-06-08	0.323		2016-06-16	0.169
2000-08-01	0.588		2001-06-09	0.342		2002-06-18	0.159		2003-06-09	0.064		2004-06-08	0.61		2005-06-09	0.373		2006-06-09	0.054		2007-06-09	0.388		2008-06-08	0.422		2009-06-09	0.273		2010-06-09	0.669		2011-06-09	0.342		2012-06-08	0.32		2013-06-09	0.226		2014-06-09	0.017		2015-06-09	0.362		2016-06-17	0.153
2000-08-02	0.63		2001-06-10	0.692		2002-06-19	0.019		2003-06-10	0.679		2004-06-09	0.644		2005-06-10	0.266		2006-06-10	0.111		2007-06-10	0.637		2008-06-09	0.761		2009-06-10	0.043		2010-06-10	0.595		2011-06-10	0.784		2012-06-09	0.474		2013-06-10	0.163		2014-06-10	0.29		2015-06-10	0.325		2016-06-18	0.199
2000-08-03	0.737		2001-06-11	0.607		2002-06-20	0.01		2003-06-11	0.715		2004-06-10	0.402		2005-06-11	0.547		2006-06-11	0.236		2007-06-11	0.127		2008-06-10	0.633		2009-06-11	-0.001		2010-06-11	0.374		2011-06-11	0.684		2012-06-10	-0.006		2013-06-11	0.671		2014-06-11	0.673		2015-06-11	0.322		2016-06-19	0.595
2000-08-04	0.724		2001-06-12	0.428		2002-06-21	0.476		2003-06-12	0.735		2004-06-11	0.763		2005-06-12	0.51		2006-06-12	-0.004		2007-06-12	0.187		2008-06-11	0.776		2009-06-12	0.613		2010-06-12	0.393		2011-06-12	0.586		2012-06-11	0.005		2013-06-12	0.022		2014-06-12	0.773		2015-06-12	0.758		2016-06-20	0.016
2000-08-05	0.7		2001-06-13	0.452		2002-06-22	0.603		2003-06-13	0.302		2004-06-12	0.398		2005-06-13	0.141		2006-06-13	0.094		2007-06-13	0.787		2008-06-12	0.791		2009-06-13	0.486		2010-06-13	0.192		2011-06-13	0.786		2012-06-12	0.081		2013-06-13	0.243		2014-06-13	0.602		2015-06-13	0.748		2016-06-21	0.218
2000-08-18	0		2001-06-14	0.332		2002-06-23	0.803		2003-06-14	0.75		2004-06-13	0.762		2005-06-14	0.003		2006-06-14	0.107		2007-06-14	0.775		2008-06-13	0.776		2009-06-14	0.476		2010-06-14	0.533		2011-06-14	0.442		2012-06-13	0.083		2013-06-14	0.581		2014-06-14	0.505		2015-06-14	0.72		2016-06-22	0.344
2000-08-19	0.563		2001-06-15	0.683		2002-06-24	0.585		2003-06-15	0.148		2004-06-14	0.633		2005-06-15	0.01		2006-06-15	0.034		2007-06-15	0.58		2008-06-14	0.708		2009-06-15	0.628		2010-06-15	0.486		2011-06-15	0.402		2012-06-14	0.481		2013-06-15	0.4		2014-06-15	0.675		2015-06-15	0.03		2016-06-23	0.847
2000-08-20	0.69		2001-07-03	0		2002-06-25	0.533		2003-06-16	0.701		2004-06-15	0.757		2005-06-16	0.738		2006-06-16	0.002		2007-06-16	0.451		2008-06-15	0.731		2009-06-16	0.687		2010-06-16	0.494		2011-06-16	0.466		2012-06-15	0.694		2013-06-16	0.762		2014-06-16	0.682		2015-06-16	0.627		2016-06-24	0.653
2000-08-21	0.099		2001-07-04	0.641		2002-06-26	0.66		2003-06-17	0.56		2004-06-16	0.636		2005-06-17	0.632		2006-06-17	0.08		2007-06-17	0.326		2008-06-16	0.54		2009-06-17	0.027		2010-06-17	0.601		2011-06-17	0.77		2012-06-16	0.103		2013-06-17	0.406		2014-06-17	0.537		2015-06-17	0.185		2016-06-25	0.851
2000-08-22	0.018		2001-07-05	0.795		2002-06-27	0.099		2003-06-18	0.284		2004-06-17	0.268		2005-06-18	0.666		2006-06-18	0.073		2007-06-18	0.029		2008-06-17	0.789		2009-06-18	0.54		2010-06-18	0.573		2011-06-18	0.452		2012-06-17	0.504		2013-06-18	0.202		2014-06-18	0.006		2015-06-18	0.71		2016-06-26	0.806
2000-08-23	-0.003		2001-07-06	0.639		2002-06-28	0.389		2003-06-19	0.094		2004-06-18	0.362		2005-06-19	0.378		2006-06-19	0.233		2007-06-19	0.104		2008-06-18	0.117		2009-06-19	0.062		2010-06-19	0.356		2011-06-19	0.081		2012-06-18	0.619		2013-06-19	0.251		2014-06-19	0.415		2015-06-19	0.825		2016-06-27	0.473
2000-08-24	0.013		2001-07-07	0.738		2002-06-29	0.072		2003-06-20	0.808		2004-06-19	0.647		2005-06-20	0.166		2006-06-20	0.027		2007-06-20	0.804		2008-06-19	-0.002		2009-06-20	0.09		2010-06-20	0.406		2011-06-20	0.037		2012-06-19	0.763		2013-06-20	0.176		2014-06-20	0.262		2015-06-20	0.847		2016-06-28	0.012
2000-08-25	0.512		2001-07-08	0.01		2002-06-30	0.282		2003-06-21	0.027		2004-06-20	0.791		2005-06-21	0.574		2006-06-21	0		2007-06-21	0.801		2008-06-20	0.011		2009-06-21	0.048		2010-06-21	0.667		2011-06-21	0.075		2012-06-20	0.634		2013-06-21	0.353		2014-06-21	0.768		2015-06-21	0.059		2016-06-29	0.671
2000-08-26	0.753		2001-07-09	0.012		2002-07-01	0.42		2003-06-22	0.234		2004-06-21	0.73		2005-06-22	0.405		2006-06-22	0.412		2007-06-22	0.107		2008-06-21	0.161		2009-06-22	0.1		2010-06-22	0.795		2011-06-22	0.017		2012-06-21	0.625		2013-06-22	0.743		2014-06-22	0.685		2015-06-22	0.582		2016-06-30	0.199
2000-08-27	0.629		2001-07-10	0.051		2002-07-02	0.26		2003-06-23	0.704		2004-06-22	0.829		2005-06-23	0.822		2006-06-23	0.374		2007-06-23	0.632		2008-06-22	0.39		2009-06-23	0.102		2010-06-23	0.756		2011-06-23	0.834		2012-06-22	0.611		2013-06-23	0.778		2014-06-23	0.564		2015-06-23	0.444		2016-07-01	0.328
2000-08-28	0.651		2001-07-11	0.278		2002-07-03	0.172		2003-06-24	0.001		2004-06-23	0.703		2005-06-24	0.399		2006-06-24	0.725		2007-06-24	0.016		2008-06-23	0.315		2009-06-24	0.203		2010-06-24	0.836		2011-06-24	0.735		2012-06-23	0.281		2013-06-24	0.535		2014-06-24	0.361		2015-06-24	0.625		2016-07-02	0.761
2000-08-29	0.166		2001-07-12	0.38		2002-07-04	0.39		2003-06-25	0.395		2004-06-24	0.302		2005-06-25	0.708		2006-06-25	0.781		2007-06-25	-0.002		2008-06-24	0.414		2009-06-25	0.073		2010-06-25	0.855		2011-06-25	0.572		2012-06-24	0.381		2013-06-25	0.762		2014-06-25	0.213		2015-06-25	0.8		2016-07-03	0.756
2000-08-30	0.731		2001-07-13	0.044		2002-07-05	0.644		2003-06-26	-0.001		2004-06-25	0.662		2005-06-26	0.614		2006-06-26	0.118		2007-06-26	0.192		2008-06-25	0.755		2009-06-26	0.263		2010-06-26	0.814		2011-06-26	0.766		2012-06-25	0.047		2013-06-26	0.675		2014-06-26	0.798		2015-06-26	0.851		2016-07-04	0.552
2000-08-31	0.758		2001-07-14	0.233		2002-07-06	0.407		2003-06-27	-0.005		2004-06-26	0.013		2005-06-27	0.834		2006-06-27	0.817		2007-06-27	0.663		2008-06-26	0.143		2009-06-27	0.72		2010-06-27	0.681		2011-06-27	0.654		2012-06-26	0.279		2013-06-27	0.183		2014-06-27	0.796		2015-06-27	0.833		2016-07-05	0.463
2000-09-01	0.717		2001-07-15	0.826		2002-07-07	0.535		2003-06-28	0.001		2004-06-27	0.006		2005-06-28	0.491		2006-06-28	0.822		2007-06-28	0.663		2008-06-27	0.486		2009-06-28	0.125		2010-06-28	0.574		2011-06-28	0.71		2012-06-27	0.849		2013-06-28	0.153		2014-06-28	0.47		2015-06-28	0.587		2016-07-06	0.755
2000-09-02	0.273		2001-07-16	0.727		2002-07-08	0.469		2003-06-29	0.008		2004-06-28	0.514		2005-06-29	0.641		2006-06-29	0.511		2007-06-29	0.561		2008-06-28	0.588		2009-06-29	0.052		2010-06-29	0.715		2011-06-29	0.59		2012-06-28	0.083		2013-06-29	0.317		2014-06-29	0.86		2015-06-29	0.544		2016-07-07	0.855
2000-09-03	0.22		2001-07-17	0.143		2002-07-09	0.458		2003-06-30	0.713		2004-06-29	0.702		2005-06-30	0.783		2006-06-30	0.645		2007-06-30	0.612		2008-06-29	0.151		2009-06-30	0.151		2010-06-30	0.465		2011-06-30	0.306		2012-06-29	0.014		2013-06-30	0.707		2014-06-30	0.827		2015-06-30	0.598		2016-07-08	0.673
2000-09-04	0.161		2001-07-18	0.072		2002-07-10	0.427		2003-07-01	0.294		2004-06-30	0.63		2005-07-01	0.464		2006-07-01	0.742		2007-07-01	0.682		2008-06-30	0.354		2009-07-01	0.501		2010-07-01	0.535		2011-07-01	0.683		2012-06-30	0.073		2013-07-01	0.294		2014-07-01	0.593		2015-07-01	0.012		2016-07-09	0.798
2000-09-05	0.746		2001-07-19	0.52		2002-07-11	0.021		2003-07-02	0.003		2004-07-01	0.172		2005-07-02	0.819		2006-07-02	0.585		2007-07-02	0.745		2008-07-01	0.557		2009-07-02	0.018		2010-07-02	0.547		2011-07-02	0.278		2012-07-01	0.537		2013-07-02	0.019		2014-07-02	0.786		2015-07-02	0.15		2016-07-10	0.337
2000-09-06	0.693		2001-07-20	0.224		2002-07-12	0.136		2003-07-03	0.72		2004-07-02	0.054		2005-07-03	0.128		2006-07-03	0.122		2007-07-03	0.661		2008-07-02	0.488		2009-07-03	0.797		2010-07-03	0.006		2011-07-03	0.842		2012-07-02	0.005		2013-07-03	0.022		2014-07-03	0.076		2015-07-03	0.372		2016-07-11	0.084
2000-09-07	0.327		2001-07-21	0.535		2002-07-13	0.056		2003-07-04	0.681		2004-07-03	0.012		2005-07-04	0.086		2006-07-04	0.66		2007-07-04	0.816		2008-07-03	0.207		2009-07-04	0.816		2010-07-04	0.017		2011-07-04	0.674		2012-07-03	0.317		2013-07-04	0.007		2014-07-04	0.06		2015-07-04	0.404		2016-07-12	0.544
2000-09-08	0.02		2001-07-22	0.098		2002-07-14	0.259		2003-07-05	0.014		2004-07-04	0.049		2005-07-05	0.023		2006-07-05	0.832		2007-07-05	-0.003		2008-07-04	0.273		2009-07-05	0.311		2010-07-05	0.009		2011-07-05	0.563		2012-07-04	0.544		2013-07-05	0.245		2014-07-05	0.272		2015-07-05	0.702		2016-07-13	0.866
2000-09-09	0.02		2001-07-23	0.644		2002-07-15	0.543		2003-07-06	0.042		2004-07-05	0.07		2005-07-06	0.02		2006-07-06	0.007		2007-07-06	0.758		2008-07-05	-0.006		2009-07-06	0.001		2010-07-06	0.068		2011-07-06	0.017		2012-07-05	0.692		2013-07-06	0.642		2014-07-06	0.823		2015-07-06	0.849		2016-07-14	0.853
2000-09-10	0.128		2001-07-24	0.045		2002-07-16	0.586		2003-07-07	0.096		2004-07-06	0.129		2005-07-07	0.211		2006-07-07	0.793		2007-07-07	0.708		2008-07-06	0.127		2009-07-07	0.188		2010-07-07	0.343		2011-07-07	-0.002		2012-07-06	0.66		2013-07-07	-0.003		2014-07-07	0.286		2015-07-07	0.348		2016-07-15	0.779
2000-09-11	0.664		2001-07-25	0.794		2002-07-17	0.112		2003-07-08	0.211		2004-07-07	0.479		2005-07-08	0.269		2006-07-08	0.695		2007-07-08	0.193		2008-07-07	0.442		2009-07-08	0.148		2010-07-08	0.784		2011-07-08	0.112		2012-07-07	0.737		2013-07-08	0.601		2014-07-08	0		2015-07-08	0.739		2016-07-16	0.098
2000-09-12	0.649		2001-07-26	0.015		2002-07-18	0.251		2003-07-09	0.461		2004-07-08	0.775		2005-07-09	0.629		2006-07-09	0.735		2007-07-09	0.247		2008-07-08	0.831		2009-07-09	0.01		2010-07-09	0.218		2011-07-09	0.06		2012-07-08	0.548		2013-07-09	0.505		2014-07-09	0.017		2015-07-09	0.32		2016-07-17	0.144
2000-09-13	0.599		2001-07-27	0.002		2002-07-19	0.292		2003-07-10	0.464		2004-07-09	0.622		2005-07-10	0.743		2006-07-10	0.817		2007-07-10	0.014		2008-07-09	0.015		2009-07-10	0.224		2010-07-10	0.554		2011-07-10	0.245		2012-07-09	0.488		2013-07-10	0.775		2014-07-10	0.535		2015-07-10	0.808		2016-07-18	0.494
2000-09-14	0.594		2001-07-28	0.094		2002-07-20	0.566		2003-07-11	0.084		2004-07-10	0.746		2005-07-11	0.75		2006-07-11	0.435		2007-07-11	0.428		2008-07-10	0.726		2009-07-11	0.618		2010-07-11	0.551		2011-07-11	0.387		2012-07-10	0.437		2013-07-11	0.841		2014-07-11	0.45		2015-07-11	0.532		2016-07-19	0.85
2000-09-15	0.532		2001-07-29	0.145		2002-07-21	0.457		2003-07-12	0.003		2004-07-11	0.821		2005-07-12	0.599		2006-07-12	0.741		2007-07-12	0.311		2008-07-11	0.154		2009-07-12	0.1		2010-07-12	0.287		2011-07-12	0.701		2012-07-11	0.268		2013-07-12	0.694		2014-07-12	0.227		2015-07-12	0.844		2016-07-20	0.689
2000-09-16	0.56		2001-07-30	0.573		2002-07-22	0.216		2003-07-13	0.017		2004-07-12	0.788		2005-07-13	0.7		2006-07-13	0.015		2007-07-13	0.581		2008-07-12	0.002		2009-07-13	0.017		2010-07-13	0.656		2011-07-13	0.366		2012-07-12	0.628		2013-07-13	0.842		2014-07-13	0.462		2015-07-13	0.734		2016-07-21	0.19
2000-09-17	0.58		2001-07-31	0.741		2002-07-23	0.018		2003-07-14	0.071		2004-07-13	0.725		2005-07-14	0.337		2006-07-14	0.031		2007-07-14	0.765		2008-07-13	0.052		2009-07-14	0.062		2010-07-14	0.149		2011-07-14	0.292		2012-07-13	0.601		2013-07-14	0.526		2014-07-14	0.346		2015-07-14	0.437		2016-07-22	0.075
2000-09-18	0.549		2001-08-01	0.576		2002-07-24	0.224		2003-07-15	0.304		2004-07-14	0.67		2005-07-15	0.691		2006-07-15	0.062		2007-07-15	0.761		2008-07-14	0.645		2009-07-15	0.227		2010-07-15	0.032		2011-07-15	0.215		2012-07-14	0.625		2013-07-15	0.459		2014-07-15	0.213		2015-07-15	0.856		2016-07-23	0.005
2000-09-19	0.191		2001-08-02	0.663		2002-07-25	0.593		2003-07-16	0.081		2004-07-15	0.745		2005-07-16	0.581		2006-07-16	0.082		2007-07-16	0.049		2008-07-15	0.312		2009-07-16	0.2		2010-07-16	-0.004		2011-07-16	0.618		2012-07-15	0.141		2013-07-16	0.001		2014-07-16	0.638		2015-07-16	0.878		2016-07-24	0.075
2000-09-20	0.411		2001-08-03	0.632		2002-07-26	0.884		2003-07-17	0.121		2004-07-16	0.607		2005-07-17	0.746		2006-07-17	0.15		2007-07-17	0.812		2008-07-16	0.579		2009-07-17	0.08		2010-07-17	0.021		2011-07-17	0.677		2012-07-16	0.509		2013-07-17	0.753		2014-07-17	0.625		2015-07-17	0.289		2016-07-25	0.861
2000-09-21	0.461		2001-08-04	0.248		2002-07-27	0.845		2003-07-18	0		2004-07-17	0.22		2005-07-18	0.443		2006-07-18	0.424		2007-07-18	0.137		2008-07-17	0.264		2009-07-18	0.346		2010-07-18	0.008		2011-07-18	0.809		2012-07-17	0.117		2013-07-18	0.421		2014-07-18	0.672		2015-07-18	0.861		2016-07-26	0.011
2000-09-22	0.422		2001-08-05	0.01		2002-07-28	0.723		2003-07-19	0.011		2004-07-18	0.006		2005-07-19	0.119		2006-07-19	0.587		2007-07-19	0.422		2008-07-18	0.697		2009-07-19	0.328		2010-07-19	0.218		2011-07-19	0.823		2012-07-18	0.087		2013-07-19	0.312		2014-07-19	0.376		2015-07-19	0.854		2016-07-27	0.078
2000-09-23	0.031		2001-08-06	0.418		2002-07-29	0.826		2003-07-20	0.175		2004-07-19	0.04		2005-07-20	0.525		2006-07-20	0.289		2007-07-20	-0.006		2008-07-19	0.545		2009-07-20	0.178		2010-07-20	0.321		2011-07-20	0.726		2012-07-19	0.228		2013-07-20	0.145		2014-07-20	0.314		2015-07-20	0.753		2016-07-28	0.238
2000-09-24	0.178		2001-08-07	0.492		2002-07-30	0.113		2003-07-21	0.681		2004-07-20	0.785		2005-07-21	0.402		2006-07-21	0.19		2007-07-21	0.079		2008-07-20	0.542		2009-07-21	0.15		2010-07-21	0.162		2011-07-21	0.675		2012-07-20	0.512		2013-07-21	0.116		2014-07-21	0.004		2015-07-21	0.01		2016-07-29	0.324
2000-09-25	0.077		2001-08-08	0.299		2002-07-31	0.634		2003-07-22	0.159		2004-07-21	0.808		2005-07-22	0.578		2006-07-22	0.005		2007-07-22	0.245		2008-07-21	0.009		2009-07-22	0.128		2010-07-22	0.608		2011-07-22	0.063		2012-07-21	0.12		2013-07-22	0.747		2014-07-22	0.476		2015-07-22	0.329		2016-07-30	0.734
2000-09-26	0.096		2001-08-09	0.431		2002-08-01	0.801		2003-07-23	0.418		2004-07-22	0.491		2005-07-23	0.552		2006-07-23	0.042		2007-07-23	0.082		2008-07-22	0.655		2009-07-23	0.563		2010-07-23	0.785		2011-07-23	0.493		2012-07-22	0.001		2013-07-23	0.02		2014-07-23	0.226		2015-07-23	0.836		2016-07-31	0.38
2000-09-27	0.409		2001-08-10	0.842		2002-08-02	0.229		2003-07-24	0.139		2004-07-23	0.556		2005-07-24	0.645		2006-07-24	0.732		2007-07-24	0.78		2008-07-23	0.74		2009-07-24	0.308		2010-07-24	0.52		2011-07-24	0.38		2012-07-23	0.608		2013-07-24	0.057		2014-07-24	0.733		2015-07-24	0.828		2016-08-01	0.716
2000-09-28	0.433		2001-08-11	0.789		2002-08-03	0.387		2003-07-25	0.023		2004-07-24	0.825		2005-07-25	-0.003		2006-07-25	0.836		2007-07-25	0.27		2008-07-24	0.675		2009-07-25	0.395		2010-07-25	0.121		2011-07-25	0.215		2012-07-24	0.416		2013-07-25	0.12		2014-07-25	0.818		2015-07-25	0.005		2016-08-02	0.509
2000-09-29	0.018		2001-08-12	0.174		2002-08-04	0.043		2003-07-26	0.022		2004-07-25	0.808		2005-07-26	0.496		2006-07-26	0.816		2007-07-26	0.685		2008-07-25	0.748		2009-07-26	0.67		2010-07-26	0.041		2011-07-26	0.026		2012-07-25	0.461		2013-07-26	0.085		2014-07-26	0.846		2015-07-26	0.002		2016-08-03	0.34
2000-09-30	0.181		2001-08-13	0.808		2002-08-05	0.167		2003-07-27	0.002		2004-07-26	0.557		2005-07-27	0.772		2006-07-27	0.765		2007-07-27	0.817		2008-07-26	0.478		2009-07-27	0.77		2010-07-27	0.09		2011-07-27	0.279		2012-07-26	0.14		2013-07-27	0.012		2014-07-27	0.25		2015-07-27	-0.005		2016-08-04	0.836
2000-10-01	0.027		2001-08-14	0.293		2002-08-06	0.474		2003-07-28	0.216		2004-07-27	0.573		2005-07-28	0.665		2006-07-28	0.755		2007-07-28	0.589		2008-07-27	0.722		2009-07-28	0.722		2010-07-28	0.156		2011-07-28	0.343		2012-07-27	0.491		2013-07-28	0.027		2014-07-28	0.141		2015-07-28	0.03		2016-08-05	0.335
2000-10-02	0.426		2001-08-15	0.5		2002-08-07	0.604		2003-07-29	0.028		2004-07-28	0.713		2005-07-29	0.6		2006-07-29	0.816		2007-07-29	0.648		2008-07-28	0.044		2009-07-29	0.633		2010-07-29	0.313		2011-07-29	0.26		2012-07-28	0.69		2013-07-29	0.045		2014-07-29	0.608		2015-07-29	0.842		2016-08-06	0.298
2000-10-03	0.4		2001-08-16	0.394		2002-08-08	0.667		2003-07-30	0.113		2004-07-29	0.599		2005-07-30	0.452		2006-07-30	0.449		2007-07-30	0.586		2008-07-29	0.183		2009-07-30	0.524		2010-07-30	0.038		2011-07-30	0.001		2012-07-29	0.515		2013-07-30	0.094		2014-07-30	0.517		2015-07-30	0.571		2016-08-07	0.646
2000-10-04	0.088		2001-08-17	0.304		2002-08-09	0.669		2003-07-31	0.22		2004-07-30	-0.005		2005-07-31	0.773		2006-07-31	0.017		2007-07-31	0.308		2008-07-30	0.515		2009-07-31	0.476		2010-07-31	-0.004		2011-07-31	0.063		2012-07-30	0.833		2013-07-31	0.297		2014-07-31	0.063		2015-07-31	0.749		2016-08-08	0.8
2000-10-05	0.394		2001-08-18	0.087		2002-08-10	0.569		2003-08-01	0.02		2004-07-31	0.706		2005-08-01	0.788		2006-08-01	0.008		2007-08-01	0.539		2008-07-31	0.517		2009-08-01	0.074		2010-08-01	0.588		2011-08-01	0.021		2012-07-31	0.844		2013-08-01	0.453		2014-08-01	0.429		2015-08-01	0.789		2016-08-09	0.348
2000-10-06	0.004		2001-08-19	0.325		2002-08-11	0.636		2003-08-02	0.005		2004-08-01	0.237		2005-08-02	0.641		2006-08-02	0.21		2007-08-02	0.694		2008-08-01	0.166		2009-08-02	0.043		2010-08-02	0.654		2011-08-02	0.041		2012-08-01	0.801		2013-08-02	0.069		2014-08-02	0.115		2015-08-02	0.129		2016-08-10	0.045
2000-10-07	0.027		2001-08-20	0.023		2002-08-12	0.79		2003-08-03	0.073		2004-08-02	0.745		2005-08-03	0.013		2006-08-03	0.796		2007-08-03	0.785		2008-08-02	0.824		2009-08-03	0.246		2010-08-03	0.012		2011-08-03	0.07		2012-08-02	0.656		2013-08-03	0.285		2014-08-03	0.026		2015-08-03	0.095		2016-08-11	0.008
2000-10-08	-0.007		2001-08-21	0.016		2002-08-13	0.436		2003-08-04	0.283		2004-08-03	0.073		2005-08-04	0.816		2006-08-04	0.813		2007-08-04	0.757		2008-08-03	0.593		2009-08-04	0.33		2010-08-04	0.097		2011-08-04	0.676		2012-08-03	0.458		2013-08-04	0.196		2014-08-04	0.466		2015-08-04	0.159		2016-08-12	0.31
2000-10-09	0.027		2001-08-22	0.649		2002-08-14	0.761		2003-08-05	0.551		2004-08-04	0.323		2005-08-05	0.712		2006-08-05	0.499		2007-08-05	0.655		2008-08-04	0.182		2009-08-05	0.596		2010-08-05	0.433		2011-08-05	0.686		2012-08-04	0.666		2013-08-05	0.34		2014-08-05	0.327		2015-08-05	0.063		2016-08-13	0.042
2000-10-10	0.001		2001-08-23	0.821		2002-08-15	0.404		2003-08-06	0.64		2004-08-05	0.419		2005-08-06	0.542		2006-08-06	0.815		2007-08-06	0.687		2008-08-05	0.795		2009-08-06	0.806		2010-08-06	0.747		2011-08-06	0.582		2012-08-05	0.779		2013-08-06	0.126		2014-08-06	0.764		2015-08-06	0.147		2016-08-14	0.017
2000-10-11	0.073		2001-08-24	0.806		2002-08-16	0.157		2003-08-07	0.585		2004-08-06	-0.006		2005-08-07	0.827		2006-08-07	0.41		2007-08-07	0.806		2008-08-06	0.721		2009-08-07	0.3		2010-08-07	0.605		2011-08-07	0.377		2012-08-06	0.578		2013-08-07	0.125		2014-08-07	0.46		2015-08-07	0.025		2016-08-15	0.766
2000-10-12	0.35		2001-08-25	0.808		2002-08-17	0.643		2003-08-08	0.625		2004-08-07	0.505		2005-08-08	0.012		2006-08-08	0.825		2007-08-08	0.359		2008-08-07	0.004		2009-08-08	0.756		2010-08-08	0.752		2011-08-08	0.533		2012-08-07	0.11		2013-08-08	0.056		2014-08-08	0.458		2015-08-08	0.163		2016-08-16	0.486
2000-10-13	0.087		2001-08-26	0.804		2002-08-18	0.635		2003-08-09	0.025		2004-08-08	0.342		2005-08-09	0.184		2006-08-09	0.814		2007-08-09	0.505		2008-08-08	0.171		2009-08-09	0.83		2010-08-09	0.001		2011-08-09	0.444		2012-08-08	0.083		2013-08-09	0.009		2014-08-09	0.196		2015-08-09	0.788		2016-08-17	0.26
[truncated: 145 more rows]
