# Supplementary material for: Effects of aspect on phenology of Larix gmelinii forest in Northeast China
Source: Sci Rep. 2022 Dec 22;12:22177. doi: 10.1038/s41598-022-26712-y (PMC9780224; doi:10.1038/s41598-022-26712-y)
Supplement: Supplementary file 8 — Supplementary Information 8. [file 41598_2022_26712_MOESM8_ESM.txt]

var DXAL = ee.Image("users/chunyuandong4325/imgP2"),
    image = ee.Image("users/chunyuandong4325/Larix_raster_re");

Map.addLayer(image)
var driveParams = {
  image           : image, 
  description     : 'DEM', 
  folder          : '01.Image', 
  // fileNamePrefix  : 'Please enter the image name', 
  // dimensions      : '172800x86400', 
  region          : DXAL, 
  scale           : 30, 
  crs             : 'EPSG:4326', 
  // crsTransform    : [250,0,394000.00000000093,0,-250,4828000], 
  maxPixels       : 1e13, 
  // shardSize       : , 
  // fileDimensions  : , 
  // skipEmptyTiles  : , 
  // fileFormat      : , 
  // formatOptions   : 
};
Export.image.toDrive(driveParams);
