# Supplementary material for: Effects of aspect on phenology of Larix gmelinii forest in Northeast China
Source: Sci Rep. 2022 Dec 22;12:22177. doi: 10.1038/s41598-022-26712-y (PMC9780224; doi:10.1038/s41598-022-26712-y)
Supplement: Supplementary file 9 — Supplementary Information 9. [file 41598_2022_26712_MOESM9_ESM.txt]

var mod13q1 = ee.ImageCollection("MODIS/006/MOD13Q1"),
    geometry = 
    /* color: #d63000 */
    /* displayProperties: [
      {
        "type": "rectangle"
      }
    ] */
    ee.Geometry.Polygon(
        [[[119.5844616360145, 53.66497567157778],
          [119.5844616360145, 48.91617221213189],
          [125.7587780422645, 48.91617221213189],
          [125.7587780422645, 53.66497567157778]]], null, false),
    mask = ee.Image("users/chunyuandong4325/Larix_raster_re");

function countFun (img) {
  img = img.updateMask(mask);
  var count = ee.Number(img.reduceRegion({
    geometry: geometry,
    reducer: ee.Reducer.count(),
    crs           : 'SR-ORG:6974',
    crsTransform  : [231.656358264,0,-20015109.354,
                     0,-231.656358264,10007554.677 ],
    maxPixels: 1e13,
    bestEffort: true
  }).get('NDVI'));
  return img.set('count', count);
}

function qcFun (img) {
var qc = img.select('DetailedQA');
var bit_0 = 1 << 0;
var bit_1 = 1 << 1;
var gdMask = (qc.bitwiseAnd(bit_0).eq(0))
    .and(qc.bitwiseAnd(bit_1).eq(0));
    return img.updateMask(gdMask);
 }

var dailyNdvi = mod13q1
  .filter(ee.Filter.calendarRange(2000, 2020, 'year'))
  // .limit(10)
  .filter(ee.Filter.calendarRange(1, 12, 'month'))
  .select([0,2])
  .map(qcFun)
  .map(countFun);
print(dailyNdvi);
Map.addLayer(dailyNdvi);

var count = dailyNdvi.aggregate_array('count');
print(count);

var chart = ui.Chart.image.series({
  imageCollection: dailyNdvi,
  region: geometry,
  reducer: ee.Reducer.mean(),
  // scale: 250
});

print(chart);
Map.addLayer(mask);
Map.addLayer(geometry);
