# Supplementary material for: Effects of aspect on phenology of Larix gmelinii forest in Northeast China
Source: Sci Rep. 2022 Dec 22;12:22177. doi: 10.1038/s41598-022-26712-y (PMC9780224; doi:10.1038/s41598-022-26712-y)
Supplement: Supplementary file 10 — Supplementary Information 10. [file 41598_2022_26712_MOESM10_ESM.txt]

var o9gq = ee.ImageCollection("MODIS/006/MOD09GQ"),
    geometry = 
    /* color: #d63000 */
    /* displayProperties: [
      {
        "type": "rectangle"
      }
    ] */
    ee.Geometry.Polygon(
        [[[122.36898173420687, 52.52473607945139],
          [122.36898173420687, 51.208767875362135],
          [124.98372782795687, 51.208767875362135],
          [124.98372782795687, 52.52473607945139]]], null, false),
    image = ee.Image("users/chunyuandong4325/Larix_raster_re");

function ndviCalFun (img) {
  var ndvi = img.normalizedDifference(['sur_refl_b02', 'sur_refl_b01'])
    .rename('ndvi');
  return img.select([]).addBands(ndvi)
    .mask(image);
}
function meanFun (img) {
  var mean = ee.Number(img.reduceRegion({
    geometry: geometry,
    reducer: ee.Reducer.mean(),
    crsTransform  : [231.656358264,0,-20015109.354,
                     0,-231.656358264,10007554.677 ],
    maxPixels: 1e13
  }).get('ndvi'));
  return img.select([])
    .addBands(ee.Image(mean));
}
function countFun (img) {
  var count = ee.Number(img.reduceRegion({
    geometry: geometry,
    reducer: ee.Reducer.count(),
    crs           : 'SR-ORG:6974',
    crsTransform  : [231.656358264,0,-20015109.354,
                     0,-231.656358264,10007554.677 ],
    maxPixels: 1e13,
    bestEffort: true
  }).get('ndvi'));
  return img.set('count', count);
}


// var projection = o9gq.first().projection();
// var mask = image.reproject(projection);
// Map.addLayer(mask);

var dailyNdvi = o9gq
  .filter(ee.Filter.calendarRange(2000,2020, 'year'))
  .filter(ee.Filter.calendarRange(1, 12, 'month'))
  .map(ndviCalFun)
  .map(countFun);
// print(dailyNdvi);
// Map.addLayer(dailyNdvi.first）

var count = dailyNdvi.aggregate_array('count');
print(count);


var ndviMean = dailyNdvi
  .map(meanFun);
print(ndviMean);

// var count = dailyNdvi.aggregate_array('count');
// print(count);

var chart = ui.Chart.image.series({
  imageCollection: ndviMean,
  region: geometry,
  scale:300,
  reducer: ee.Reducer.mean(),
});

print(chart);
Map.addLayer(image);
Map.addLayer(geometry);
