# Supplementary material for: Effects of aspect on phenology of Larix gmelinii forest in Northeast China
Source: Sci Rep. 2022 Dec 22;12:22177. doi: 10.1038/s41598-022-26712-y (PMC9780224; doi:10.1038/s41598-022-26712-y)
Supplement: Supplementary file 11 — Supplementary Information 11. [file 41598_2022_26712_MOESM11_ESM.txt]

var mo11A1 = ee.ImageCollection("MODIS/006/MOD11A1"),
    geometry = 
    /* color: #d63000 */
    /* displayProperties: [
      {
        "type": "rectangle"
      }
    ] */
    ee.Geometry.Polygon(
        [[[119.67842928763989, 53.910653094871485],
          [119.67842928763989, 48.958405665768474],
          [126.22628085013989, 48.958405665768474],
          [126.22628085013989, 53.910653094871485]]], null, false),
    image = ee.Image("users/chunyuandong4325/Larix_raster_re");


var year = 2000;
var m = 1,
    month = [],
    monthMean,
    monthMeanCol ;
for (m;m<13;m++) {
  monthMean = mo11A1.filter(ee.Filter.calendarRange(year, year, 'year'))
                    .filter(ee.Filter.calendarRange(m, m, 'month'))
                    .map(lstFun)
                    .mean()
                    .set('system:time_index',m)
                    ;
  month[m-1] = monthMean;
}
monthMeanCol = ee.ImageCollection(month);
print(monthMeanCol);

function lstFun (imag) {
  return  imag.select(0)
              .updateMask(image)
              .multiply(0.02)
              .subtract(273.15)
              .toFloat()
              .rename('LST');
}

var chart_2 = ui.Chart.image.series({
  imageCollection: ee.ImageCollection(month),
  region: geometry,
  reducer: ee.Reducer.mean(),
  xProperty: 'system:time_index',
  scale: 1000
});

print(chart_2);
Map.addLayer(ee.ImageCollection(month))
Map.addLayer(image)
